# Supplementary material for: A ‘Candidatus Liberibacter asiaticus’ effector SDE2470 facilitates citrus transcription factor CsVOZ2 degradation via BRUTUS E3 ligases
Source: PLoS Pathog. 2025 Dec 19;21(12):e1013797. doi: 10.1371/journal.ppat.1013797 (PMC12753073; doi:10.1371/journal.ppat.1013797)
Supplement: S1 Table — (XLSX) [file ppat.1013797.s008.xlsx]

## Sheet: CsVOZ2_OE2vsCK2_deg_all
S1 Table. The complete list of differentially expressed genes identified in CsVOZ2-OE vs. WT.
gene_id	CsVOZ2_OE2_1	CsVOZ2_OE2_2	CsVOZ2_OE2_3	CK2_1	CK2_2	CK2_3	CsVOZ2_OE	CK2	log2FoldChange	pvalue	padj	gene_name	gene_chr	gene_start	gene_end	gene_strand	gene_length	gene_biotype	gene_description	Gene_symble
novel.901	1270.12	1437.48	1440.58	0	0	0	1382.72	0	12.9091	8.26234e-28	7.37932e-27	-	chr7	13729737	13732600	+	2864	-	- && sp|Q5SVZ6|ZMYM1_HUMAN Zinc finger MYM-type protein 1 OS=Homo sapiens OX=9606 GN=ZMYM1 PE=1 SV=1 && PF05699:hAT family C-terminal dimerisation region	CsZMYM1
Cs_ont_8g005220	1040.72	1123.81	1137.9	0	0	0	1100.81	0	12.5801	1.76456e-26	1.50198e-25	Cs_ont_8g005220	chr8	3027025	3027788	-	366	protein_coding	- && - && -
novel.956	582.923	554.018	579.19	0	0	0	572.044	0	11.6357	8.46782e-23	6.26379e-22	-	chr7	18210375	18213214	-	2840	-	- && sp|Q5SVZ6|ZMYM1_HUMAN Zinc finger MYM-type protein 1 OS=Homo sapiens OX=9606 GN=ZMYM1 PE=1 SV=1 && PF05699:hAT family C-terminal dimerisation region	CsZMYM1
novel.14	379.347	426.882	443.78	0	0	0	416.67	0	11.1782	4.44445e-21	3.061e-20	-	chr1	9875192	9878590	+	697	-	- && - && -
Cs_ont_5g029230	356.507	326.657	316.336	0	0	0	333.166	0	10.8566	6.36756e-20	4.19897e-19	Cs_ont_5g029230	chr5	28976564	28979451	-	1631	protein_coding	- && - && PF02902:Ulp1 protease family, C-terminal catalytic domain	CsUlp1
Cs_ont_5g029240	210.528	193.025	200.27	0	0	0	201.274	0	10.1289	2.19908e-17	1.2965e-16	Cs_ont_5g029240	chr5	28979461	28984033	-	1353	protein_coding	- && - && -
novel.752	120.16	176.321	145.651	0	0	0	147.377	0	9.68043	8.50594e-16	4.66034e-15	-	chr5	22219471	22223039	-	1405	-	- && - && -
Cs_ont_7g008970	130.09	135.489	152.478	0	0	0	139.352	0	9.59743	1.36607e-15	7.40873e-15	Cs_ont_7g008970	chr7	8856019	8857191	+	213	protein_coding	- && - && -
novel.1063	122.146	100.224	133.134	0	0	0	118.501	0	9.36269	8.54684e-15	4.46302e-14	-	chr8	25932869	25935461	-	2505	-	- && sp|Q75HY5|RSLE3_ORYSJ Zinc finger BED domain-containing protein RICESLEEPER 3 OS=Oryza sativa subsp. japonica OX=39947 GN=Os05g0583200 PE=2 SV=1 && -	CsRSLE3
novel.142	127.111	115.072	88.756	0	0	0	110.313	0	9.26376	1.8896e-14	9.67175e-14	-	chr2	20920226	20921201	+	873	-	- && sp|P08770|TRA1_MAIZE Putative AC transposase OS=Zea mays OX=4577 PE=2 SV=2 && PF14372:hAT-like transposase, RNase-H fold|PF05699:hAT family C-terminal dimerisation region	CsTRA1
novel.625	190.667	216.225	218.476	0	1.00871	0	208.456	0.336238	9.2175	1.15393e-14	5.9853e-14	-	chr5	15446674	15448227	+	1554	-	- && - && -
Cs_ont_7g002060	92.3541	97.4404	94.4455	0	0	0	94.7467	0	9.04223	8.34113e-14	4.11474e-13	Cs_ont_7g002060	chr7	1811734	1813573	+	195	protein_coding	- && - && -
Cs_ont_6g003730	307.847	309.025	289.026	0	2.01743	0	301.966	0.672475	8.85702	9.6082e-18	5.76595e-17	Cs_ont_6g003730	chr6	2238863	2240572	+	1710	protein_coding	- && sp|P82280|RAV2_ARATH AP2/ERF and B3 domain-containing transcription repressor RAV2 OS=Arabidopsis thaliana OX=3702 GN=RAV2 PE=1 SV=1 && PF02362:B3 DNA binding domain|PF00847:AP2 domain	CsRAV2
Cs_ont_9g009640	69.5138	68.6723	93.3076	0	0	0	77.1646	0	8.74307	8.23236e-13	3.84987e-12	Cs_ont_9g009640	chr9	6965783	6966064	+	210	protein_coding	- && - && -
novel.693	92.3541	58.4642	71.6875	0	0	0	74.1686	0	8.6881	1.33442e-12	6.18257e-12	-	chr5	47353457	47354751	+	900	-	- && sp|P0CH27|RL402_TRYCR Ubiquitin-ribosomal protein eL40 fusion protein OS=Trypanosoma cruzi OX=5693 PE=2 SV=1 && -	CsRL402
Cs_ont_9g013260	58.5902	53.8242	84.2044	0	0	0	65.5396	0	8.50647	4.87036e-12	2.18447e-11	Cs_ont_9g013260	chr9	12383158	12390164	+	624	protein_coding	- && - && -
novel.570	909.638	858.403	876.181	1.91255	3.02614	2.90166	881.408	2.61345	8.40222	6.36522e-59	1.2378e-57	-	chr4	17369296	17373534	-	1141	-	- && - && -
Cs_ont_2g000010	56.6041	52.8962	58.0328	0	0	0	55.8444	0	8.27864	1.9661e-11	8.45248e-11	Cs_ont_2g000010	chr2	3577	4004	+	330	protein_coding	- && - && -
Cs_ont_3g024330	63.5555	43.6162	54.6191	0	0	0	53.9303	0	8.22795	3.13541e-11	1.3319e-10	Cs_ont_3g024330	chr3	22336943	22337694	+	459	protein_coding	- && - && -
Cs_ont_2g000020	56.6041	64.9602	38.6885	0	0	0	53.4176	0	8.21922	3.71957e-11	1.57558e-10	Cs_ont_2g000020	chr2	4705	5496	+	570	protein_coding	- && - && -
Cs_ont_7g014380	45.6805	52.8962	47.7917	0	0	0	48.7895	0	8.08522	7.59465e-11	3.16631e-10	Cs_ont_7g014380	chr7	18536502	18537774	+	615	protein_coding	- && sp|E7BQV0|NPR1_MALHU BTB/POZ domain and ankyrin repeat-containing protein NPR1 OS=Malus hupehensis OX=106556 GN=NPR1 PE=2 SV=2 && PF12313:NPR1/NIM1 like defence protein C terminal	CsNPR1
Cs_ont_4g011440	46.6736	38.0481	59.1707	0	0	0	47.9641	0	8.05633	1.05483e-10	4.35334e-10	Cs_ont_4g011440	chr4	13851711	13861902	+	369	protein_coding	- && - && -
novel.421	46.6736	38.9761	44.378	0	0	0	43.3426	0	7.91294	2.47332e-10	9.9785e-10	-	chr3	15030361	15033789	-	2728	-	- && sp|A0A3Q7HJG4|CURE1_SOLLC Cuscuta receptor 1 OS=Solanum lycopersicum OX=4081 GN=Solyc08g016270 PE=1 SV=1 && PF13855:Leucine rich repeat	CsCURE1
Cs_ont_3g016830	40.7153	42.6882	38.6885	0	0	0	40.6973	0	7.82373	4.44064e-10	1.76401e-09	Cs_ont_3g016830	chr3	11193439	11201407	+	270	protein_coding	- && - && -
Cs_ont_6g000010	32.7708	45.4722	36.4127	0	0	0	38.2186	0	7.73375	8.7748e-10	3.4252e-09	Cs_ont_6g000010	chr6	3585	4347	+	720	protein_coding	- && - && -
novel.778	119.167	158.689	135.41	1.91255	0	0	137.755	0.637517	7.72636	1.77914e-13	8.63263e-13	-	chr5	33905632	33908361	-	1388	-	- && - && -
novel.893	136.049	102.08	127.445	0	0	1.93444	121.858	0.644814	7.54683	7.48017e-13	3.50686e-12	-	chr7	9154751	9156994	+	1096	-	- && - && -
novel.191	1022.85	1046.79	982.006	7.6502	4.03485	5.80333	1017.21	5.82946	7.43993	3.49654e-99	1.21675e-97	-	chr2	13913547	13917369	-	3292	-	- && - && -
novel.850	490.569	473.282	390.299	4.78137	0	2.90166	451.383	2.56101	7.43926	9.19587e-45	1.3441e-43	-	chr6	5688926	5694196	-	3797	-	- && - && -
novel.974	160.875	163.329	134.272	0	3.02614	0	152.825	1.00871	7.2896	3.08719e-17	1.80823e-16	-	chr8	2253815	2257320	+	716	-	- && - && -
novel.558	108.243	86.3043	101.273	0	2.01743	0	98.6067	0.672475	7.2398	7.65832e-12	3.39631e-11	-	chr4	8792409	8793013	-	540	-	- && - && -
Cs_ont_2g031120	77.4583	102.08	111.514	1.91255	0	0	97.0175	0.637517	7.21862	1.03932e-11	4.56681e-11	Cs_ont_2g031120	chr2	28987055	28989206	+	1555	protein_coding	- && sp|Q3ZPN4|ACMAT_VITLA Methanol O-anthraniloyltransferase OS=Vitis labrusca OX=103355 GN=AMAT PE=1 SV=1 && PF02458:Transferase family	CsACMAT
novel.484	23.8333	130.848	1.1379	0	0	0.967221	51.9399	0.322407	7.21383	0.00124012	0.002742	-	chr3	35919553	35926281	-	910	-	- && - && -
Cs_ont_4g020590	772.597	969.764	703.221	3.8251	7.06099	5.80333	815.194	5.56314	7.20342	9.71811e-84	2.79365e-82	Cs_ont_4g020590	chr4	25874351	25875841	-	1341	protein_coding	- && sp|Q93Z25|PLY22_ARATH Probable pectate lyase 22 OS=Arabidopsis thaliana OX=3702 GN=At5g63180 PE=2 SV=1 && PF00544:Pectate lyase	CsPLY22
Cs_ont_9g008010	22.8403	24.1281	29.5853	0	0	0	25.5179	0	7.14737	3.77382e-08	1.30979e-07	Cs_ont_9g008010	chr9	5543588	5544987	+	1400	protein_coding	- && sp|Q8LDC8|ERF92_ARATH Ethylene-responsive transcription factor 1B OS=Arabidopsis thaliana OX=3702 GN=ERF1B PE=1 SV=2 && PF00847:AP2 domain	CsERF92
Cs_ont_4g021270	17.875	27.8401	25.0337	0	0	0	23.5829	0	7.03596	8.13307e-08	2.74521e-07	Cs_ont_4g021270	chr4	26311990	26312486	+	429	protein_coding	- && sp|F4I1X0|HIP41_ARATH Heavy metal-associated isoprenylated plant protein 41 OS=Arabidopsis thaliana OX=3702 GN=HIPP41 PE=3 SV=1 && PF10354:Domain of unknown function (DUF2431)	CsHIP41
novel.817	14.8958	23.2001	31.8611	0	0	0	23.319	0	7.01557	1.08586e-07	3.62221e-07	-	chr6	9461219	9462066	+	742	-	- && - && -
Cs_ont_9g023090	9.93055	28.7681	27.3095	0	0	0	22.0027	0	6.93468	2.36323e-07	7.67374e-07	Cs_ont_9g023090	chr9	27532078	27534197	+	1053	protein_coding	- && sp|Q5W6Z9|EXB18_ORYSJ Expansin-B18 OS=Oryza sativa subsp. japonica OX=39947 GN=EXPB18 PE=2 SV=1 && PF01357:Pollen allergen|PF03330:Lytic transglycolase	CsEXB18
Cs_ont_8g029530	21.8472	25.9841	14.7927	0	0	0	20.8747	0	6.86415	2.45668e-07	7.9634e-07	Cs_ont_8g029530	chr8	32765751	32769221	-	1634	protein_coding	- && - && -
Cs_ont_5g034530	186.694	153.121	113.79	3.8251	0	0	151.202	1.27503	6.86298	2.9318e-19	1.87289e-18	Cs_ont_5g034530	chr5	37717610	37719139	+	1362	protein_coding	- && sp|P19873|ITH5_CUCMA Inhibitor of trypsin and hageman factor OS=Cucurbita maxima OX=3661 PE=1 SV=1 && PF00280:Potato inhibitor I family	CsITH5
Cs_ont_7g014390	17.875	18.5601	23.8958	0	0	0	20.1103	0	6.80336	3.16087e-07	1.01611e-06	Cs_ont_7g014390	chr7	18539086	18539421	+	336	protein_coding	- && - && PF12313:NPR1/NIM1 like defence protein C terminal	CsNPR1
Cs_ont_4g003090	19.8611	24.1281	15.9306	0	0	0	19.9733	0	6.79938	3.38562e-07	1.08572e-06	Cs_ont_4g003090	chr4	4381429	4382199	-	441	protein_coding	- && - && -
Cs_ont_2g028320	25.8194	20.4161	12.5169	0	0	0	19.5841	0	6.77172	4.62168e-07	1.46517e-06	Cs_ont_2g028320	chr2	26700396	26702231	-	219	protein_coding	- && - && -
novel.240	21.8472	23.2001	13.6548	0	0	0	19.5674	0	6.77068	4.27637e-07	1.35858e-06	-	chr3	465052	467374	+	1838	-	- && sp|P08770|TRA1_MAIZE Putative AC transposase OS=Zea mays OX=4577 PE=2 SV=2 && PF14372:hAT-like transposase, RNase-H fold	CsTRA1
Cs_ont_7g000370	20.8542	18.5601	19.3443	0	0	0	19.5862	0	6.76766	3.78176e-07	1.20741e-06	Cs_ont_7g000370	chr7	582825	585433	-	1512	protein_coding	- && - && -
novel.1300	55.6111	1.85601	1.1379	0	0	0	19.535	0	6.76439	0.0150142	0.0281594	-	chrUn	2382823	2403452	-	414	-	- && - && -
Cs_ont_5g027850	22.8403	18.5601	17.0685	0	0	0	19.4896	0	6.76183	4.06691e-07	1.29441e-06	Cs_ont_5g027850	chr5	26339821	26341148	-	396	protein_coding	- && - && -
novel.679	31.7778	12.064	12.5169	0	0	0	18.7862	0	6.70929	9.15536e-07	2.82982e-06	-	chr5	40732992	40734685	+	746	-	- && - && -
Cs_ont_1g001000	18.868	10.208	22.758	0	0	0	17.278	0	6.58148	1.44035e-06	4.37259e-06	Cs_ont_1g001000	chr1	1003980	1027047	+	666	protein_coding	- && sp|P42803|INO1_SPIPO Inositol-3-phosphate synthase OS=Spirodela polyrhiza OX=29656 GN=TUR1 PE=2 SV=1 && -	CsINO1
Cs_ont_7g008910	12.9097	15.7761	22.758	0	0	0	17.1479	0	6.57197	1.35417e-06	4.12155e-06	Cs_ont_7g008910	chr7	8743675	8771433	-	342	protein_coding	- && - && -
Cs_ont_5g026720	476.666	542.882	461.986	3.8251	6.05228	5.80333	493.845	5.2269	6.56749	1.16803e-65	2.54431e-64	Cs_ont_5g026720	chr5	24398988	24402427	-	1172	protein_coding	- && sp|Q8L5Z1|GDL17_ARATH GDSL esterase/lipase At1g33811 OS=Arabidopsis thaliana OX=3702 GN=At1g33811 PE=2 SV=1 && PF00657:GDSL-like Lipase/Acylhydrolase	CsGDL17
Cs_ont_9g002060	70.5069	46.4002	67.136	1.91255	0	0	61.3477	0.637517	6.55707	1.45505e-09	5.59043e-09	Cs_ont_9g002060	chr9	1234817	1236030	+	969	protein_coding	- && sp|O50001|PRU1_PRUAR Major allergen Pru ar 1 OS=Prunus armeniaca OX=36596 PE=1 SV=1 && PF00407:Pathogenesis-related protein Bet v I family	CsPRU1
novel.909	32.7708	33.4081	30.7232	0.956275	0	0	32.3007	0.318758	6.5285	2.8117e-07	9.07234e-07	-	chr7	19528571	19533168	+	552	-	- && - && -
Cs_ont_9g011490	59.5833	69.6003	50.0675	0	2.01743	0	59.7504	0.672475	6.51971	1.66474e-09	6.36885e-09	Cs_ont_9g011490	chr9	9002271	9003762	-	1492	protein_coding	- && sp|Q9FH28|DNJ49_ARATH Chaperone protein dnaJ 49 OS=Arabidopsis thaliana OX=3702 GN=ATJ49 PE=2 SV=2 && PF00226:DnaJ domain	CsDNJ49
novel.328	70.5069	52.8962	53.4812	0	2.01743	0	58.9614	0.672475	6.49835	1.93496e-09	7.37753e-09	-	chr3	22772657	22774849	+	1798	-	- && sp|Q9ZT94|POLR2_ARATH Retrovirus-related Pol polyprotein from transposon RE2 OS=Arabidopsis thaliana OX=3702 GN=RE2 PE=4 SV=1 && -	CsPOLR2
Cs_ont_2g005000	1095.34	1041.22	1015	7.6502	16.1394	11.6067	1050.52	11.7988	6.48541	9.50498e-141	5.43695e-139	Cs_ont_2g005000	chr2	2926721	2927635	-	915	protein_coding	- && - && PF04720:PDDEXK-like family of unknown function
Cs_ont_1g015450	14.8958	22.2721	10.2411	0	0	0	15.803	0	6.46395	2.80782e-06	8.31288e-06	Cs_ont_1g015450	chr1	20192893	20193545	-	189	protein_coding	- && - && -
Cs_ont_6g004610	53.625	57.5362	56.8949	0	0	1.93444	56.0187	0.644814	6.42724	3.02109e-09	1.1374e-08	Cs_ont_6g004610	chr6	2794082	2795993	+	1614	protein_coding	- && sp|Q9FKR0|MT878_ARATH Probable S-adenosylmethionine-dependent methyltransferase At5g38780 OS=Arabidopsis thaliana OX=3702 GN=At5g38780 PE=2 SV=1 && PF03492:SAM dependent carboxyl methyltransferase	CsMT878
Cs_ont_1g018820	846.083	907.587	831.803	12.4316	9.07841	8.70499	861.824	10.0717	6.41658	1.57351e-118	7.20419e-117	Cs_ont_1g018820	chr1	22882485	22884804	+	360	protein_coding	- && - && -
novel.1138	13.9028	18.5601	11.379	0	0	0	14.6139	0	6.34917	4.67788e-06	1.35811e-05	-	chr9	30221830	30222485	+	511	-	- && sp|Q8LGD1|SP1L5_ARATH Protein SPIRAL1-like 5 OS=Arabidopsis thaliana OX=3702 GN=SP1L5 PE=2 SV=1 && -	CsSP1L5
Cs_ont_2g005880	23.8333	36.1921	20.4822	0	0	0.967221	26.8359	0.322407	6.26473	1.36015e-06	4.13863e-06	Cs_ont_2g005880	chr2	3486509	3487426	-	918	protein_coding	- && sp|O64791|SY124_ARATH Syntaxin-124 OS=Arabidopsis thaliana OX=3702 GN=SYP124 PE=2 SV=1 && PF05739:SNARE domain|PF00804:Syntaxin	CsSY124
Cs_ont_9g003770	13.9028	14.8481	12.5169	0	0	0	13.7559	0	6.25946	7.07765e-06	2.02219e-05	Cs_ont_9g003770	chr9	2265153	2267645	+	1344	protein_coding	- && sp|Q9ZV04|PER24_ARATH Peroxidase 24 OS=Arabidopsis thaliana OX=3702 GN=PER24 PE=2 SV=1 && PF00141:Peroxidase	CsPER24
Cs_ont_7g019610	107.25	96.5124	93.3076	0	2.01743	1.93444	99.0233	1.31729	6.24791	5.8208e-16	3.20951e-15	Cs_ont_7g019610	chr7	23405991	23416161	-	1347	protein_coding	- && sp|Q9SX25|CXE6_ARATH Probable carboxylesterase 6 OS=Arabidopsis thaliana OX=3702 GN=CXE6 PE=2 SV=1 && PF07859:alpha/beta hydrolase fold	CsCXE6
Cs_ont_8g009180	13.9028	6.49602	20.4822	0	0	0	13.627	0	6.23675	1.1409e-05	3.18959e-05	Cs_ont_8g009180	chr8	6812575	6814987	-	1607	protein_coding	- && sp|Q9SJE8|ALMT2_ARATH Aluminum-activated malate transporter 2 OS=Arabidopsis thaliana OX=3702 GN=ALMT2 PE=2 SV=2 && PF11744:Aluminium activated malate transporter	CsALMT2
Cs_ont_6g008260	9.93055	16.7041	13.6548	0	0	0	13.4298	0	6.22448	9.26212e-06	2.61606e-05	Cs_ont_6g008260	chr6	5274703	5276210	+	1508	protein_coding	- && sp|Q9SD53|Y3720_ARATH UPF0481 protein At3g47200 OS=Arabidopsis thaliana OX=3702 GN=At3g47200 PE=2 SV=1 && PF03140:Plant protein of unknown function	CsY3720
Cs_ont_5g038180	222.444	241.281	177.512	5.73765	2.01743	0.967221	213.746	2.90743	6.19168	1.91323e-32	1.9921e-31	Cs_ont_5g038180	chr5	41644476	41644855	+	306	protein_coding	- && - && -
Cs_ont_7g014500	150.944	159.617	180.926	0	6.05228	0.967221	163.829	2.33983	6.16345	1.20739e-25	9.96039e-25	Cs_ont_7g014500	chr7	18670121	18698513	+	2007	protein_coding	- && sp|E7BQV0|NPR1_MALHU BTB/POZ domain and ankyrin repeat-containing protein NPR1 OS=Malus hupehensis OX=106556 GN=NPR1 PE=2 SV=2 && PF11900:Domain of unknown function (DUF3420)|PF12313:NPR1/NIM1 like defence protein C terminal|PF00651:BTB/POZ domain	CsNPR1
Cs_ont_2g020490	11.9167	17.6321	7.96528	0	0	0	12.5047	0	6.12639	1.74782e-05	4.80624e-05	Cs_ont_2g020490	chr2	16052433	16054680	+	213	protein_coding	- && sp|Q700D2|IDD10_ARATH Zinc finger protein JACKDAW OS=Arabidopsis thaliana OX=3702 GN=JKD PE=1 SV=1 && -	CsIDD10
Cs_ont_7g026720	13.9028	11.136	12.5169	0	0	0	12.5186	0	6.12145	1.49366e-05	4.13109e-05	Cs_ont_7g026720	chr7	28161622	28163709	-	1912	protein_coding	- && sp|K4BWV2|NAP1_SOLLC NAC domain-containing protein 1 OS=Solanum lycopersicum OX=4081 GN=NAP1 PE=2 SV=1 && PF02365:No apical meristem (NAM) protein	CsNAP1
Cs_ont_2g022130	6.95138	16.7041	13.6548	0	0	0	12.4367	0	6.11323	1.9283e-05	5.27735e-05	Cs_ont_2g022130	chr2	19949874	19950327	-	454	protein_coding	- && - && -
Cs_ont_2g003450	186.694	206.017	130.858	5.73765	2.01743	0	174.523	2.58503	6.07	4.0871e-27	3.57224e-26	Cs_ont_2g003450	chr2	1932102	1933475	-	1162	protein_coding	- && - && -
Cs_ont_5g010880	4.96527	16.7041	13.6548	0	0	0	11.7747	0	6.03401	3.41816e-05	9.1151e-05	Cs_ont_5g010880	chr5	7039731	7040976	+	648	protein_coding	- && sp|Q9LIL4|P24B3_ARATH Transmembrane emp24 domain-containing protein p24beta3 OS=Arabidopsis thaliana OX=3702 GN=At3g22845 PE=2 SV=1 && PF01105:emp24/gp25L/p24 family/GOLD	CsP24B3
Cs_ont_8g009970	20.8542	7.42403	6.82739	0	0	0	11.7019	0	6.02717	3.80459e-05	0.000100977	Cs_ont_8g009970	chr8	7791692	7795483	+	1201	protein_coding	- && sp|Q9LMP1|WAK2_ARATH Wall-associated receptor kinase 2 OS=Arabidopsis thaliana OX=3702 GN=WAK2 PE=1 SV=1 && PF13947:Wall-associated receptor kinase galacturonan-binding	CsWAK2
novel.565	1045.69	1181.35	1077.59	25.8194	9.07841	15.4755	1101.54	16.7911	6.02518	1.59862e-163	1.12303e-161	-	chr4	16128571	16132309	-	1537	-	- && - && -
Cs_ont_9g003530	41.7083	42.6882	40.9643	1.91255	0	0	41.7869	0.637517	6.00619	5.39869e-08	1.84722e-07	Cs_ont_9g003530	chr9	2110370	2113063	+	1026	protein_coding	- && sp|B9RT03|CSPL5_RICCO CASP-like protein 1D1 OS=Ricinus communis OX=3988 GN=RCOM_0679870 PE=2 SV=1 && PF04535:Domain of unknown function (DUF588)	CsCSPL5
Cs_ont_4g007330	983.124	1250.95	992.247	17.2129	22.1917	15.4755	1075.44	18.2934	5.88258	2.07808e-156	1.36995e-154	Cs_ont_4g007330	chr4	7842092	7843836	-	339	protein_coding	- && - && -
Cs_ont_5g008080	8.93749	15.7761	6.82739	0	0	0	10.5136	0	5.87647	6.40817e-05	0.000166307	Cs_ont_5g008080	chr5	5290866	5297156	+	1161	protein_coding	- && sp|O50017|PARP2_MAIZE Poly [ADP-ribose] polymerase 2 OS=Zea mays OX=4577 GN=PARP2 PE=2 SV=1 && PF02877:Poly(ADP-ribose) polymerase, regulatory domain|PF00644:Poly(ADP-ribose) polymerase catalytic domain	CsPARP2
Cs_ont_1g001010	12.9097	9.28004	9.10318	0	0	0	10.431	0	5.8597	5.93769e-05	0.00015449	Cs_ont_1g001010	chr1	1027195	1030573	+	486	protein_coding	- && sp|Q9SV96|PP358_ARATH Pentatricopeptide repeat-containing protein At4g39620, chloroplastic OS=Arabidopsis thaliana OX=3702 GN=EMB2453 PE=2 SV=1 && PF13812:Pentatricopeptide repeat domain	CsPP358
Cs_ont_3g025230	7.94444	15.7761	6.82739	0	0	0	10.1826	0	5.8303	8.19525e-05	0.000210139	Cs_ont_3g025230	chr3	24198206	24199363	-	1158	protein_coding	- && - && PF13837:Myb/SANT-like DNA-binding domain	CsMyb
Cs_ont_7g005210	3.97222	12.992	13.6548	0	0	0	10.2063	0	5.82527	9.64776e-05	0.000245258	Cs_ont_7g005210	chr7	3956808	3959677	-	1956	protein_coding	- && - && -
Cs_ont_5g025030	3.97222	9.28004	17.0685	0	0	0	10.1069	0	5.80598	0.00011266	0.000283987	Cs_ont_5g025030	chr5	22036795	22037773	+	899	protein_coding	- && sp|Q9SYM2|BBX22_ARATH B-box zinc finger protein 22 OS=Arabidopsis thaliana OX=3702 GN=BBX22 PE=1 SV=2 && PF00643:B-box zinc finger	CsBBX22
Cs_ont_3g010310	7.94444	14.8481	6.82739	0	0	0	9.87329	0	5.78541	9.85556e-05	0.000250286	Cs_ont_3g010310	chr3	6588177	6588623	+	447	protein_coding	- && - && -
Cs_ont_1g023570	6.95138	10.208	12.5169	0	0	0	9.8921	0	5.77952	9.11005e-05	0.000232377	Cs_ont_1g023570	chr1	26147623	26147805	-	183	protein_coding	- && sp|F4HTB2|DVL22_ARATH Small polypeptide DEVIL 22 OS=Arabidopsis thaliana OX=3702 GN=DVL22 PE=3 SV=2 && -	CsDVL22
Cs_ont_2g031430	23.8333	17.6321	15.9306	0.956275	0	0	19.132	0.318758	5.77367	1.49948e-05	4.14668e-05	Cs_ont_2g031430	chr2	29190678	29190935	-	258	protein_coding	- && - && -
Cs_ont_1g021020	130.09	215.297	194.58	1.91255	8.0697	0	179.989	3.32742	5.76971	3.11819e-10	1.25195e-09	Cs_ont_1g021020	chr1	24444586	24447347	+	648	protein_coding	- && sp|Q9FFP8|DEF06_ARATH Defensin-like protein 6 OS=Arabidopsis thaliana OX=3702 GN=PDF2.5 PE=3 SV=1 && -	CsDEF06
Cs_ont_2g034010	43.6944	27.8401	34.1369	0	1.00871	0.967221	35.2238	0.658645	5.755	2.83329e-07	9.13808e-07	Cs_ont_2g034010	chr2	31547924	31550336	+	1944	protein_coding	- && sp|Q3E9B5|PTR51_ARATH Protein NRT1/ PTR FAMILY 7.1 OS=Arabidopsis thaliana OX=3702 GN=NPF7.1 PE=2 SV=1 && PF00854:POT family	CsPTR51
Cs_ont_2g013950	11.9167	12.064	4.55159	0	0	0	9.51077	0	5.73242	0.000135399	0.000338421	Cs_ont_2g013950	chr2	9164809	9166443	+	938	protein_coding	- && sp|Q06554|IRC20_YEAST Uncharacterized ATP-dependent helicase IRC20 OS=Saccharomyces cerevisiae (strain ATCC 204508 / S288c) OX=559292 GN=IRC20 PE=1 SV=1 && PF13923:Zinc finger, C3HC4 type (RING finger)	CsIRC20
Cs_ont_1g013600	330.687	254.273	284.474	1.91255	3.02614	11.6067	289.812	5.51511	5.7104	1.04449e-47	1.62268e-46	Cs_ont_1g013600	chr1	18172435	18173953	-	546	protein_coding	- && - && -
Cs_ont_7g003870	7.94444	12.064	7.96528	0	0	0	9.32459	0	5.70023	0.000131947	0.000330051	Cs_ont_7g003870	chr7	2950489	2956734	-	609	protein_coding	- && sp|Q9LZ57|RL363_ARATH 60S ribosomal protein L36-3 OS=Arabidopsis thaliana OX=3702 GN=RPL36C PE=3 SV=1 && PF01158:Ribosomal protein L36e	CsRL363
Cs_ont_9g013250	6.95138	3.71201	17.0685	0	0	0	9.24395	0	5.67334	0.000219183	0.000534233	Cs_ont_9g013250	chr9	12378764	12382938	-	303	protein_coding	- && - && -
Cs_ont_5g049660	37.7361	29.6961	31.8611	0	0	1.93444	33.0978	0.644814	5.66847	4.85551e-07	1.53584e-06	Cs_ont_5g049660	chr5	49411888	49415530	-	1507	protein_coding	- && sp|Q3HRP0|CNBL7_ORYSJ Calcineurin B-like protein 7 OS=Oryza sativa subsp. japonica OX=39947 GN=CBL7 PE=2 SV=1 && PF13499:EF-hand domain pair	CsCNBL7
novel.16	85.4027	84.4483	77.377	0.956275	0	3.86889	82.4094	1.60839	5.66389	2.03544e-15	1.09492e-14	-	chr1	11507837	11510628	+	1100	-	- && - && -
Cs_ont_6g025700	3.97222	12.992	10.2411	0	0	0	9.06845	0	5.65764	0.000200291	0.000490634	Cs_ont_6g025700	chr6	24563022	24633852	+	348	protein_coding	- && - && -
Cs_ont_3g032650	10.9236	11.136	4.55159	0	0	0	8.87041	0	5.63151	0.000208538	0.000509779	Cs_ont_3g032650	chr3	36138845	36140837	-	1209	protein_coding	- && - && -
novel.1133	961.277	1078.34	1026.38	22.9506	22.1917	17.41	1022	20.8508	5.61602	4.52488e-169	3.31333e-167	-	chr9	25744277	25747678	+	3402	-	- && sp|P08770|TRA1_MAIZE Putative AC transposase OS=Zea mays OX=4577 PE=2 SV=2 && PF05699:hAT family C-terminal dimerisation region|PF14372:hAT-like transposase, RNase-H fold	CsTRA1
Cs_ont_5g000730	11.9167	6.49602	7.96528	0	0	0	8.79266	0	5.61203	0.000204142	0.000499469	Cs_ont_5g000730	chr5	585781	591433	+	605	protein_coding	- && sp|Q8L9K1|ERF99_ARATH Ethylene-responsive transcription factor 13 OS=Arabidopsis thaliana OX=3702 GN=ERF13 PE=1 SV=2 && -	CsERF99
Cs_ont_1g014000	7.94444	10.208	7.96528	0	0	0	8.70592	0	5.5999	0.00020336	0.000497825	Cs_ont_1g014000	chr1	18549366	18550148	+	677	protein_coding	- && - && PF08387:FBD
Cs_ont_1g002510	7.94444	11.136	6.82739	0	0	0	8.63596	0	5.59023	0.00022118	0.000538868	Cs_ont_1g002510	chr1	2506470	2508180	-	1583	protein_coding	- && sp|Q9FSC0|ACS2_RUTGR Acridone synthase 2 OS=Ruta graveolens OX=37565 GN=ACS2 PE=1 SV=1 && PF02797:Chalcone and stilbene synthases, C-terminal domain|PF00195:Chalcone and stilbene synthases, N-terminal domain	CsACS2
Cs_ont_5g016100	5891.79	6634.3	5417.53	127.185	113.985	131.542	5981.21	124.237	5.58851	0	0	Cs_ont_5g016100	chr5	10861167	10864491	-	1923	protein_coding	- && sp|Q8LB81|GDL79_ARATH GDSL esterase/lipase At5g33370 OS=Arabidopsis thaliana OX=3702 GN=At5g33370 PE=2 SV=1 && -	CsGDL79
Cs_ont_2g031410	19.8611	20.4161	9.10318	0.956275	0	0	16.4601	0.318758	5.56127	4.75228e-05	0.000124744	Cs_ont_2g031410	chr2	29170711	29174228	-	519	protein_coding	- && - && PF14368:Probable lipid transfer
Cs_ont_8g025930	11.9167	6.49602	6.82739	0	0	0	8.41336	0	5.54963	0.000276485	0.000665816	Cs_ont_8g025930	chr8	30485704	30486767	-	783	protein_coding	- && - && PF03242:Late embryogenesis abundant protein
Cs_ont_5g026650	12.9097	24.1281	11.379	0.956275	0	0	16.1389	0.318758	5.53249	5.3837e-05	0.000140613	Cs_ont_5g026650	chr5	24279778	24294678	-	930	protein_coding	- && sp|Q9SF78|GDL29_ARATH GDSL esterase/lipase At1g71691 OS=Arabidopsis thaliana OX=3702 GN=At1g71691 PE=2 SV=1 && PF00657:GDSL-like Lipase/Acylhydrolase	CsGDL29
Cs_ont_5g017430	9.93055	3.71201	11.379	0	0	0	8.34051	0	5.52957	0.000343185	0.000816814	Cs_ont_5g017430	chr5	12231549	12234297	+	1745	protein_coding	- && sp|Q8W013|COMT1_CATRO Caffeic acid 3-O-methyltransferase OS=Catharanthus roseus OX=4058 GN=COMT1 PE=2 SV=1 && -	CsCOMT1
Cs_ont_Un004860	23.8333	27.8401	38.6885	0	0	1.93444	30.1206	0.644814	5.52919	1.25778e-06	3.83907e-06	Cs_ont_Un004860	chrUn	22839759	22841991	-	1265	protein_coding	- && - && -
Cs_ont_6g009470	5.95833	1.85601	17.0685	0	0	0	8.29427	0	5.51509	0.000576746	0.00133319	Cs_ont_6g009470	chr6	5946320	5948632	-	1479	protein_coding	- && sp|Q9SRM9|ALMT8_ARATH Aluminum-activated malate transporter 8 OS=Arabidopsis thaliana OX=3702 GN=ALMT8 PE=3 SV=1 && PF11744:Aluminium activated malate transporter	CsALMT8
Cs_ont_8g000070	11.9167	10.208	2.2758	0	0	0	8.1335	0	5.50818	0.000468176	0.00109506	Cs_ont_8g000070	chr8	18631	30902	-	1107	protein_coding	- && sp|Q9LU68|CIA2_ARATH Protein CHLOROPLAST IMPORT APPARATUS 2 OS=Arabidopsis thaliana OX=3702 GN=CIA2 PE=1 SV=1 && PF06203:CCT motif	CsCIA2
Cs_ont_1g029100	5.95833	9.28004	9.10318	0	0	0	8.11385	0	5.4958	0.000333994	0.000795611	Cs_ont_1g029100	chr1	30032252	30033303	-	950	protein_coding	- && - && PF03087:Arabidopsis protein of unknown function
Cs_ont_9g017670	139.028	142.913	201.408	5.73765	3.02614	1.93444	161.116	3.56608	5.48899	1.39151e-28	1.27522e-27	Cs_ont_9g017670	chr9	20954980	20957404	+	777	protein_coding	- && - && -
Cs_ont_5g009190	3.97222	5.56802	14.7927	0	0	0	8.11097	0	5.48594	0.000461974	0.00108145	Cs_ont_5g009190	chr5	5950117	5951661	+	1545	protein_coding	- && - && -
Cs_ont_6g015910	396.229	395.33	402.816	7.6502	10.0871	9.67221	398.125	9.13651	5.44794	2.33359e-71	5.56891e-70	Cs_ont_6g015910	chr6	10697463	10700499	-	186	protein_coding	- && sp|O22785|PR19B_ARATH Pre-mRNA-processing factor 19 homolog 2 OS=Arabidopsis thaliana OX=3702 GN=PRP19B PE=1 SV=3 && -	CsPR19B
novel.495	9.93055	11.136	2.2758	0	0	0	7.7808	0	5.44499	0.000597676	0.00137873	-	chr4	3563005	3566232	+	1515	-	- && sp|A0A077K9K6|CGT1B_CITLI Coumarin 8-geranyltransferase 1b, chloroplastic OS=Citrus limon OX=2708 GN=Cl-PT1b PE=1 SV=1 && PF01040:UbiA prenyltransferase family	CsCGT1B
Cs_ont_1g021700	6.95138	9.28004	6.82739	0	0	0	7.68627	0	5.42066	0.000458416	0.00107391	Cs_ont_1g021700	chr1	24929688	24931732	-	1542	protein_coding	- && sp|Q9SK91|BH094_ARATH Transcription factor bHLH94 OS=Arabidopsis thaliana OX=3702 GN=BHLH94 PE=1 SV=2 && PF00010:Helix-loop-helix DNA-binding domain	CsBH094
Cs_ont_9g016230	7.94444	18.5601	18.2064	0	1.00871	0	14.9036	0.336238	5.41065	9.39288e-05	0.000239049	Cs_ont_9g016230	chr9	18614786	18615486	+	585	protein_coding	- && sp|P08770|TRA1_MAIZE Putative AC transposase OS=Zea mays OX=4577 PE=2 SV=2 && PF05699:hAT family C-terminal dimerisation region	CsTRA1
Cs_ont_2g023860	10.9236	2.78401	9.10318	0	0	0	7.6036	0	5.39762	0.00065513	0.00150355	Cs_ont_2g023860	chr2	22608493	22609217	+	725	protein_coding	- && - && PF13499:EF-hand domain pair
Cs_ont_7g014520	21.8472	37.1201	22.758	0	0	1.93444	27.2418	0.644814	5.39164	3.05736e-06	9.03385e-06	Cs_ont_7g014520	chr7	18713205	18716747	+	1249	protein_coding	- && sp|E7BQV0|NPR1_MALHU BTB/POZ domain and ankyrin repeat-containing protein NPR1 OS=Malus hupehensis OX=106556 GN=NPR1 PE=2 SV=2 && PF11900:Domain of unknown function (DUF3420)|PF12313:NPR1/NIM1 like defence protein C terminal	CsNPR1
Cs_ont_3g013820	7.94444	5.56802	9.10318	0	0	0	7.53855	0	5.38662	0.000535731	0.00124405	Cs_ont_3g013820	chr3	9109468	9112582	-	2533	protein_coding	- && sp|Q9M879|STAD5_ARATH Stearoyl-[acyl-carrier-protein] 9-desaturase 5, chloroplastic OS=Arabidopsis thaliana OX=3702 GN=S-ACP-DES5 PE=1 SV=1 && PF03405:Fatty acid desaturase	CsSTAD5
Cs_ont_1g016990	1.98611	12.992	6.82739	0	0	0	7.26851	0	5.34184	0.000988529	0.00221446	Cs_ont_1g016990	chr1	21646110	21647335	-	816	protein_coding	- && sp|Q9M817|PTR6_ARATH Protein NRT1/ PTR FAMILY 1.2 OS=Arabidopsis thaliana OX=3702 GN=NPF1.2 PE=1 SV=1 && PF00854:POT family	CsPTR6
Cs_ont_4g018770	8.93749	10.208	2.2758	0	0	0	7.14044	0	5.32098	0.000953221	0.00213878	Cs_ont_4g018770	chr4	24580749	24582004	+	423	protein_coding	- && sp|Q9C6P3|CDPKX_ARATH Calcium-dependent protein kinase 33 OS=Arabidopsis thaliana OX=3702 GN=CPK33 PE=1 SV=1 && PF13499:EF-hand domain pair|PF00036:EF hand	CsCDPKX
Cs_ont_5g022810	97.3194	81.6643	93.3076	2.86882	0	3.86889	90.7638	2.2459	5.3169	7.64491e-18	4.60251e-17	Cs_ont_5g022810	chr5	18601237	18667918	+	2391	protein_coding	- && sp|P48147|PPCE_HUMAN Prolyl endopeptidase OS=Homo sapiens OX=9606 GN=PREP PE=1 SV=2 && PF00326:Prolyl oligopeptidase family|PF02897:Prolyl oligopeptidase, N-terminal beta-propeller domain	CsPPCE
Cs_ont_1g009960	18.868	10.208	12.5169	0	1.00871	0	13.8643	0.336238	5.30725	0.000134083	0.000335282	Cs_ont_1g009960	chr1	13808501	13821748	-	252	protein_coding	- && - && -
Cs_ont_3g022360	70.5069	64.9602	55.757	0.956275	0	3.86889	63.7414	1.60839	5.29443	5.32927e-13	2.51738e-12	Cs_ont_3g022360	chr3	18923057	18941330	+	759	protein_coding	- && - && -
Cs_ont_6g018590	7.94444	5.56802	6.82739	0	0	0	6.77995	0	5.23629	0.000990971	0.00221949	Cs_ont_6g018590	chr6	13712606	13716811	-	2305	protein_coding	- && sp|F4HVY0|CER1_ARATH Very-long-chain aldehyde decarbonylase CER1 OS=Arabidopsis thaliana OX=3702 GN=CER1 PE=1 SV=1 && PF12076:WAX2 C-terminal domain|PF04116:Fatty acid hydroxylase superfamily	CsCER1
Cs_ont_5g035710	3861	4014.54	3822.2	114.753	96.8364	102.525	3899.25	104.705	5.21737	0	0	Cs_ont_5g035710	chr5	38931891	38933695	-	1805	protein_coding	- && sp|Q9ZVA4|EP1L3_ARATH EP1-like glycoprotein 3 OS=Arabidopsis thaliana OX=3702 GN=At1g78850 PE=1 SV=1 && PF01453:D-mannose binding lectin	CsEP1L3
Cs_ont_1g005270	7.94444	9.28004	2.2758	0	0	0	6.50009	0	5.18524	0.0015636	0.00340928	Cs_ont_1g005270	chr1	5515367	5516544	+	1178	protein_coding	- && - && -
Cs_ont_1g006110	7.94444	9.28004	2.2758	0	0	0	6.50009	0	5.18524	0.0015636	0.00340928	Cs_ont_1g006110	chr1	6751731	6755076	+	1929	protein_coding	- && - && PF02902:Ulp1 protease family, C-terminal catalytic domain	CsUlp1
Cs_ont_2g002030	227.41	221.793	229.855	5.73765	8.0697	5.80333	226.353	6.53689	5.11825	9.66918e-44	1.37572e-42	Cs_ont_2g002030	chr2	1138021	1140432	-	2412	protein_coding	- && sp|K4CJJ1|NCED2_SOLLC 9-cis-epoxycarotenoid dioxygenase NCED2, chloroplastic OS=Solanum lycopersicum OX=4081 GN=NCED2 PE=2 SV=1 && PF03055:Retinal pigment epithelial membrane protein	CsNCED2
Cs_ont_3g012680	7.94444	8.35203	2.2758	0	0	0	6.19076	0	5.11442	0.00200072	0.00430434	Cs_ont_3g012680	chr3	8342564	8354829	+	699	protein_coding	- && sp|Q9SLV1|ZW2_ARATH Protein ZW2 OS=Arabidopsis thaliana OX=3702 GN=ZW2 PE=2 SV=1 && PF14144:Seed dormancy control	CsZW2
Cs_ont_2g034230	342.604	382.337	411.919	13.3878	4.03485	15.4755	378.953	10.9661	5.09828	6.39227e-69	1.47534e-67	Cs_ont_2g034230	chr2	31744842	31758578	+	1035	protein_coding	- && sp|Q9LEH3|PER15_IPOBA Peroxidase 15 OS=Ipomoea batatas OX=4120 GN=pod PE=1 SV=1 && PF00141:Peroxidase	CsPER15
Cs_ont_4g009910	4.96527	5.56802	7.96528	0	0	0	6.16619	0	5.09663	0.00174534	0.00377807	Cs_ont_4g009910	chr4	11062195	11067332	-	387	protein_coding	- && - && -
Cs_ont_6g023630	7.94444	3.71201	6.82739	0	0	0	6.16128	0	5.09603	0.00183333	0.0039613	Cs_ont_6g023630	chr6	22041897	22044751	+	989	protein_coding	- && sp|Q9FFD0|PIN5_ARATH Auxin efflux carrier component 5 OS=Arabidopsis thaliana OX=3702 GN=PIN5 PE=2 SV=2 && PF03547:Membrane transport protein	CsPIN5
Cs_ont_2g005770	27.8055	27.8401	10.2411	0	0	1.93444	21.9622	0.644814	5.08431	2.24323e-05	6.10136e-05	Cs_ont_2g005770	chr2	3425419	3425946	+	528	protein_coding	- && - && -
Cs_ont_2g024310	3.97222	12.992	1.1379	0	0	0	6.03406	0	5.0815	0.00320707	0.00666809	Cs_ont_2g024310	chr2	23041802	23044072	+	1771	protein_coding	- && sp|Q96509|PER55_ARATH Peroxidase 55 OS=Arabidopsis thaliana OX=3702 GN=PER55 PE=1 SV=1 && PF00141:Peroxidase	CsPER55
Cs_ont_3g005210	37.7361	42.6882	51.2054	0	2.01743	1.93444	43.8765	1.31729	5.06987	1.03544e-09	4.02153e-09	Cs_ont_3g005210	chr3	3252010	3253383	-	1374	protein_coding	- && sp|Q9SND4|HEC2_ARATH Transcription factor HEC2 OS=Arabidopsis thaliana OX=3702 GN=HEC2 PE=1 SV=1 && PF00010:Helix-loop-helix DNA-binding domain	CsHEC2
Cs_ont_2g002530	3.97222	8.35203	5.68949	0	0	0	6.00458	0	5.06468	0.00207562	0.00445186	Cs_ont_2g002530	chr2	1408067	1408542	-	476	protein_coding	- && - && -
novel.733	25.8194	25.9841	12.5169	0	0	1.93444	21.4401	0.644814	5.04842	2.27383e-05	6.18086e-05	-	chr5	18377351	18378839	-	1000	-	- && - && -
Cs_ont_2g034280	255.215	232.929	287.888	7.6502	6.05228	9.67221	258.677	7.79156	5.04758	4.18919e-49	6.68842e-48	Cs_ont_2g034280	chr2	31788593	31791065	+	1050	protein_coding	- && sp|Q9LEH3|PER15_IPOBA Peroxidase 15 OS=Ipomoea batatas OX=4120 GN=pod PE=1 SV=1 && PF00141:Peroxidase	CsPER15
Cs_ont_8g012070	8.93749	17.6321	7.96528	0	0	0.967221	11.5116	0.322407	5.04551	0.000434228	0.00101979	Cs_ont_8g012070	chr8	10483287	10484647	+	711	protein_coding	- && sp|Q9SQ57|PXG_SESIN Peroxygenase OS=Sesamum indicum OX=4182 GN=SOP1 PE=1 SV=1 && PF05042:Caleosin related protein	CsPXG
Cs_ont_9g007180	5.95833	8.35203	3.41369	0	0	0	5.90802	0	5.04539	0.00230536	0.00490715	Cs_ont_9g007180	chr9	4901431	4904011	+	933	protein_coding	- && sp|O22969|Y2416_ARATH Uncharacterized protein At2g34160 OS=Arabidopsis thaliana OX=3702 GN=At2g34160 PE=1 SV=1 && PF01918:Alba	CsY2416
Cs_ont_6g023430	27.8055	19.4881	15.9306	1.91255	0	0	21.0747	0.637517	5.02267	2.35711e-05	6.40103e-05	Cs_ont_6g023430	chr6	21798135	21798811	+	459	protein_coding	- && - && -
Cs_ont_8g000370	3.97222	11.136	2.2758	0	0	0	5.79469	0	5.02116	0.00311729	0.00649279	Cs_ont_8g000370	chr8	221005	222139	-	1135	protein_coding	- && sp|Q9LZJ6|ATL5_ARATH RING-H2 finger protein ATL5 OS=Arabidopsis thaliana OX=3702 GN=ATL5 PE=2 SV=1 && PF13639:Ring finger domain	CsATL5
Cs_ont_5g033020	644.493	613.41	614.465	11.4753	26.2265	20.3116	624.123	19.3378	5.02046	2.61896e-115	1.13219e-113	Cs_ont_5g033020	chr5	35508965	35511550	-	2586	protein_coding	- && sp|O24023|NCED1_SOLLC 9-cis-epoxycarotenoid dioxygenase NCED1, chloroplastic OS=Solanum lycopersicum OX=4081 GN=NCED1 PE=1 SV=2 && PF03055:Retinal pigment epithelial membrane protein	CsNCED1
Cs_ont_8g024620	6.95138	9.28004	1.1379	0	0	0	5.78977	0	5.02009	0.00340394	0.0070539	Cs_ont_8g024620	chr8	29682973	29683599	-	627	protein_coding	- && - && -
novel.1017	5.95833	4.64002	6.82739	0	0	0	5.80858	0	5.01118	0.00238384	0.00506222	-	chr8	27903214	27906580	+	818	-	- && - && -
Cs_ont_9g010810	7.94444	3.71201	5.68949	0	0	0	5.78198	0	5.00594	0.00256667	0.00542282	Cs_ont_9g010810	chr9	8021903	8023106	-	366	protein_coding	- && sp|P32111|GSTX1_SOLTU Probable glutathione S-transferase OS=Solanum tuberosum OX=4113 GN=PRP1 PE=2 SV=1 && PF02798:Glutathione S-transferase, N-terminal domain	CsGSTX1
Cs_ont_2g028330	0.993055	8.35203	7.96528	0	0	0	5.77012	0	5.00295	0.00366847	0.00757135	Cs_ont_2g028330	chr2	26708808	26727184	-	1427	protein_coding	- && sp|Q9LTC4|MYB15_ARATH Transcription factor MYB15 OS=Arabidopsis thaliana OX=3702 GN=MYB15 PE=1 SV=1 && PF00249:Myb-like DNA-binding domain	CsMYB15
Cs_ont_9g008940	3.97222	6.49602	6.82739	0	0	0	5.76521	0	5.00201	0.0025314	0.00535383	Cs_ont_9g008940	chr9	6237225	6237719	-	495	protein_coding	- && - && -
Cs_ont_5g030110	56.6041	51.0402	46.6538	0	3.02614	1.93444	51.4327	1.65353	4.97939	2.83492e-11	1.20813e-10	Cs_ont_5g030110	chr5	31049018	31049843	+	656	protein_coding	- && sp|F4IQG4|HIP30_ARATH Heavy metal-associated isoprenylated plant protein 30 OS=Arabidopsis thaliana OX=3702 GN=HIPP30 PE=1 SV=1 && PF00403:Heavy-metal-associated domain	CsHIP30
Cs_ont_4g026510	17.875	16.7041	27.3095	0.956275	1.00871	0	20.6295	0.654996	4.97939	2.54709e-05	6.88618e-05	Cs_ont_4g026510	chr4	29853666	29857087	+	210	protein_coding	- && - && -
Cs_ont_8g028690	23.8333	24.1281	13.6548	0	2.01743	0	20.5387	0.672475	4.97698	2.88709e-05	7.74855e-05	Cs_ont_8g028690	chr8	32244651	32246948	+	2026	protein_coding	- && sp|Q8LBB7|LOG5_ARATH Cytokinin riboside 5'-monophosphate phosphoribohydrolase LOG5 OS=Arabidopsis thaliana OX=3702 GN=LOG5 PE=1 SV=1 && -	CsLOG5
Cs_ont_3g032780	49.6527	40.8322	31.8611	0	2.01743	1.93444	40.782	1.31729	4.96875	3.45954e-09	1.29834e-08	Cs_ont_3g032780	chr3	36436635	36437398	-	591	protein_coding	- && - && -
Cs_ont_1g001770	5.95833	2.78401	7.96528	0	0	0	5.56921	0	4.94628	0.00332983	0.00691051	Cs_ont_1g001770	chr1	1725080	1748030	+	1497	protein_coding	- && sp|A0A068Q5V6|C7150_PRUMU Cytochrome P450 71AU50 OS=Prunus mume OX=102107 GN=CYP71AU50 PE=2 SV=1 && PF00067:Cytochrome P450	CsC7150
Cs_ont_3g017230	37.7361	35.2641	46.6538	2.86882	0	0.967221	39.8847	1.27868	4.93756	4.68456e-09	1.74237e-08	Cs_ont_3g017230	chr3	11596965	11598388	-	201	protein_coding	- && - && -
Cs_ont_3g000070	2.97916	52.8962	3.41369	0	0	1.93444	19.763	0.644814	4.93423	0.0157251	0.0294119	Cs_ont_3g000070	chr3	49905	51089	+	489	protein_coding	- && sp|F4K1J4|ATXR7_ARATH Histone-lysine N-methyltransferase ATXR7 OS=Arabidopsis thaliana OX=3702 GN=ATXR7 PE=2 SV=1 && -	CsATXR7
Cs_ont_8g003480	8.93749	13.9201	9.10318	0.956275	0	0	10.6536	0.318758	4.93092	0.000617858	0.00142246	Cs_ont_8g003480	chr8	1844442	1844663	-	222	protein_coding	- && sp|O80630|DIR9_ARATH Dirigent protein 9 OS=Arabidopsis thaliana OX=3702 GN=DIR9 PE=2 SV=1 && -	CsDIR9
novel.449	38.7291	21.3441	28.4474	1.91255	1.00871	0	29.5069	0.973754	4.91637	5.03856e-07	1.59016e-06	-	chr3	20631772	20634775	-	438	-	- && - && -
Cs_ont_6g025680	1.98611	8.35203	5.68949	0	0	0	5.34254	0	4.89562	0.00438213	0.00894653	Cs_ont_6g025680	chr6	24546900	24548428	+	870	protein_coding	- && sp|Q0IZQ2|CPS11_ORYSJ Cysteine--tRNA ligase CPS1 homolog, chloroplastic/mitochondrial OS=Oryza sativa subsp. japonica OX=39947 GN=Os09g0556500 PE=2 SV=1 && PF01406:tRNA synthetases class I (C) catalytic domain	CsCPS11
Cs_ont_9g006740	192.653	257.985	186.615	11.4753	10.0871	0	212.418	7.18748	4.88625	8.45522e-07	2.61989e-06	Cs_ont_9g006740	chr9	4305653	4308743	+	1850	protein_coding	- && sp|Q9FG87|KCS20_ARATH 3-ketoacyl-CoA synthase 20 OS=Arabidopsis thaliana OX=3702 GN=KCS20 PE=2 SV=1 && PF02797:Chalcone and stilbene synthases, C-terminal domain|PF08392:FAE1/Type III polyketide synthase-like protein	CsKCS20
Cs_ont_9g015350	48.6597	48.2562	46.6538	3.8251	1.00871	0	47.8566	1.61127	4.87994	1.18305e-10	4.86286e-10	Cs_ont_9g015350	chr9	16183391	16240024	-	522	protein_coding	- && - && -
novel.976	21.8472	16.7041	18.2064	1.91255	0	0	18.9192	0.637517	4.86468	4.90695e-05	0.000128579	-	chr8	4289781	4293051	+	2575	-	- && sp|Q9LW83|CE101_ARATH G-type lectin S-receptor-like serine/threonine-protein kinase CES101 OS=Arabidopsis thaliana OX=3702 GN=CES101 PE=2 SV=2 && PF00069:Protein kinase domain|PF00704:Glycosyl hydrolases family 18	CsCE101
Cs_ont_1g006440	182.722	170.753	186.615	4.78137	8.0697	5.80333	180.03	6.21814	4.86111	3.84198e-36	4.51478e-35	Cs_ont_1g006440	chr1	7179454	7184804	-	1767	protein_coding	- && sp|Q38967|AAP2_ARATH Amino acid permease 2 OS=Arabidopsis thaliana OX=3702 GN=AAP2 PE=1 SV=1 && PF01490:Transmembrane amino acid transporter protein	CsAAP2
Cs_ont_5g050340	328.701	382.337	365.265	7.6502	14.122	15.4755	358.768	12.4159	4.85704	1.85056e-68	4.22342e-67	Cs_ont_5g050340	chr5	49841748	49843644	+	1897	protein_coding	- && sp|Q9FYG4|GLOX1_ARATH Aldehyde oxidase GLOX1 OS=Arabidopsis thaliana OX=3702 GN=GLOX1 PE=2 SV=1 && PF09118:Domain of unknown function (DUF1929)|PF07250:Glyoxal oxidase N-terminus	CsGLOX1
Cs_ont_5g000200	451.84	545.666	456.297	19.1255	16.1394	15.4755	484.601	16.9135	4.84038	3.59659e-90	1.12293e-88	Cs_ont_5g000200	chr5	218681	223178	+	3022	protein_coding	- && sp|F4HVY0|CER1_ARATH Very-long-chain aldehyde decarbonylase CER1 OS=Arabidopsis thaliana OX=3702 GN=CER1 PE=1 SV=1 && PF04116:Fatty acid hydroxylase superfamily|PF12076:WAX2 C-terminal domain	CsCER1
Cs_ont_7g007670	8.93749	1.85601	4.55159	0	0	0	5.11503	0	4.82885	0.00564032	0.01133	Cs_ont_7g007670	chr7	6353462	6355907	-	651	protein_coding	- && sp|Q7TMR0|PCP_MOUSE Lysosomal Pro-X carboxypeptidase OS=Mus musculus OX=10090 GN=Prcp PE=1 SV=2 && PF05577:Serine carboxypeptidase S28	CsPCP
Cs_ont_5g025850	1.98611	7.42403	5.68949	0	0	0	5.03321	0	4.80847	0.00571276	0.0114694	Cs_ont_5g025850	chr5	23247631	23247983	-	213	protein_coding	- && - && -
Cs_ont_5g008650	17.875	18.5601	18.2064	0	0	1.93444	18.2138	0.644814	4.8078	6.31593e-05	0.000164008	Cs_ont_5g008650	chr5	5621111	5622206	-	822	protein_coding	- && sp|Q9LZI9|GSTFD_ARATH Glutathione S-transferase F13 OS=Arabidopsis thaliana OX=3702 GN=GSTF13 PE=3 SV=1 && PF00043:Glutathione S-transferase, C-terminal domain|PF02798:Glutathione S-transferase, N-terminal domain	CsGSTFD
Cs_ont_4g005380	1.98611	1.85601	11.379	0	0	0	5.0737	0	4.80404	0.00722882	0.0142974	Cs_ont_4g005380	chr4	6117532	6117901	-	225	protein_coding	- && - && -
Cs_ont_7g007730	4.96527	6.49602	3.41369	0	0	0	4.95833	0	4.79094	0.00542889	0.0109415	Cs_ont_7g007730	chr7	6444786	6446438	-	390	protein_coding	- && - && PF05577:Serine carboxypeptidase S28
Cs_ont_1g015480	2.97916	8.35203	3.41369	0	0	0	4.91496	0	4.77994	0.00618004	0.0123425	Cs_ont_1g015480	chr1	20238376	20242105	+	186	protein_coding	- && - && -
novel.1270	0.993055	25.0561	2.2758	0	1.00871	0	9.44165	0.336238	4.76458	0.00347783	0.00719771	-	chrUn	913147	914064	-	918	-	- && - && -
Cs_ont_6g022250	2.97916	9.28004	2.2758	0	0	0	4.845	0	4.76234	0.00718015	0.0142111	Cs_ont_6g022250	chr6	19654758	19655885	-	1128	protein_coding	- && sp|O80932|EXPA3_ARATH Expansin-A3 OS=Arabidopsis thaliana OX=3702 GN=EXPA3 PE=2 SV=1 && PF01357:Pollen allergen|PF03330:Lytic transglycolase	CsEXPA3
Cs_ont_9g005840	1.98611	4.64002	7.96528	0	0	0	4.8638	0	4.75108	0.00686267	0.0136271	Cs_ont_9g005840	chr9	3728788	3730177	-	1390	protein_coding	- && sp|O34569|YOAA_BACSU Uncharacterized N-acetyltransferase YoaA OS=Bacillus subtilis (strain 168) OX=224308 GN=yoaA PE=3 SV=2 && PF13302:Acetyltransferase (GNAT) domain	CsYOAA
Cs_ont_7g012920	4.96527	2.78401	6.82739	0	0	0	4.85889	0	4.74999	0.00631415	0.0125976	Cs_ont_7g012920	chr7	16472899	16492306	+	249	protein_coding	- && - && -
Cs_ont_2g032670	7.94444	11.136	9.10318	0.956275	0	0	9.39455	0.318758	4.74748	0.00120932	0.00267917	Cs_ont_2g032670	chr2	30276656	30276962	-	204	protein_coding	- && - && -
Cs_ont_8g022720	24.8264	19.4881	7.96528	0	2.01743	0	17.4266	0.672475	4.73981	0.000123073	0.000308781	Cs_ont_8g022720	chr8	28340128	28342035	+	831	protein_coding	- && sp|Q75KA9|CCS1_ORYSJ Cytochrome c biogenesis protein CCS1, chloroplastic OS=Oryza sativa subsp. japonica OX=39947 GN=CCS1 PE=2 SV=1 && PF05140:ResB-like family	CsCCS1
Cs_ont_7g006880	1.98611	5.56802	6.82739	0	0	0	4.79384	0	4.73346	0.00711643	0.0140912	Cs_ont_7g006880	chr7	5648264	5648596	-	333	protein_coding	- && - && -
Cs_ont_8g007500	1.98611	5.56802	6.82739	0	0	0	4.79384	0	4.73346	0.00711643	0.0140912	Cs_ont_8g007500	chr8	5196970	5200061	+	2020	protein_coding	- && sp|Q9LX89|FB255_ARATH F-box protein At5g10340 OS=Arabidopsis thaliana OX=3702 GN=At5g10340 PE=2 SV=1 && -	CsFB255
Cs_ont_2g003860	7.94444	1.85601	4.55159	0	0	0	4.78401	0	4.73177	0.00746561	0.0147268	Cs_ont_2g003860	chr2	2229067	2230231	+	1041	protein_coding	- && sp|A2XQE8|SAG39_ORYSI Senescence-specific cysteine protease SAG39 OS=Oryza sativa subsp. indica OX=39946 GN=OsI_14861 PE=3 SV=1 && PF08246:Cathepsin propeptide inhibitor domain (I29)|PF00112:Papain family cysteine protease	CsSAG39
Cs_ont_3g006790	21.8472	42.6882	38.6885	1.91255	2.01743	0	34.408	1.30999	4.72186	5.45118e-08	1.86462e-07	Cs_ont_3g006790	chr3	4251077	4254711	-	3397	protein_coding	- && sp|C0LGF5|RGI5_ARATH LRR receptor-like serine/threonine-protein kinase RGI5 OS=Arabidopsis thaliana OX=3702 GN=RGI5 PE=1 SV=2 && PF13855:Leucine rich repeat|PF00069:Protein kinase domain|PF08263:Leucine rich repeat N-terminal domain	CsRGI5
Cs_ont_1g008160	18.868	19.4881	12.5169	0.956275	1.00871	0	16.9577	0.654996	4.70529	0.000100686	0.000255522	Cs_ont_1g008160	chr1	10786503	10788843	-	459	protein_coding	- && - && -
Cs_ont_6g003950	7.94444	3.71201	2.2758	0	0	0	4.64408	0	4.69586	0.00820023	0.0160828	Cs_ont_6g003950	chr6	2406232	2409290	+	2189	protein_coding	- && sp|Q9ZW95|C7352_ARATH Cytokinin hydroxylase OS=Arabidopsis thaliana OX=3702 GN=CYP735A2 PE=1 SV=1 && PF00067:Cytochrome P450	CsC7352
Cs_ont_3g027300	5.95833	5.56802	2.2758	0	0	0	4.60072	0	4.68443	0.00810391	0.015905	Cs_ont_3g027300	chr3	28179820	28183999	+	3829	protein_coding	- && - && PF00190:Cupin
Cs_ont_1g027570	28.7986	29.6961	15.9306	0	1.00871	1.93444	24.8084	0.981052	4.67048	3.16183e-06	9.32904e-06	Cs_ont_1g027570	chr1	28943513	28945058	-	1101	protein_coding	- && sp|Q8VYZ3|PME53_ARATH Probable pectinesterase 53 OS=Arabidopsis thaliana OX=3702 GN=PME53 PE=2 SV=1 && PF01095:Pectinesterase	CsPME53
Cs_ont_3g009620	2.97916	8.35203	2.2758	0	0	0	4.53566	0	4.66663	0.00935305	0.01816	Cs_ont_3g009620	chr3	6191795	6192385	+	591	protein_coding	- && sp|P51090|CHSY_VITVI Chalcone synthase OS=Vitis vinifera OX=29760 GN=CHS PE=2 SV=1 && PF02797:Chalcone and stilbene synthases, C-terminal domain	CsCHSY
Cs_ont_8g025760	7.94444	20.4161	21.6201	0	2.01743	0	16.6602	0.672475	4.6666	0.000165749	0.00040968	Cs_ont_8g025760	chr8	30384763	30387223	+	2371	protein_coding	- && sp|O82333|GH31_ARATH Probable indole-3-acetic acid-amido synthetase GH3.1 OS=Arabidopsis thaliana OX=3702 GN=GH3.1 PE=2 SV=1 && -	CsGH31
Cs_ont_8g015170	2.97916	9.28004	1.1379	0	0	0	4.4657	0	4.64711	0.0115115	0.0220331	Cs_ont_8g015170	chr8	16557949	16558134	-	186	protein_coding	- && - && -
Cs_ont_4g020880	35.75	28.7681	32.999	0.956275	0	2.90166	32.5057	1.28598	4.64345	7.9805e-08	2.69696e-07	Cs_ont_4g020880	chr4	26030822	26032530	-	1709	protein_coding	- && sp|Q9LJB4|5MAT_ARATH Malonyl-CoA:anthocyanidin 5-O-glucoside-6''-O-malonyltransferase OS=Arabidopsis thaliana OX=3702 GN=5MAT PE=1 SV=1 && PF02458:Transferase family	Cs5MAT
Cs_ont_6g014090	5.95833	1.85601	5.68949	0	0	0	4.50127	0	4.64056	0.00946435	0.0183634	Cs_ont_6g014090	chr6	9083032	9084395	+	858	protein_coding	- && sp|Q9SV73|GILT_ARATH Gamma-interferon-responsive lysosomal thiol protein OS=Arabidopsis thaliana OX=3702 GN=GILT PE=2 SV=1 && PF03227:Gamma interferon inducible lysosomal thiol reductase (GILT)	CsGILT
Cs_ont_9g027800	5.95833	1.85601	5.68949	0	0	0	4.50127	0	4.64056	0.00946435	0.0183634	Cs_ont_9g027800	chr9	31393284	31396691	+	595	protein_coding	- && sp|Q9SHE9|LBD4_ARATH LOB domain-containing protein 4 OS=Arabidopsis thaliana OX=3702 GN=LBD4 PE=1 SV=1 && PF03195:Lateral organ boundaries (LOB) domain	CsLBD4
Cs_ont_5g033830	807.354	933.572	781.736	42.0761	18.1568	41.5905	840.887	33.9411	4.6272	1.01217e-51	1.69803e-50	Cs_ont_5g033830	chr5	36626624	36627871	-	708	protein_coding	- && - && PF07983:X8 domain
Cs_ont_7g023080	3.97222	4.64002	4.55159	0	0	0	4.38794	0	4.60946	0.00935287	0.01816	Cs_ont_7g023080	chr7	25824108	25826260	-	2037	protein_coding	- && sp|Q9STM6|GDL57_ARATH GDSL esterase/lipase At3g48460 OS=Arabidopsis thaliana OX=3702 GN=At3g48460 PE=2 SV=1 && -	CsGDL57
Cs_ont_7g009730	3.97222	5.56802	3.41369	0	0	0	4.31798	0	4.59023	0.0101811	0.0196423	Cs_ont_7g009730	chr7	10282705	10285534	+	1930	protein_coding	- && sp|Q9FJD5|LAC17_ARATH Laccase-17 OS=Arabidopsis thaliana OX=3702 GN=LAC17 PE=2 SV=1 && PF07731:Multicopper oxidase|PF07732:Multicopper oxidase|PF00394:Multicopper oxidase	CsLAC17
Cs_ont_2g003110	5.95833	4.64002	2.2758	0	0	0	4.29138	0	4.58301	0.010964	0.0210533	Cs_ont_2g003110	chr2	1730333	1731952	-	1306	protein_coding	- && sp|Q941A4|OBP2A_ARATH Oil body-associated protein 2A OS=Arabidopsis thaliana OX=3702 GN=OBAP2A PE=2 SV=1 && PF06884:Protein of unknown function (DUF1264)	CsOBP2A
Cs_ont_5g016120	109.236	142.913	119.479	4.78137	4.03485	6.77055	123.876	5.19559	4.57336	1.42713e-25	1.17173e-24	Cs_ont_5g016120	chr5	10886513	10901320	+	447	protein_coding	- && sp|F4IM84|DEXH5_ARATH DExH-box ATP-dependent RNA helicase DExH5, mitochondrial OS=Arabidopsis thaliana OX=3702 GN=At2g01130 PE=3 SV=1 && -	CsDEXH5
Cs_ont_1g012060	2.97916	1.85601	7.96528	0	0	0	4.26682	0	4.5572	0.0127496	0.0242213	Cs_ont_1g012060	chr1	16412327	16417147	+	2658	protein_coding	- && sp|Q42556|PMA9_ARATH ATPase 9, plasma membrane-type OS=Arabidopsis thaliana OX=3702 GN=AHA9 PE=2 SV=2 && PF00702:haloacid dehalogenase-like hydrolase|PF00122:E1-E2 ATPase	CsPMA9
novel.975	62.5625	82.5923	60.3086	1.91255	5.04356	1.93444	68.4878	2.96352	4.54613	7.82012e-15	4.08828e-14	-	chr8	2259479	2261779	+	1161	-	- && - && -
novel.198	2.97916	2.78401	6.82739	0	0	0	4.19685	0	4.53672	0.0124804	0.023744	-	chr2	20171077	20171932	-	576	-	- && - && -
Cs_ont_2g011100	26.8125	13.9201	4.55159	0	2.01743	0	15.0947	0.672475	4.53063	0.000443351	0.00104002	Cs_ont_2g011100	chr2	7051361	7052664	+	456	protein_coding	- && - && -
novel.853	1.98611	3.71201	6.82739	0	0	0	4.17517	0	4.53041	0.0130939	0.0248314	-	chr6	6739208	6740178	-	971	-	- && sp|Q9M2N5|DSLE_ARATH Zinc finger BED domain-containing protein DAYSLEEPER OS=Arabidopsis thaliana OX=3702 GN=HAT PE=1 SV=1 && PF14372:hAT-like transposase, RNase-H fold|PF05699:hAT family C-terminal dimerisation region	CsDSLE
Cs_ont_5g024690	16.8819	16.7041	11.379	0	0	1.93444	14.9883	0.644814	4.53032	0.000260648	0.000629903	Cs_ont_5g024690	chr5	21603602	21604940	-	1339	protein_coding	- && sp|Q1ECI2|ERF23_ARATH Ethylene-responsive transcription factor ERF023 OS=Arabidopsis thaliana OX=3702 GN=ERF023 PE=2 SV=1 && PF00847:AP2 domain	CsERF23
Cs_ont_8g010000	13.9028	12.992	18.2064	0	0	1.93444	15.0337	0.644814	4.52801	0.00025664	0.000620551	Cs_ont_8g010000	chr8	7825463	7827522	+	1705	protein_coding	- && sp|Q39191|WAK1_ARATH Wall-associated receptor kinase 1 OS=Arabidopsis thaliana OX=3702 GN=WAK1 PE=1 SV=2 && PF13947:Wall-associated receptor kinase galacturonan-binding|PF07645:Calcium-binding EGF domain	CsWAK1
Cs_ont_5g009830	0	5.56802	6.82739	0	0	0	4.1318	0	4.51852	0.0219174	0.0398917	Cs_ont_5g009830	chr5	6332879	6333976	-	1098	protein_coding	- && - && PF00745:Glutamyl-tRNAGlu reductase, dimerisation domain
Cs_ont_2g004440	19.8611	11.136	13.6548	0	0	1.93444	14.884	0.644814	4.51648	0.0002894	0.000695723	Cs_ont_2g004440	chr2	2574463	2578661	+	2701	protein_coding	- && sp|Q94KB7|MLO6_ARATH MLO-like protein 6 OS=Arabidopsis thaliana OX=3702 GN=MLO6 PE=2 SV=2 && -	CsMLO6
Cs_ont_4g017570	2.97916	3.71201	5.68949	0	0	0	4.12689	0	4.51633	0.012718	0.0241633	Cs_ont_4g017570	chr4	23720562	23721236	-	675	protein_coding	- && - && -
Cs_ont_5g037260	3.97222	3.71201	4.55159	0	0	0	4.07861	0	4.50233	0.0129208	0.0245279	Cs_ont_5g037260	chr5	40856475	40858772	+	2139	protein_coding	- && sp|A1YKT1|TCP18_ARATH Transcription factor TCP18 OS=Arabidopsis thaliana OX=3702 GN=TCP18 PE=1 SV=1 && PF03634:TCP family transcription factor	CsTCP18
Cs_ont_1g009840	3.97222	3.71201	4.55159	0	0	0	4.07861	0	4.50233	0.0129208	0.0245279	Cs_ont_1g009840	chr1	13605594	13606438	+	324	protein_coding	- && - && PF03242:Late embryogenesis abundant protein
Cs_ont_8g024590	2.97916	4.64002	4.55159	0	0	0	4.05692	0	4.4958	0.0133869	0.0253506	Cs_ont_8g024590	chr8	29660261	29661972	-	1712	protein_coding	- && sp|Q9SZ06|EF109_ARATH Ethylene-responsive transcription factor ERF109 OS=Arabidopsis thaliana OX=3702 GN=ERF109 PE=1 SV=1 && PF00847:AP2 domain	CsEF109
Cs_ont_9g003850	33.7639	23.2001	30.7232	3.8251	0	0	29.2291	1.27503	4.49236	5.0398e-07	1.59032e-06	Cs_ont_9g003850	chr9	2325412	2329709	+	3836	protein_coding	- && sp|Q8LBI9|EDL16_ARATH Sugar transporter ERD6-like 16 OS=Arabidopsis thaliana OX=3702 GN=At5g18840 PE=2 SV=2 && PF00083:Sugar (and other) transporter	CsEDL16
Cs_ont_3g008120	0.993055	11.136	11.379	0.956275	0	0	7.83602	0.318758	4.48184	0.00492216	0.00998016	Cs_ont_3g008120	chr3	5173063	5173506	-	444	protein_coding	- && sp|Q43046|COMT1_POPKI Caffeic acid 3-O-methyltransferase 1 OS=Populus kitakamiensis OX=34292 GN=HOMT1 PE=3 SV=1 && PF08100:Dimerisation domain	CsCOMT1
Cs_ont_6g008080	3.97222	4.64002	3.41369	0	0	0	4.00864	0	4.48164	0.0138713	0.0261973	Cs_ont_6g008080	chr6	5146985	5149259	+	1050	protein_coding	- && - && PF03140:Plant protein of unknown function
Cs_ont_9g004630	719.965	678.371	630.395	28.6882	40.3485	22.2461	676.244	30.4276	4.48021	1.28493e-125	6.33447e-124	Cs_ont_9g004630	chr9	2882687	2884304	-	1618	protein_coding	- && sp|P0DO21|GIP2_NICBE Probable aspartic proteinase GIP2 OS=Nicotiana benthamiana OX=4100 GN=GIP2 PE=1 SV=1 && PF14541:Xylanase inhibitor C-terminal|PF14543:Xylanase inhibitor N-terminal	CsGIP2
Cs_ont_1g008140	123.139	100.224	101.273	7.6502	7.06099	0	108.212	4.90373	4.46872	7.2754e-22	5.1773e-21	Cs_ont_1g008140	chr1	10758432	10775559	-	1860	protein_coding	- && sp|P49043|VPE_CITSI Vacuolar-processing enzyme OS=Citrus sinensis OX=2711 PE=2 SV=1 && PF01650:Peptidase C13 family	CsVPE
Cs_ont_6g008230	120.16	117.856	63.7223	5.73765	4.03485	3.86889	100.579	4.54713	4.46857	1.01065e-19	6.60832e-19	Cs_ont_6g008230	chr6	5257237	5261028	+	1464	protein_coding	- && sp|Q9SD53|Y3720_ARATH UPF0481 protein At3g47200 OS=Arabidopsis thaliana OX=3702 GN=At3g47200 PE=2 SV=1 && PF03140:Plant protein of unknown function	CsY3720
Cs_ont_2g032890	526.319	546.594	505.227	30.6008	21.183	21.2789	526.047	24.3542	4.43035	1.32228e-102	4.82546e-101	Cs_ont_2g032890	chr2	30532573	30534534	+	1962	protein_coding	- && - && PF13968:Domain of unknown function (DUF4220)|PF04578:Protein of unknown function, DUF594
Cs_ont_9g010480	5.95833	5.56802	0	0	0	0	3.84212	0	4.42853	0.026902	0.048069	Cs_ont_9g010480	chr9	7680555	7682156	-	513	protein_coding	- && - && -
Cs_ont_1g012490	5.95833	5.56802	0	0	0	0	3.84212	0	4.42853	0.026902	0.048069	Cs_ont_1g012490	chr1	16867702	16869426	-	1725	protein_coding	- && sp|P0C897|Y3264_ARATH Putative UPF0481 protein At3g02645 OS=Arabidopsis thaliana OX=3702 GN=At3g02645 PE=3 SV=1 && PF03140:Plant protein of unknown function	CsY3264
Cs_ont_3g026320	286	254.273	296.991	13.3878	9.07841	16.4428	279.088	12.9697	4.42132	2.77751e-55	5.0435e-54	Cs_ont_3g026320	chr3	26001408	26003271	+	1427	protein_coding	- && sp|B2KPR3|LAMT_CATRO Loganic acid O-methyltransferase OS=Catharanthus roseus OX=4058 GN=LAMT PE=1 SV=1 && PF03492:SAM dependent carboxyl methyltransferase	CsLAMT
Cs_ont_1g005400	0.993055	9.28004	1.1379	0	0	0	3.80366	0	4.41615	0.0246106	0.0443733	Cs_ont_1g005400	chr1	5691620	5698585	-	180	protein_coding	- && - && -
Cs_ont_5g019910	10.9236	11.136	0	0.956275	0	0	7.35322	0.318758	4.40326	0.00833485	0.016334	Cs_ont_5g019910	chr5	14923880	14928188	-	3333	protein_coding	- && sp|Q9S9M5|WAKLA_ARATH Wall-associated receptor kinase-like 1 OS=Arabidopsis thaliana OX=3702 GN=WAKL1 PE=2 SV=1 && PF18052:Rx N-terminal domain|PF07714:Protein tyrosine kinase	CsWAKLA
Cs_ont_8g027670	70.5069	79.8083	97.8592	5.73765	4.03485	1.93444	82.7248	3.90231	4.40209	1.3384e-17	7.98496e-17	Cs_ont_8g027670	chr8	31585208	31591349	-	2874	protein_coding	- && sp|Q84WT5|XYN5L_ARATH Endo-1,4-beta-xylanase 5-like OS=Arabidopsis thaliana OX=3702 GN=At4g33820 PE=2 SV=1 && PF00331:Glycosyl hydrolase family 10	CsXYN5L
Cs_ont_5g006040	3.97222	2.78401	4.55159	0	0	0	3.76927	0	4.38661	0.018186	0.0336562	Cs_ont_5g006040	chr5	3956589	3957802	-	1073	protein_coding	- && sp|Q5NB11|CHI10_ORYSJ Chitinase 10 OS=Oryza sativa subsp. japonica OX=39947 GN=Cht10 PE=2 SV=1 && PF00182:Chitinase class I	CsCHI10
Cs_ont_6g026700	5.95833	1.85601	3.41369	0	0	0	3.74268	0	4.37851	0.0199643	0.0366755	Cs_ont_6g026700	chr6	25957801	25979832	+	240	protein_coding	- && - && -
Cs_ont_8g001870	6.95138	11.136	3.41369	0.956275	0	0	7.16704	0.318758	4.36455	0.00520816	0.0105202	Cs_ont_8g001870	chr8	981204	982610	-	819	protein_coding	- && sp|Q9ZW04|TRNH4_ARATH Tropinone reductase homolog At2g29170 OS=Arabidopsis thaliana OX=3702 GN=At2g29170 PE=3 SV=1 && PF13561:Enoyl-(Acyl carrier protein) reductase	CsTRNH4
Cs_ont_5g040140	148.958	139.201	112.652	2.86882	9.07841	7.73777	133.604	6.56167	4.35828	4.3443e-27	3.79452e-26	Cs_ont_5g040140	chr5	42914531	42914817	-	195	protein_coding	- && - && -
Cs_ont_Un005570	2.97916	8.35203	10.2411	0	1.00871	0	7.19076	0.336238	4.35637	0.00532714	0.0107518	Cs_ont_Un005570	chrUn	29827252	29827611	-	360	protein_coding	- && sp|Q09ME0|RK16_CITSI 50S ribosomal protein L16, chloroplastic OS=Citrus sinensis OX=2711 GN=rpl16 PE=3 SV=1 && PF00252:Ribosomal protein L16p/L10e	CsRK16
Cs_ont_1g022670	84.4097	89.0883	106.962	1.91255	4.03485	7.73777	93.4868	4.56172	4.35594	1.29268e-19	8.40597e-19	Cs_ont_1g022670	chr1	25533482	25535349	+	1660	protein_coding	- && sp|Q9LSL1|BH093_ARATH Transcription factor bHLH93 OS=Arabidopsis thaliana OX=3702 GN=BHLH93 PE=1 SV=1 && PF00010:Helix-loop-helix DNA-binding domain	CsBH093
Cs_ont_3g006730	25.8194	23.2001	30.7232	1.91255	1.00871	0.967221	26.5809	1.29616	4.34964	8.83746e-07	2.73456e-06	Cs_ont_3g006730	chr3	4232598	4233997	-	1220	protein_coding	- && - && PF15749:MRN-interacting protein
Cs_ont_2g004160	0.993055	6.49602	3.41369	0	0	0	3.63426	0	4.34209	0.0243961	0.044036	Cs_ont_2g004160	chr2	2380548	2381931	+	705	protein_coding	- && sp|O81078|GLR29_ARATH Glutamate receptor 2.9 OS=Arabidopsis thaliana OX=3702 GN=GLR2.9 PE=2 SV=1 && -	CsGLR29
Cs_ont_6g009630	3.97222	4.64002	2.2758	0	0	0	3.62934	0	4.3413	0.0211995	0.0387135	Cs_ont_6g009630	chr6	6100991	6101977	+	987	protein_coding	- && sp|Q9FG21|ATL71_ARATH Putative RING-H2 finger protein ATL71 OS=Arabidopsis thaliana OX=3702 GN=ATL71 PE=3 SV=1 && PF13639:Ring finger domain	CsATL71
Cs_ont_4g016110	3.97222	4.64002	2.2758	0	0	0	3.62934	0	4.3413	0.0211995	0.0387135	Cs_ont_4g016110	chr4	22005559	22007704	+	834	protein_coding	- && sp|O64477|Y2913_ARATH G-type lectin S-receptor-like serine/threonine-protein kinase At2g19130 OS=Arabidopsis thaliana OX=3702 GN=At2g19130 PE=2 SV=1 && PF08276:PAN-like domain|PF00954:S-locus glycoprotein domain	CsY2913
Cs_ont_8g009820	3.97222	4.64002	2.2758	0	0	0	3.62934	0	4.3413	0.0211995	0.0387135	Cs_ont_8g009820	chr8	7618864	7620199	+	1002	protein_coding	- && sp|Q39191|WAK1_ARATH Wall-associated receptor kinase 1 OS=Arabidopsis thaliana OX=3702 GN=WAK1 PE=1 SV=2 && PF13947:Wall-associated receptor kinase galacturonan-binding	CsWAK1
Cs_ont_4g001470	1812.33	2000.78	1784.22	93.7149	106.924	77.3777	1865.77	92.6721	4.33437	0	0	Cs_ont_4g001470	chr4	3157649	3158810	-	1055	protein_coding	- && sp|Q9SK27|ENL1_ARATH Early nodulin-like protein 1 OS=Arabidopsis thaliana OX=3702 GN=At2g25060 PE=2 SV=2 && PF02298:Plastocyanin-like domain	CsENL1
Cs_ont_4g019530	2.97916	5.56802	2.2758	0	0	0	3.60766	0	4.3339	0.022142	0.0402614	Cs_ont_4g019530	chr4	25177005	25179071	-	1601	protein_coding	- && sp|O48766|GUN11_ARATH Endoglucanase 11 OS=Arabidopsis thaliana OX=3702 GN=At2g32990 PE=2 SV=1 && PF00759:Glycosyl hydrolase family 9	CsGUN11
Cs_ont_6g013900	1742.81	1907.05	1579.4	88.9336	65.5663	104.46	1743.09	86.3199	4.33332	6.49976e-266	8.69729e-264	Cs_ont_6g013900	chr6	8972362	8975829	+	3318	protein_coding	- && sp|Q9SCT4|IMK2_ARATH Probably inactive leucine-rich repeat receptor-like protein kinase IMK2 OS=Arabidopsis thaliana OX=3702 GN=IMK2 PE=1 SV=1 && PF08263:Leucine rich repeat N-terminal domain|PF13855:Leucine rich repeat|PF12799:Leucine Rich repeats (	CsIMK2
novel.482	41.7083	45.4722	29.5853	0	2.01743	3.86889	38.9219	1.9621	4.31849	5.17817e-09	1.91898e-08	-	chr3	35466833	35469434	-	2240	-	- && sp|Q9SU72|EDS1C_ARATH Protein EDS1 OS=Arabidopsis thaliana OX=3702 GN=EDS1 PE=1 SV=1 && PF01764:Lipase (class 3)	CsEDS1C
Cs_ont_9g027290	0.993055	7.42403	2.2758	0	0	0	3.56429	0	4.31833	0.0272785	0.0486761	Cs_ont_9g027290	chr9	30878495	30883121	-	2883	protein_coding	- && sp|O65717|CNGC1_ARATH Cyclic nucleotide-gated ion channel 1 OS=Arabidopsis thaliana OX=3702 GN=CNGC1 PE=1 SV=1 && PF00520:Ion transport protein	CsCNGC1
Cs_ont_2g019900	3.97222	5.56802	1.1379	0	0	0	3.55938	0	4.31756	0.0250339	0.045075	Cs_ont_2g019900	chr2	14760939	14762952	+	870	protein_coding	- && sp|B9RPM3|TPS9_RICCO Probable terpene synthase 9 OS=Ricinus communis OX=3988 GN=TPS9 PE=3 SV=1 && PF03936:Terpene synthase family, metal binding domain|PF01397:Terpene synthase, N-terminal domain	CsTPS9
Cs_ont_2g003040	87.3888	100.224	84.2044	7.6502	6.05228	0	90.6059	4.56749	4.31361	1.07352e-18	6.7316e-18	Cs_ont_2g003040	chr2	1692775	1694811	+	1578	protein_coding	- && sp|Q9C7N4|GDL15_ARATH GDSL esterase/lipase At1g29670 OS=Arabidopsis thaliana OX=3702 GN=At1g29670 PE=2 SV=1 && PF00657:GDSL-like Lipase/Acylhydrolase	CsGDL15
Cs_ont_5g050400	157.896	194.881	180.926	7.6502	10.0871	9.67221	177.901	9.13651	4.28599	2.61418e-36	3.08325e-35	Cs_ont_5g050400	chr5	49887846	49890343	+	1738	protein_coding	- && sp|P05522|GUN1_PERAE Endoglucanase 1 OS=Persea americana OX=3435 GN=CEL1 PE=2 SV=1 && PF00759:Glycosyl hydrolase family 9	CsGUN1
Cs_ont_8g022060	82.4236	64.9602	40.9643	1.91255	2.01743	5.80333	62.7827	3.24443	4.2739	4.47402e-13	2.12186e-12	Cs_ont_8g022060	chr8	27794086	27795072	+	807	protein_coding	- && sp|B9G9L9|BURPH_ORYSJ BURP domain-containing protein 17 OS=Oryza sativa subsp. japonica OX=39947 GN=BURP17 PE=2 SV=1 && PF03181:BURP domain	CsBURPH
Cs_ont_3g027350	25.8194	28.7681	20.4822	3.8251	0	0	25.0232	1.27503	4.27327	3.24114e-06	9.553e-06	Cs_ont_3g027350	chr3	28227029	28236897	-	2709	protein_coding	- && - && -
Cs_ont_5g047570	10.9236	16.7041	10.2411	0	2.01743	0	12.6229	0.672475	4.27107	0.000809227	0.00183197	Cs_ont_5g047570	chr5	48146328	48148323	+	672	protein_coding	- && sp|O22203|C98A3_ARATH Cytochrome P450 98A3 OS=Arabidopsis thaliana OX=3702 GN=CYP98A3 PE=1 SV=1 && PF00067:Cytochrome P450	CsC98A3
Cs_ont_6g018620	1.98611	2.78401	5.68949	0	0	0	3.48654	0	4.26983	0.0260781	0.046768	Cs_ont_6g018620	chr6	13745999	13749833	+	1227	protein_coding	- && sp|Q8LL87|COMT1_COFCA Caffeic acid 3-O-methyltransferase OS=Coffea canephora OX=49390 GN=COMT PE=2 SV=1 && PF00891:O-methyltransferase domain|PF08100:Dimerisation domain	CsCOMT1
Cs_ont_8g020110	4.96527	1.85601	3.41369	0	0	0	3.41166	0	4.24416	0.027638	0.0492745	Cs_ont_8g020110	chr8	25821372	25854480	-	156	protein_coding	- && - && -
Cs_ont_5g007420	3.97222	2.78401	3.41369	0	0	0	3.38997	0	4.23629	0.027006	0.0482357	Cs_ont_5g007420	chr5	4895772	4895957	+	186	protein_coding	- && - && -
Cs_ont_1g013330	5.95833	3.71201	10.2411	0	1.00871	0	6.63714	0.336238	4.2359	0.00732807	0.0144758	Cs_ont_1g013330	chr1	17793319	17794569	+	654	protein_coding	- && sp|Q9SKK2|RLP21_ARATH Receptor like protein 21 OS=Arabidopsis thaliana OX=3702 GN=RLP21 PE=3 SV=2 && PF08263:Leucine rich repeat N-terminal domain	CsRLP21
Cs_ont_7g023690	101.292	154.977	162.719	9.56275	6.05228	6.77055	139.663	7.46186	4.22108	5.41647e-27	4.71216e-26	Cs_ont_7g023690	chr7	26188078	26191083	-	1693	protein_coding	- && sp|Q9FXE4|P2C14_ARATH Probable protein phosphatase 2C 14 OS=Arabidopsis thaliana OX=3702 GN=At1g67820 PE=2 SV=2 && PF00481:Protein phosphatase 2C	CsP2C14
Cs_ont_5g042830	31.7778	19.4881	20.4822	1.91255	2.01743	0	23.916	1.30999	4.19756	4.12354e-06	1.20511e-05	Cs_ont_5g042830	chr5	44988686	44991058	-	1506	protein_coding	- && - && -
Cs_ont_8g024420	72.493	43.6162	44.378	3.8251	2.01743	2.90166	53.4957	2.91473	4.19281	9.48948e-12	4.1783e-11	Cs_ont_8g024420	chr8	29553957	29556788	+	1988	protein_coding	- && sp|Q0JP99|Y1341_ORYSJ B3 domain-containing protein Os01g0234100 OS=Oryza sativa subsp. japonica OX=39947 GN=Os01g0234100 PE=2 SV=1 && PF02362:B3 DNA binding domain	CsY1341
Cs_ont_7g014660	9.93055	12.064	13.6548	0	0	1.93444	11.8831	0.644814	4.19073	0.00112612	0.00250299	Cs_ont_7g014660	chr7	18854512	18855000	+	315	protein_coding	- && - && -
Cs_ont_8g007560	546.18	596.706	570.087	32.5133	44.3834	17.41	570.991	31.4356	4.1892	6.74396e-102	2.43737e-100	Cs_ont_8g007560	chr8	5283017	5287828	+	2113	protein_coding	- && sp|Q9XGY7|FAR_SIMCH Alcohol-forming fatty acyl-CoA reductase OS=Simmondsia chinensis OX=3999 PE=1 SV=1 && PF07993:Male sterility protein|PF03015:Male sterility protein	CsFAR
Cs_ont_9g013880	9.93055	1.85601	6.82739	0	0	0.967221	6.20465	0.322407	4.14282	0.0109145	0.0209618	Cs_ont_9g013880	chr9	13288319	13304832	-	1722	protein_coding	- && sp|Q8GYN5|RIN4_ARATH RPM1-interacting protein 4 OS=Arabidopsis thaliana OX=3702 GN=RIN4 PE=1 SV=1 && PF05627:Cleavage site for pathogenic type III effector avirulence factor Avr	CsRIN4
Cs_ont_9g004820	1748.77	1638.85	1777.4	106.147	92.8016	98.6566	1721.67	99.2016	4.1155	0	0	Cs_ont_9g004820	chr9	2996734	2998658	+	1925	protein_coding	- && sp|P0DO21|GIP2_NICBE Probable aspartic proteinase GIP2 OS=Nicotiana benthamiana OX=4100 GN=GIP2 PE=1 SV=1 && PF14543:Xylanase inhibitor N-terminal|PF14541:Xylanase inhibitor C-terminal	CsGIP2
Cs_ont_6g003160	11.9167	14.8481	6.82739	0	2.01743	0	11.1974	0.672475	4.09934	0.00172624	0.00373925	Cs_ont_6g003160	chr6	1901968	1902329	+	243	protein_coding	- && - && -
Cs_ont_2g023180	1.98611	10.208	5.68949	0	1.00871	0	5.96121	0.336238	4.09408	0.0124626	0.0237142	Cs_ont_2g023180	chr2	21778427	21784999	+	321	protein_coding	- && - && -
Cs_ont_6g008470	382.326	501.122	414.195	26.7757	18.1568	30.9511	432.548	25.2945	4.0927	3.7412e-77	9.71157e-76	Cs_ont_6g008470	chr6	5385442	5387036	+	1595	protein_coding	- && sp|Q9LH89|Y3885_ARATH Uncharacterized protein At3g28850 OS=Arabidopsis thaliana OX=3702 GN=At3g28850 PE=4 SV=1 && PF00462:Glutaredoxin	CsY3885
Cs_ont_6g011520	236.347	251.489	227.58	16.2567	10.0871	15.4755	238.472	13.9398	4.09236	4.29642e-48	6.72587e-47	Cs_ont_6g011520	chr6	7421830	7424622	+	2655	protein_coding	- && sp|D3UAG2|U71K2_PYRCO UDP-glycosyltransferase 71K2 OS=Pyrus communis OX=23211 GN=UGT71K2 PE=1 SV=1 && -	CsU71K2
Cs_ont_3g002530	21.8472	26.9121	17.0685	0	0	3.86889	21.9426	1.28963	4.08126	1.54475e-05	4.2682e-05	Cs_ont_3g002530	chr3	1629094	1630466	-	1373	protein_coding	- && - && -
Cs_ont_9g004430	4.96527	3.71201	9.10318	0.956275	0	0	5.92682	0.318758	4.07291	0.011629	0.0222352	Cs_ont_9g004430	chr9	2761844	2767349	+	201	protein_coding	- && sp|Q9SS17|RS241_ARATH 40S ribosomal protein S24-1 OS=Arabidopsis thaliana OX=3702 GN=RPS24A PE=2 SV=1 && -	CsRS241
Cs_ont_2g020410	37.7361	38.9761	54.6191	1.91255	2.01743	3.86889	43.7771	2.59962	4.06787	4.62932e-10	1.83605e-09	Cs_ont_2g020410	chr2	15970199	15971359	-	836	protein_coding	- && sp|Q9ZR08|Y4230_ARATH G-type lectin S-receptor-like serine/threonine-protein kinase At4g03230 OS=Arabidopsis thaliana OX=3702 GN=At4g03230 PE=3 SV=3 && PF11883:Domain of unknown function (DUF3403)|PF00069:Protein kinase domain	CsY4230
Cs_ont_5g047910	7.94444	12.992	11.379	1.91255	0	0	10.7718	0.637517	4.05527	0.00202745	0.00435852	Cs_ont_5g047910	chr5	48344966	48345371	+	406	protein_coding	- && sp|Q9ZVL3|NFYC3_ARATH Nuclear transcription factor Y subunit C-3 OS=Arabidopsis thaliana OX=3702 GN=NFYC3 PE=1 SV=1 && PF00808:Histone-like transcription factor (CBF/NF-Y) and archaeal histone	CsNFYC3
novel.427	139.028	172.609	155.892	10.519	7.06099	10.6394	155.843	9.40648	4.04652	8.6989e-32	8.8887e-31	-	chr3	15163633	15169045	-	3857	-	- && sp|A0A3Q7HJG4|CURE1_SOLLC Cuscuta receptor 1 OS=Solanum lycopersicum OX=4081 GN=Solyc08g016270 PE=1 SV=1 && PF13855:Leucine rich repeat	CsCURE1
Cs_ont_3g026520	82.4236	68.6723	105.824	7.6502	4.03485	3.86889	85.6401	5.18465	4.03697	1.08105e-17	6.46674e-17	Cs_ont_3g026520	chr3	26464605	26465868	+	879	protein_coding	- && sp|B2KPR3|LAMT_CATRO Loganic acid O-methyltransferase OS=Catharanthus roseus OX=4058 GN=LAMT PE=1 SV=1 && PF03492:SAM dependent carboxyl methyltransferase	CsLAMT
novel.422	45.6805	50.1122	63.7223	6.69392	1.00871	1.93444	53.1717	3.21236	4.03161	1.56434e-11	6.78625e-11	-	chr3	15034133	15036243	-	966	-	- && sp|F4I9S3|RLP9A_ARATH Receptor-like protein 9a OS=Arabidopsis thaliana OX=3702 GN=RLP9A PE=2 SV=1 && -	CsRLP9A
Cs_ont_3g024460	9.93055	14.8481	6.82739	1.91255	0	0	10.5353	0.637517	4.02928	0.00239943	0.0050934	Cs_ont_3g024460	chr3	22521816	22524148	+	2115	protein_coding	- && sp|Q9FZ87|GH317_ARATH Indole-3-acetic acid-amido synthetase GH3.17 OS=Arabidopsis thaliana OX=3702 GN=GH3.17 PE=1 SV=1 && PF03321:GH3 auxin-responsive promoter	CsGH317
Cs_ont_4g006350	5.95833	11.136	14.7927	0	0	1.93444	10.629	0.644814	4.02771	0.00242775	0.00514865	Cs_ont_4g006350	chr4	6932362	6933764	+	1313	protein_coding	- && - && -
Cs_ont_5g008520	61.5694	42.6882	67.136	10.519	0	0	57.1312	3.50634	4.02238	0.0221055	0.0401983	Cs_ont_5g008520	chr5	5559346	5562018	+	1935	protein_coding	- && sp|O82243|GH39_ARATH Putative indole-3-acetic acid-amido synthetase GH3.9 OS=Arabidopsis thaliana OX=3702 GN=GH3.9 PE=2 SV=1 && PF03321:GH3 auxin-responsive promoter	CsGH39
Cs_ont_2g012990	141.014	152.193	118.341	9.56275	7.06099	8.70499	137.183	8.44291	4.02135	3.59897e-28	3.24398e-27	Cs_ont_2g012990	chr2	8399951	8402432	+	1496	protein_coding	- && sp|Q9SSK5|MLP43_ARATH MLP-like protein 43 OS=Arabidopsis thaliana OX=3702 GN=MLP43 PE=1 SV=1 && PF00407:Pathogenesis-related protein Bet v I family	CsMLP43
Cs_ont_3g013330	16.8819	18.5601	28.4474	0	4.03485	0	21.2965	1.34495	4.01515	2.46739e-05	6.68114e-05	Cs_ont_3g013330	chr3	8797198	8798503	-	915	protein_coding	- && sp|Q2V3B2|CCD51_ARATH Cyclin-D5-1 OS=Arabidopsis thaliana OX=3702 GN=CYCD5-1 PE=2 SV=2 && PF00134:Cyclin, N-terminal domain|PF02984:Cyclin, C-terminal domain	CsCCD51
Cs_ont_1g027900	577.958	669.091	568.949	40.1635	42.3659	30.9511	605.332	37.8269	4.0029	4.92975e-111	2.00762e-109	Cs_ont_1g027900	chr1	29140822	29142404	+	1351	protein_coding	- && - && -
Cs_ont_2g008600	2535.27	2944.56	2358.86	194.124	160.385	135.411	2612.9	163.307	3.99987	2.56575e-120	1.19416e-118	Cs_ont_2g008600	chr2	5304189	5306763	-	2290	protein_coding	- && sp|Q94C59|PATL4_ARATH Patellin-4 OS=Arabidopsis thaliana OX=3702 GN=PATL4 PE=1 SV=2 && PF03765:CRAL/TRIO, N-terminal domain|PF00650:CRAL/TRIO domain	CsPATL4
Cs_ont_4g020020	3.97222	3.71201	9.10318	0.956275	0	0	5.5958	0.318758	3.98913	0.0148533	0.0278809	Cs_ont_4g020020	chr4	25452398	25454351	-	1827	protein_coding	- && sp|Q9LP77|Y1848_ARATH Probable inactive receptor kinase At1g48480 OS=Arabidopsis thaliana OX=3702 GN=RKL1 PE=1 SV=1 && PF13855:Leucine rich repeat|PF00069:Protein kinase domain	CsY1848
Cs_ont_3g004610	11.9167	19.4881	14.7927	1.91255	0	0.967221	15.3991	0.959924	3.98621	0.000212826	0.000519528	Cs_ont_3g004610	chr3	2878934	2879910	+	977	protein_coding	- && - && -
Cs_ont_9g004620	971.208	1046.79	895.525	71.7206	62.5402	50.2955	971.174	61.5188	3.9813	2.14813e-169	1.57811e-167	Cs_ont_9g004620	chr9	2877286	2878852	-	1567	protein_coding	- && sp|P0DO21|GIP2_NICBE Probable aspartic proteinase GIP2 OS=Nicotiana benthamiana OX=4100 GN=GIP2 PE=1 SV=1 && PF14541:Xylanase inhibitor C-terminal|PF14543:Xylanase inhibitor N-terminal	CsGIP2
Cs_ont_5g019530	9.93055	9.28004	11.379	0	0	1.93444	10.1965	0.644814	3.97001	0.00267017	0.00562509	Cs_ont_5g019530	chr5	14590566	14592303	+	1139	protein_coding	- && sp|Q9M2U5|CHI5_ARATH Endochitinase EP3 OS=Arabidopsis thaliana OX=3702 GN=EP3 PE=1 SV=1 && PF00187:Chitin recognition protein|PF00182:Chitinase class I	CsCHI5
Cs_ont_3g018230	5.95833	11.136	13.6548	0	2.01743	0	10.2497	0.672475	3.9615	0.00292265	0.00611685	Cs_ont_3g018230	chr3	12747569	12748229	+	661	protein_coding	- && - && PF13302:Acetyltransferase (GNAT) domain
Cs_ont_5g016560	538.236	569.794	526.847	26.7757	36.3137	42.5577	544.959	35.2157	3.95392	3.93142e-103	1.4512e-101	Cs_ont_5g016560	chr5	11265970	11281094	-	2769	protein_coding	- && sp|A9X7L0|ANMT_RUTGR Anthranilate N-methyltransferase OS=Ruta graveolens OX=37565 PE=1 SV=1 && PF00891:O-methyltransferase domain|PF08100:Dimerisation domain	CsANMT
Cs_ont_8g026290	17.875	16.7041	26.1716	0	2.01743	1.93444	20.2502	1.31729	3.9502	2.43837e-05	6.60735e-05	Cs_ont_8g026290	chr8	30712922	30726141	+	2868	protein_coding	- && sp|A0A1P8B8F8|XYN5_ARATH Endo-1,4-beta-xylanase 5 OS=Arabidopsis thaliana OX=3702 GN=XYN5 PE=3 SV=1 && PF00331:Glycosyl hydrolase family 10|PF02018:Carbohydrate binding domain	CsXYN5
Cs_ont_8g021380	3.97222	6.49602	5.68949	0.956275	0	0	5.38591	0.318758	3.94393	0.0159311	0.0297648	Cs_ont_8g021380	chr8	27183843	27184478	-	363	protein_coding	- && sp|B9HRL7|PCBER_POPTR Phenylcoumaran benzylic ether reductase POP1 OS=Populus trichocarpa OX=3694 GN=PCBER PE=1 SV=1 && PF05368:NmrA-like family	CsPCBER
Cs_ont_4g008460	193.646	189.313	158.168	5.73765	14.122	15.4755	180.375	11.7784	3.94343	6.36249e-35	7.19461e-34	Cs_ont_4g008460	chr4	9094434	9100652	-	4598	protein_coding	- && sp|C6L7U1|LIN1_LOTJA Putative E3 ubiquitin-protein ligase LIN-1 OS=Lotus japonicus OX=34305 GN=CERBERUS PE=2 SV=2 && PF04564:U-box domain	CsLIN1
Cs_ont_6g005890	682.229	832.419	681.601	34.4259	41.3572	67.7055	732.083	47.8295	3.93625	1.20929e-111	4.98805e-110	Cs_ont_6g005890	chr6	3578750	3581243	+	1839	protein_coding	- && sp|P25011|CCNB1_SOYBN G2/mitotic-specific cyclin S13-6 OS=Glycine max OX=3847 PE=2 SV=1 && PF00134:Cyclin, N-terminal domain|PF02984:Cyclin, C-terminal domain	CsCCNB1
Cs_ont_6g017300	6.95138	5.56802	3.41369	0	1.00871	0	5.31103	0.336238	3.9279	0.0169273	0.0315004	Cs_ont_6g017300	chr6	12026478	12033068	-	225	protein_coding	- && sp|F4KGD4|SBT47_ARATH Subtilisin-like protease SBT4.7 OS=Arabidopsis thaliana OX=3702 GN=SBT4.7 PE=3 SV=1 && -	CsSBT47
Cs_ont_5g021070	649.458	558.658	545.053	30.6008	42.3659	42.5577	584.39	38.5082	3.92645	1.51978e-105	5.80044e-104	Cs_ont_5g021070	chr5	16098558	16105690	-	5627	protein_coding	- && sp|C6L7U1|LIN1_LOTJA Putative E3 ubiquitin-protein ligase LIN-1 OS=Lotus japonicus OX=34305 GN=CERBERUS PE=2 SV=2 && -	CsLIN1
Cs_ont_1g028470	585.902	615.266	636.085	36.3384	43.3746	41.5905	612.418	40.4345	3.92195	8.08441e-118	3.63475e-116	Cs_ont_1g028470	chr1	29675973	29678296	+	2037	protein_coding	- && sp|Q9SD20|MS5L2_ARATH Protein POLLENLESS 3-LIKE 2 OS=Arabidopsis thaliana OX=3702 GN=At3g51280 PE=2 SV=1 && PF00515:Tetratricopeptide repeat	CsMS5L2
Cs_ont_1g017650	523.34	626.402	550.742	36.3384	41.3572	34.82	566.828	37.5052	3.92021	1.46322e-104	5.53756e-103	Cs_ont_1g017650	chr1	22084809	22090121	+	4802	protein_coding	- && - && -
novel.847	30.7847	38.9761	18.2064	1.91255	0	3.86889	29.3224	1.92715	3.91853	7.37966e-07	2.29676e-06	-	chr6	4239091	4240350	-	557	-	- && - && -
Cs_ont_5g036110	10.9236	3.71201	1.1379	0	1.00871	0	5.25784	0.336238	3.91563	0.0223363	0.040582	Cs_ont_5g036110	chr5	39466187	39467123	-	720	protein_coding	- && - && PF14223:gag-polypeptide of LTR copia-type
Cs_ont_3g015290	25.8194	28.7681	34.1369	1.91255	4.03485	0	29.5748	1.98247	3.91293	4.04731e-07	1.2889e-06	Cs_ont_3g015290	chr3	10036685	10037901	+	165	protein_coding	- && - && -
Cs_ont_3g029110	6.95138	6.49602	15.9306	0	0	1.93444	9.79266	0.644814	3.90505	0.00394776	0.00811499	Cs_ont_3g029110	chr3	31246300	31292991	+	342	protein_coding	- && - && -
Cs_ont_6g022520	1052.64	1108.04	921.697	39.2073	82.7144	84.1483	1027.46	68.69	3.9042	2.81317e-36	3.31273e-35	Cs_ont_6g022520	chr6	20165216	20167393	-	1940	protein_coding	- && sp|Q9SZA4|CDC21_ARATH Cell division cycle 20.1, cofactor of APC complex OS=Arabidopsis thaliana OX=3702 GN=CDC20-1 PE=1 SV=1 && PF12894:Anaphase-promoting complex subunit 4 WD40 domain|PF00400:WD domain, G-beta repeat	CsCDC21
Cs_ont_6g009510	6.95138	13.9201	7.96528	0	0	1.93444	9.61224	0.644814	3.89145	0.00392198	0.00806643	Cs_ont_6g009510	chr6	6000902	6002609	+	1708	protein_coding	- && sp|Q9SVC6|PUB22_ARATH E3 ubiquitin-protein ligase PUB22 OS=Arabidopsis thaliana OX=3702 GN=PUB22 PE=1 SV=1 && PF04564:U-box domain	CsPUB22
Cs_ont_2g030720	11.9167	11.136	5.68949	0	0	1.93444	9.58073	0.644814	3.8879	0.00397706	0.00817224	Cs_ont_2g030720	chr2	28654041	28654756	-	716	protein_coding	- && - && -
Cs_ont_3g025070	1600.8	1559.97	1583.95	99.4526	89.7754	131.542	1581.58	106.923	3.88467	7.7862e-268	1.07383e-265	Cs_ont_3g025070	chr3	23724209	23728425	-	2890	protein_coding	- && sp|A5JTQ3|XYL2_MEDSV Beta-xylosidase/alpha-L-arabinofuranosidase 2 OS=Medicago sativa subsp. varia OX=36902 GN=Xyl2 PE=2 SV=1 && PF01915:Glycosyl hydrolase family 3 C-terminal domain|PF14310:Fibronectin type III-like domain|PF00933:Glycosyl hydrolase	CsXYL2
Cs_ont_Un000360	7.94444	2.78401	4.55159	0.956275	0	0	5.09335	0.318758	3.86159	0.0209224	0.0382635	Cs_ont_Un000360	chrUn	3084365	3084957	+	483	protein_coding	- && sp|Q09ME5|RPOA_CITSI DNA-directed RNA polymerase subunit alpha OS=Citrus sinensis OX=2711 GN=rpoA PE=3 SV=1 && PF01193:RNA polymerase Rpb3/Rpb11 dimerisation domain|PF01000:RNA polymerase Rpb3/RpoA insert domain	CsRPOA
Cs_ont_8g004000	8.93749	10.208	9.10318	0	0	1.93444	9.41624	0.644814	3.85813	0.00404035	0.00829017	Cs_ont_8g004000	chr8	2206750	2207671	-	922	protein_coding	- && - && -
Cs_ont_9g021760	21.8472	10.208	10.2411	0	0	2.90166	14.0988	0.967221	3.85661	0.000640541	0.00147218	Cs_ont_9g021760	chr9	26437723	26437899	-	177	protein_coding	- && - && -
Cs_ont_5g047000	95.3333	75.1683	69.4117	5.73765	8.0697	2.90166	79.9711	5.56967	3.8516	1.2058e-16	6.85198e-16	Cs_ont_5g047000	chr5	47788620	47789516	-	552	protein_coding	- && - && PF06813:Nodulin-like
Cs_ont_4g015510	37.7361	20.4161	26.1716	1.91255	0	3.86889	28.1079	1.92715	3.85117	1.16425e-06	3.5633e-06	Cs_ont_4g015510	chr4	21188666	21201014	-	5100	protein_coding	- && sp|Q8W4L5|VAL1_ARATH B3 domain-containing transcription repressor VAL1 OS=Arabidopsis thaliana OX=3702 GN=VAL1 PE=1 SV=1 && PF02362:B3 DNA binding domain	CsVAL1
Cs_ont_5g049210	1039.73	1191.56	1060.52	63.1141	85.7406	80.2794	1097.27	76.378	3.84768	1.46866e-186	1.20057e-184	Cs_ont_5g049210	chr5	49172551	49175031	+	1146	protein_coding	- && sp|Q9SUP7|HMGB6_ARATH High mobility group B protein 6 OS=Arabidopsis thaliana OX=3702 GN=HMGB6 PE=2 SV=1 && PF00505:HMG (high mobility group) box	CsHMGB6
Cs_ont_3g018030	28.7986	38.0481	30.7232	1.91255	1.00871	3.86889	32.5233	2.26338	3.83884	8.67303e-08	2.92221e-07	Cs_ont_3g018030	chr3	12609718	12657356	+	5033	protein_coding	- && sp|Q9S972|SD16_ARATH Receptor-like serine/threonine-protein kinase SD1-6 OS=Arabidopsis thaliana OX=3702 GN=SD16 PE=1 SV=2 && -	CsSD16
Cs_ont_1g017180	7.94444	12.992	6.82739	0	0	1.93444	9.25462	0.644814	3.83769	0.00467825	0.00951307	Cs_ont_1g017180	chr1	21737741	21738701	-	351	protein_coding	- && - && -
Cs_ont_2g028450	24.8264	34.3361	23.8958	3.8251	0	1.93444	27.6861	1.91985	3.83418	1.08661e-06	3.3384e-06	Cs_ont_2g028450	chr2	26822730	26826655	+	1982	protein_coding	- && sp|Q5ZJW8|DTL_CHICK Denticleless protein homolog OS=Gallus gallus OX=9031 GN=DTL PE=2 SV=1 && -	CsDTL
Cs_ont_2g014270	41.7083	25.9841	14.7927	2.86882	0	2.90166	27.495	1.9235	3.82575	2.53691e-06	7.53764e-06	Cs_ont_2g014270	chr2	9461066	9462544	+	800	protein_coding	- && sp|Q9C5X2|CCJ18_ARATH Cyclin-J18 OS=Arabidopsis thaliana OX=3702 GN=CYCJ18 PE=2 SV=2 && PF00134:Cyclin, N-terminal domain	CsCCJ18
Cs_ont_9g012610	180.736	219.009	166.133	12.4316	12.1046	15.4755	188.626	13.3372	3.82312	1.11208e-36	1.33117e-35	Cs_ont_9g012610	chr9	11081824	11084033	+	1493	protein_coding	- && sp|Q9XJ58|CHS1_CITSI Chalcone synthase 1 OS=Citrus sinensis OX=2711 GN=CHS1 PE=2 SV=1 && PF02797:Chalcone and stilbene synthases, C-terminal domain|PF00195:Chalcone and stilbene synthases, N-terminal domain	CsCHS1
Cs_ont_9g005770	59.5833	68.6723	51.2054	1.91255	5.04356	5.80333	59.8203	4.25315	3.82163	5.59549e-13	2.64036e-12	Cs_ont_9g005770	chr9	3671919	3675382	-	3278	protein_coding	- && sp|O23337|PP311_ARATH Pentatricopeptide repeat-containing protein At4g14820 OS=Arabidopsis thaliana OX=3702 GN=PCMP-H3 PE=2 SV=1 && -	CsPP311
Cs_ont_2g010310	10.9236	9.28004	6.82739	1.91255	0	0	9.01034	0.637517	3.80115	0.00516456	0.010435	Cs_ont_2g010310	chr2	6508481	6509008	+	450	protein_coding	- && sp|P52427|PSA4_SPIOL Proteasome subunit alpha type-4 OS=Spinacia oleracea OX=3562 GN=PAC1 PE=2 SV=1 && PF00227:Proteasome subunit|PF10584:Proteasome subunit A N-terminal signature	CsPSA4
Cs_ont_1g029150	43.6944	22.2721	43.2401	0	3.02614	4.83611	36.4022	2.62075	3.79828	6.58648e-08	2.24068e-07	Cs_ont_1g029150	chr1	30065657	30066977	-	924	protein_coding	- && sp|P51613|CHIB_VITVI Basic endochitinase OS=Vitis vinifera OX=29760 GN=CHIT1B PE=2 SV=1 && PF00187:Chitin recognition protein|PF00182:Chitinase class I	CsCHIB
Cs_ont_5g006880	148.958	111.36	137.686	1.91255	17.1481	9.67221	132.668	9.57763	3.79784	3.51081e-09	1.31692e-08	Cs_ont_5g006880	chr5	4542815	4544075	+	1261	protein_coding	- && - && -
Cs_ont_1g025110	33.7639	49.1842	25.0337	5.73765	2.01743	0	35.9939	2.58503	3.7965	8.36812e-08	2.82286e-07	Cs_ont_1g025110	chr1	27201323	27202437	+	1008	protein_coding	- && - && -
Cs_ont_7g024420	11.9167	231.073	228.717	11.4753	8.0697	14.5083	157.236	11.3511	3.79131	0.000500946	0.00116733	Cs_ont_7g024420	chr7	26718740	26723163	+	987	protein_coding	- && sp|Q0J035|PANK2_ORYSJ Pantothenate kinase 2 OS=Oryza sativa subsp. japonica OX=39947 GN=Os09g0533100 PE=2 SV=2 && PF03630:Fumble	CsPANK2
Cs_ont_5g030990	43.6944	33.4081	17.0685	1.91255	3.02614	1.93444	31.3903	2.29104	3.78687	3.31356e-07	1.06322e-06	Cs_ont_5g030990	chr5	32300113	32302412	+	1216	protein_coding	- && sp|Q9FNE9|ATXR6_ARATH Histone-lysine N-methyltransferase ATXR6 OS=Arabidopsis thaliana OX=3702 GN=ATXR6 PE=1 SV=1 && PF00628:PHD-finger|PF00856:SET domain	CsATXR6
Cs_ont_8g003560	21.8472	13.9201	18.2064	1.91255	2.01743	0	17.9912	1.30999	3.78443	7.54607e-05	0.000194291	Cs_ont_8g003560	chr8	1910751	1911938	+	750	protein_coding	- && sp|Q9SNA3|Y3463_ARATH Putative receptor-like protein kinase At3g46340 OS=Arabidopsis thaliana OX=3702 GN=At3g46340 PE=1 SV=1 && PF12819:Malectin-like domain	CsY3463
Cs_ont_5g016160	68.5208	87.2323	96.7213	8.60647	4.03485	5.80333	84.1581	6.14822	3.76665	2.64747e-17	1.55473e-16	Cs_ont_5g016160	chr5	10964061	10965314	+	882	protein_coding	- && - && PF08276:PAN-like domain
Cs_ont_9g021290	23.8333	29.6961	26.1716	1.91255	2.01743	1.93444	26.567	1.95481	3.76602	1.09304e-06	3.35631e-06	Cs_ont_9g021290	chr9	26060781	26061885	+	1105	protein_coding	- && sp|Q9SVX5|DRE2F_ARATH Dehydration-responsive element-binding protein 2F OS=Arabidopsis thaliana OX=3702 GN=DREB2F PE=1 SV=1 && PF00847:AP2 domain	CsDRE2F
Cs_ont_2g012920	5.95833	13.9201	6.82739	0	2.01743	0	8.90192	0.672475	3.76584	0.00608352	0.0121616	Cs_ont_2g012920	chr2	8352022	8353868	-	1306	protein_coding	- && sp|Q9ZVF5|WOX6_ARATH WUSCHEL-related homeobox 6 OS=Arabidopsis thaliana OX=3702 GN=WOX6 PE=2 SV=2 && PF00046:Homeodomain	CsWOX6
Cs_ont_7g029010	28.7986	27.8401	22.758	3.8251	2.01743	0	26.4655	1.94751	3.76298	1.87345e-06	5.63867e-06	Cs_ont_7g029010	chr7	29431530	29435994	+	2788	protein_coding	- && sp|Q9FQ19|SCC13_ARATH Sister chromatid cohesion 1 protein 3 OS=Arabidopsis thaliana OX=3702 GN=SYN3 PE=2 SV=2 && PF04825:N terminus of Rad21 / Rec8 like protein	CsSCC13
novel.30	137.042	180.033	143.375	9.56275	3.02614	21.2789	153.483	11.2893	3.7616	2.30699e-09	8.7441e-09	-	chr1	14686273	14688909	+	1083	-	- && sp|O82484|DRL23_ARATH Putative disease resistance protein At4g10780 OS=Arabidopsis thaliana OX=3702 GN=At4g10780 PE=3 SV=1 && -	CsDRL23
Cs_ont_1g006800	12.9097	18.5601	7.96528	0	1.00871	1.93444	13.145	0.981052	3.7554	0.000781786	0.00177377	Cs_ont_1g006800	chr1	7781223	7782767	+	204	protein_coding	- && - && -
novel.349	323.736	373.985	430.125	33.4696	27.2352	23.2133	375.949	27.9727	3.74584	2.65412e-66	5.89572e-65	-	chr3	28656934	28840857	+	1968	-	- && sp|A0A077K9K6|CGT1B_CITLI Coumarin 8-geranyltransferase 1b, chloroplastic OS=Citrus limon OX=2708 GN=Cl-PT1b PE=1 SV=1 && PF01040:UbiA prenyltransferase family	CsCGT1B
Cs_ont_3g013470	889.777	1079.27	943.317	80.3271	75.6535	61.9022	970.787	72.6276	3.74146	8.04881e-159	5.40111e-157	Cs_ont_3g013470	chr3	8907606	8909596	-	348	protein_coding	- && - && -
Cs_ont_8g009160	131.083	170.753	168.409	12.4316	13.1133	9.67221	156.748	11.739	3.74016	1.16844e-30	1.14952e-29	Cs_ont_8g009160	chr8	6799022	6801226	-	1586	protein_coding	- && sp|Q9SJE8|ALMT2_ARATH Aluminum-activated malate transporter 2 OS=Arabidopsis thaliana OX=3702 GN=ALMT2 PE=2 SV=2 && PF11744:Aluminium activated malate transporter	CsALMT2
Cs_ont_4g022530	52.6319	49.1842	55.757	0	8.0697	3.86889	52.5244	3.97953	3.74002	6.29161e-11	2.63282e-10	Cs_ont_4g022530	chr4	27216608	27217899	-	783	protein_coding	- && sp|Q29PU2|SAU76_ARATH Auxin-responsive protein SAUR76 OS=Arabidopsis thaliana OX=3702 GN=SAUR76 PE=1 SV=1 && PF02519:Auxin responsive protein	CsSAU76
Cs_ont_6g023360	7.94444	16.7041	27.3095	3.8251	0	0	17.3193	1.27503	3.73706	0.000281688	0.000677908	Cs_ont_6g023360	chr6	21671675	21674379	-	1548	protein_coding	- && sp|Q9FG87|KCS20_ARATH 3-ketoacyl-CoA synthase 20 OS=Arabidopsis thaliana OX=3702 GN=KCS20 PE=2 SV=1 && PF08541:3-Oxoacyl-[acyl-carrier-protein (ACP)] synthase III C terminal|PF08392:FAE1/Type III polyketide synthase-like protein	CsKCS20
Cs_ont_9g006670	56.6041	75.1683	35.2748	8.60647	4.03485	0	55.6824	4.21378	3.72436	1.91988e-10	7.80168e-10	Cs_ont_9g006670	chr9	4267974	4270587	+	2055	protein_coding	- && sp|Q9FG87|KCS20_ARATH 3-ketoacyl-CoA synthase 20 OS=Arabidopsis thaliana OX=3702 GN=KCS20 PE=2 SV=1 && PF02797:Chalcone and stilbene synthases, C-terminal domain|PF08392:FAE1/Type III polyketide synthase-like protein	CsKCS20
Cs_ont_1g022590	22.8403	22.2721	31.8611	3.8251	2.01743	0	25.6578	1.94751	3.71281	3.30045e-06	9.72272e-06	Cs_ont_1g022590	chr1	25474360	25480297	-	3390	protein_coding	- && sp|Q8L4H4|NORK_MEDTR Nodulation receptor kinase OS=Medicago truncatula OX=3880 GN=NORK PE=1 SV=2 && -	CsNORK
Cs_ont_4g019400	910.631	830.563	922.835	43.9886	72.6273	87.0499	888.01	67.8886	3.71088	1.74461e-134	9.31564e-133	Cs_ont_4g019400	chr4	25123868	25125147	-	1280	protein_coding	- && - && PF05553:Cotton fibre expressed protein
Cs_ont_5g040500	1473.69	1586.89	1306.31	107.103	127.098	101.558	1455.63	111.92	3.70415	3.36881e-220	3.39601e-218	Cs_ont_5g040500	chr5	43221417	43224674	+	3258	protein_coding	- && sp|Q9CAN3|SCL28_ARATH Scarecrow-like protein 28 OS=Arabidopsis thaliana OX=3702 GN=SCL28 PE=1 SV=1 && PF03514:GRAS domain family	CsSCL28
Cs_ont_3g013800	424.034	387.905	393.713	40.1635	30.2614	22.2461	401.884	30.8903	3.70013	1.75212e-73	4.31882e-72	Cs_ont_3g013800	chr3	9102837	9103397	+	255	protein_coding	- && - && -
Cs_ont_9g009010	569.02	659.811	444.918	46.8575	48.4182	33.8527	557.916	43.0428	3.69964	1.09015e-82	3.08647e-81	Cs_ont_9g009010	chr9	6307140	6311614	-	3173	protein_coding	- && sp|Q8VWI7|KN10A_ARATH Kinesin-like protein KIN-10A OS=Arabidopsis thaliana OX=3702 GN=KIN10A PE=1 SV=1 && PF00225:Kinesin motor domain	CsKN10A
Cs_ont_5g010530	566.041	681.155	525.709	36.3384	46.4008	54.1644	590.968	45.6345	3.69747	3.34814e-96	1.13182e-94	Cs_ont_5g010530	chr5	6803352	6804393	-	819	protein_coding	- && sp|Q9LJ86|LTPG5_ARATH Non-specific lipid transfer protein GPI-anchored 5 OS=Arabidopsis thaliana OX=3702 GN=LTPG5 PE=2 SV=1 && PF14368:Probable lipid transfer	CsLTPG5
Cs_ont_7g002180	41.7083	33.4081	25.0337	5.73765	0	1.93444	33.3834	2.55736	3.69031	2.13299e-07	6.95326e-07	Cs_ont_7g002180	chr7	1939673	1941899	+	1872	protein_coding	- && sp|Q9SIT5|CHX15_ARATH Cation/H(+) antiporter 15 OS=Arabidopsis thaliana OX=3702 GN=CHX15 PE=2 SV=1 && -	CsCHX15
Cs_ont_2g005680	131.083	114.144	119.479	8.60647	12.1046	7.73777	121.569	9.48293	3.68463	9.86567e-25	7.86734e-24	Cs_ont_2g005680	chr2	3354450	3358643	+	1970	protein_coding	- && - && -
Cs_ont_1g029240	636.548	721.059	687.29	60.2453	45.3921	53.1972	681.632	52.9449	3.68408	9.11057e-123	4.32079e-121	Cs_ont_1g029240	chr1	30133561	30137101	-	1748	protein_coding	- && sp|P46278|CCNB2_MEDSV G2/mitotic-specific cyclin-2 OS=Medicago sativa subsp. varia OX=36902 PE=2 SV=1 && PF00134:Cyclin, N-terminal domain|PF02984:Cyclin, C-terminal domain	CsCCNB2
Cs_ont_9g004490	29.7916	17.6321	27.3095	3.8251	0	1.93444	24.9111	1.91985	3.67685	5.38767e-06	1.55475e-05	Cs_ont_9g004490	chr9	2782138	2784877	-	1079	protein_coding	- && sp|Q9ZT66|E134_MAIZE Endo-1,3;1,4-beta-D-glucanase OS=Zea mays OX=4577 PE=1 SV=1 && PF01738:Dienelactone hydrolase family	CsE134
Cs_ont_2g031360	5.95833	6.49602	12.5169	0	0	1.93444	8.32374	0.644814	3.67263	0.00827144	0.016214	Cs_ont_2g031360	chr2	29152743	29153926	+	623	protein_coding	- && - && PF14368:Probable lipid transfer
Cs_ont_8g012810	14.8958	5.56802	4.55159	0	2.01743	0	8.33848	0.672475	3.66808	0.00917764	0.0178534	Cs_ont_8g012810	chr8	11615449	11618988	+	1887	protein_coding	- && sp|Q9M1I2|PTR46_ARATH Protein NRT1/ PTR FAMILY 5.4 OS=Arabidopsis thaliana OX=3702 GN=NPF5.4 PE=2 SV=1 && PF00854:POT family	CsPTR46
Cs_ont_4g027090	95.3333	74.2403	65.9981	6.69392	12.1046	0	78.5239	6.26616	3.65143	0.000212127	0.00051808	Cs_ont_4g027090	chr4	30228067	30228692	-	626	protein_coding	- && - && -
Cs_ont_5g048160	7.94444	13.9201	2.2758	1.91255	0	0	8.04676	0.637517	3.64761	0.0114129	0.0218575	Cs_ont_5g048160	chr5	48515210	48516979	-	1536	protein_coding	- && sp|Q10SY9|LSI2_ORYSJ Silicon efflux transporter LSI2 OS=Oryza sativa subsp. japonica OX=39947 GN=LSI2 PE=1 SV=1 && PF03600:Citrate transporter	CsLSI2
Cs_ont_4g019980	1097.33	995.748	941.041	45.9012	101.88	96.7221	1011.37	81.5011	3.63448	1.96461e-28	1.78731e-27	Cs_ont_4g019980	chr4	25423714	25429534	-	3939	protein_coding	- && sp|F4JDI6|KN12F_ARATH Kinesin-like protein KIN-12F OS=Arabidopsis thaliana OX=3702 GN=KIN12F PE=3 SV=1 && PF00225:Kinesin motor domain	CsKN12F
Cs_ont_6g000280	40.7153	38.0481	40.9643	4.78137	2.01743	2.90166	39.9092	3.23349	3.61747	3.86449e-09	1.44501e-08	Cs_ont_6g000280	chr6	197072	198814	+	914	protein_coding	- && sp|Q9SGA8|U83A1_ARATH UDP-glycosyltransferase 83A1 OS=Arabidopsis thaliana OX=3702 GN=UGT83A1 PE=2 SV=1 && -	CsU83A1
Cs_ont_6g001360	384.312	381.409	320.887	32.5133	30.2614	26.115	362.203	29.6299	3.61317	1.74189e-66	3.89241e-65	Cs_ont_6g001360	chr6	848728	852471	+	3650	protein_coding	- && sp|P33629|TBA_PRUDU Tubulin alpha chain OS=Prunus dulcis OX=3755 GN=TUBA PE=2 SV=1 && -	CsTBA
Cs_ont_4g003380	7.94444	4.64002	11.379	0	0	1.93444	7.98781	0.644814	3.61315	0.0100771	0.01946	Cs_ont_4g003380	chr4	4615626	4619830	-	1389	protein_coding	- && - && -
Cs_ont_7g023390	15.8889	21.3441	10.2411	1.91255	2.01743	0	15.8247	1.30999	3.60661	0.000267042	0.000644493	Cs_ont_7g023390	chr7	26005728	26007506	+	1779	protein_coding	- && sp|O48716|JGB_ARATH Protein JINGUBANG OS=Arabidopsis thaliana OX=3702 GN=JGB PE=1 SV=1 && -	CsJGB
Cs_ont_7g000840	12.9097	22.2721	36.4127	3.8251	2.01743	0	23.8648	1.94751	3.60629	1.73665e-05	4.77727e-05	Cs_ont_7g000840	chr7	952949	955097	-	651	protein_coding	- && sp|Q8S8S3|DVL11_ARATH Small polypeptide DEVIL 11 OS=Arabidopsis thaliana OX=3702 GN=DVL11 PE=3 SV=1 && PF08137:DVL family	CsDVL11
Cs_ont_6g009920	382.326	406.466	314.06	35.3822	26.2265	29.0166	367.617	30.2084	3.60477	1.23744e-64	2.63924e-63	Cs_ont_6g009920	chr6	6291920	6294765	+	1975	protein_coding	- && sp|Q9SZA4|CDC21_ARATH Cell division cycle 20.1, cofactor of APC complex OS=Arabidopsis thaliana OX=3702 GN=CDC20-1 PE=1 SV=1 && PF12894:Anaphase-promoting complex subunit 4 WD40 domain|PF00400:WD domain, G-beta repeat	CsCDC21
Cs_ont_1g009800	9.93055	10.208	3.41369	0	0	1.93444	7.85076	0.644814	3.60363	0.0111176	0.0213374	Cs_ont_1g009800	chr1	13566422	13569566	-	1395	protein_coding	- && sp|O81755|PER48_ARATH Putative Peroxidase 48 OS=Arabidopsis thaliana OX=3702 GN=PER48 PE=3 SV=3 && PF00141:Peroxidase	CsPER48
Cs_ont_3g003380	4.96527	7.42403	11.379	0	0	1.93444	7.92276	0.644814	3.60315	0.0103026	0.0198596	Cs_ont_3g003380	chr3	2163972	2165718	+	1023	protein_coding	- && sp|P51110|DFRA_VITVI Dihydroflavonol 4-reductase OS=Vitis vinifera OX=29760 GN=DFR PE=1 SV=1 && PF01370:NAD dependent epimerase/dehydratase family	CsDFRA
Cs_ont_6g018160	789.479	889.027	707.772	72.6769	70.6099	54.1644	795.426	65.8171	3.59726	2.62612e-126	1.31189e-124	Cs_ont_6g018160	chr6	13210742	13217220	-	3433	protein_coding	- && sp|Q0WQJ7|KN5B_ARATH Kinesin-like protein KIN-5B OS=Arabidopsis thaliana OX=3702 GN=KIN5B PE=2 SV=1 && PF00225:Kinesin motor domain	CsKN5B
Cs_ont_2g013220	1708.05	1736.29	1364.34	133.878	150.298	115.099	1602.9	133.092	3.59279	6.20873e-203	5.6507e-201	Cs_ont_2g013220	chr2	8601356	8605807	+	3048	protein_coding	- && sp|Q9CAC1|GUN8_ARATH Endoglucanase 8 OS=Arabidopsis thaliana OX=3702 GN=CEL1 PE=2 SV=1 && PF00759:Glycosyl hydrolase family 9	CsGUN8
Cs_ont_2g003190	178.75	203.233	207.097	11.4753	28.244	9.67221	196.36	16.4638	3.58637	1.47357e-33	1.58953e-32	Cs_ont_2g003190	chr2	1805579	1807277	+	1116	protein_coding	- && sp|Q09695|YA22_SCHPO Uncharacterized protein C2F7.02c OS=Schizosaccharomyces pombe (strain 972 / ATCC 24843) OX=284812 GN=SPAC2F7.02c PE=1 SV=1 && PF03031:NLI interacting factor-like phosphatase	CsYA22
Cs_ont_5g013450	39.7222	70.5283	54.6191	0	8.0697	5.80333	54.9565	4.62434	3.58583	1.66599e-10	6.78959e-10	Cs_ont_5g013450	chr5	8790297	8791149	+	396	protein_coding	- && sp|P60496|BABL_LILLO Chemocyanin OS=Lilium longiflorum OX=4690 PE=1 SV=1 && PF02298:Plastocyanin-like domain	CsBABL
Cs_ont_5g014360	11.9167	9.28004	2.2758	0	2.01743	0	7.82416	0.672475	3.58059	0.0127507	0.0242213	Cs_ont_5g014360	chr5	9392958	9394095	+	787	protein_coding	- && sp|Q9SRV3|LBD20_ARATH LOB domain-containing protein 20 OS=Arabidopsis thaliana OX=3702 GN=LBD20 PE=2 SV=1 && PF03195:Lateral organ boundaries (LOB) domain	CsLBD20
Cs_ont_4g021620	1705.08	1724.23	1494.06	155.873	125.08	130.575	1641.12	137.176	3.57997	7.79367e-247	9.12509e-245	Cs_ont_4g021620	chr4	26629923	26631702	+	1683	protein_coding	- && - && -
Cs_ont_3g007540	10.9236	6.49602	5.68949	0	0	1.93444	7.70304	0.644814	3.57038	0.0112923	0.0216446	Cs_ont_3g007540	chr3	4846748	4848636	-	1739	protein_coding	- && - && PF04554:Extensin-like region
novel.464	6292.99	6544.28	5741.83	531.689	572.949	464.266	6193.03	522.968	3.56711	0	0	-	chr3	29871433	29872144	-	618	-	- && - && -
Cs_ont_5g042760	143	160.545	146.789	17.2129	7.06099	13.5411	150.111	12.605	3.56696	9.83649e-29	9.06991e-28	Cs_ont_5g042760	chr5	44928691	44930423	+	1733	protein_coding	- && sp|O80337|EF100_ARATH Ethylene-responsive transcription factor 1A OS=Arabidopsis thaliana OX=3702 GN=ERF1A PE=1 SV=2 && PF00847:AP2 domain	CsEF100
Cs_ont_4g022520	8.93749	8.35203	5.68949	0	0	1.93444	7.65967	0.644814	3.56356	0.0111962	0.0214753	Cs_ont_4g022520	chr4	27213382	27217178	+	159	protein_coding	- && - && -
Cs_ont_5g042440	148.958	207.873	160.444	7.6502	12.1046	24.1805	172.425	14.6451	3.55843	1.10342e-28	1.01618e-27	Cs_ont_5g042440	chr5	44703910	44708536	+	3161	protein_coding	- && sp|Q07982|GFO_ZYMMO Glucose--fructose oxidoreductase OS=Zymomonas mobilis subsp. mobilis (strain ATCC 31821 / ZM4 / CP4) OX=264203 GN=gfo PE=1 SV=2 && PF02894:Oxidoreductase family, C-terminal alpha/beta domain|PF01408:Oxidoreductase family, NAD-bind	CsGFO
Cs_ont_2g001420	102.285	71.4563	78.5149	7.6502	5.04356	8.70499	84.0853	7.13292	3.55481	8.05679e-17	4.61914e-16	Cs_ont_2g001420	chr2	775091	782802	+	3630	protein_coding	- && sp|Q6UD73|LYK3_MEDTR LysM domain receptor-like kinase 3 OS=Medicago truncatula OX=3880 GN=LYK3 PE=1 SV=1 && PF07714:Protein tyrosine kinase	CsLYK3
Cs_ont_2g019200	26.8125	20.4161	21.6201	1.91255	2.01743	1.93444	22.9495	1.95481	3.55401	7.94692e-06	2.25935e-05	Cs_ont_2g019200	chr2	13923442	13924968	+	444	protein_coding	- && sp|O49596|HMGB2_ARATH High mobility group B protein 2 OS=Arabidopsis thaliana OX=3702 GN=HMGB2 PE=1 SV=1 && PF00505:HMG (high mobility group) box	CsHMGB2
Cs_ont_4g001200	11.9167	22.2721	11.379	1.91255	2.01743	0	15.1892	1.30999	3.54683	0.000390737	0.000922858	Cs_ont_4g001200	chr4	3016722	3020209	-	1695	protein_coding	- && sp|Q8S9J6|ASPA_ARATH Aspartyl protease family protein At5g10770 OS=Arabidopsis thaliana OX=3702 GN=At5g10770 PE=2 SV=1 && PF14543:Xylanase inhibitor N-terminal|PF14541:Xylanase inhibitor C-terminal	CsASPA
Cs_ont_4g007700	17.875	31.5521	18.2064	3.8251	2.01743	0	22.5445	1.94751	3.53416	2.08128e-05	5.6753e-05	Cs_ont_4g007700	chr4	8243584	8245797	+	2214	protein_coding	- && sp|Q6XBF8|CDR1_ARATH Aspartic proteinase CDR1 OS=Arabidopsis thaliana OX=3702 GN=CDR1 PE=1 SV=1 && PF14543:Xylanase inhibitor N-terminal|PF14541:Xylanase inhibitor C-terminal	CsCDR1
Cs_ont_7g019820	2522.36	2333	2482.89	200.818	202.751	231.166	2446.08	211.578	3.53052	0	0	Cs_ont_7g019820	chr7	23559496	23561796	-	2301	protein_coding	- && sp|P82280|RAV2_ARATH AP2/ERF and B3 domain-containing transcription repressor RAV2 OS=Arabidopsis thaliana OX=3702 GN=RAV2 PE=1 SV=1 && PF02362:B3 DNA binding domain|PF00847:AP2 domain	CsRAV2
Cs_ont_8g009960	13.9028	12.064	19.3443	1.91255	2.01743	0	15.1037	1.30999	3.52857	0.000370425	0.000877929	Cs_ont_8g009960	chr8	7785961	7788015	+	1766	protein_coding	- && sp|Q9LMN6|WAK4_ARATH Wall-associated receptor kinase 4 OS=Arabidopsis thaliana OX=3702 GN=WAK4 PE=2 SV=1 && PF13947:Wall-associated receptor kinase galacturonan-binding	CsWAK4
Cs_ont_4g001230	94.3402	54.7522	76.2391	5.73765	6.05228	7.73777	75.1105	6.50923	3.52634	9.15965e-15	4.77969e-14	Cs_ont_4g001230	chr4	3034629	3036340	-	1197	protein_coding	- && sp|O81772|PER46_ARATH Peroxidase 46 OS=Arabidopsis thaliana OX=3702 GN=PER46 PE=3 SV=1 && PF00141:Peroxidase	CsPER46
Cs_ont_5g006700	5.95833	7.42403	9.10318	0	0	1.93444	7.49518	0.644814	3.52599	0.0124245	0.0236517	Cs_ont_5g006700	chr5	4408159	4408928	-	770	protein_coding	- && sp|O22901|BH151_ARATH Transcription factor UPBEAT1 OS=Arabidopsis thaliana OX=3702 GN=UPB1 PE=2 SV=1 && -	CsBH151
Cs_ont_4g016940	2619.68	2689.35	2637.65	210.38	210.821	268.888	2648.89	230.03	3.52485	0	0	Cs_ont_4g016940	chr4	22972634	22976614	+	1674	protein_coding	- && sp|Q94JS8|FARS_CITJU (E)-beta-farnesene synthase OS=Citrus junos OX=135197 PE=1 SV=1 && PF03936:Terpene synthase family, metal binding domain|PF01397:Terpene synthase, N-terminal domain	CsFARS
Cs_ont_7g029060	12.9097	12.992	19.3443	0	2.01743	1.93444	15.082	1.31729	3.52448	0.000373987	0.00088581	Cs_ont_7g029060	chr7	29468079	29472362	-	2566	protein_coding	- && sp|O64882|BGL17_ARATH Beta-glucosidase 17 OS=Arabidopsis thaliana OX=3702 GN=BGLU17 PE=2 SV=1 && PF00232:Glycosyl hydrolase family 1	CsBGL17
Cs_ont_3g005250	16.8819	11.136	17.0685	1.91255	2.01743	0	15.0288	1.30999	3.52286	0.000381774	0.000903113	Cs_ont_3g005250	chr3	3284717	3285803	+	396	protein_coding	- && sp|Q9FHA6|RLF34_ARATH Protein RALF-like 34 OS=Arabidopsis thaliana OX=3702 GN=RALFL34 PE=2 SV=1 && PF05498:Rapid ALkalinization Factor (RALF)	CsRLF34
Cs_ont_6g023580	53.625	47.3282	32.999	2.86882	3.02614	5.80333	44.6507	3.89943	3.51865	1.28121e-09	4.94871e-09	Cs_ont_6g023580	chr6	21953000	21954415	+	279	protein_coding	- && - && -
Cs_ont_1g002300	176.764	185.601	138.823	13.3878	12.1046	18.3772	167.063	14.6232	3.5145	4.63084e-31	4.62672e-30	Cs_ont_1g002300	chr1	2265391	2267128	-	1738	protein_coding	- && sp|Q94FT4|SALAT_PAPSO Salutaridinol 7-O-acetyltransferase OS=Papaver somniferum OX=3469 GN=SALAT PE=1 SV=1 && PF02458:Transferase family	CsSALAT
Cs_ont_9g004750	52.6319	64.9602	48.9296	7.6502	7.06099	0	55.5073	4.90373	3.50665	7.20983e-11	3.00867e-10	Cs_ont_9g004750	chr9	2952686	2954242	+	1557	protein_coding	- && sp|P0DO21|GIP2_NICBE Probable aspartic proteinase GIP2 OS=Nicotiana benthamiana OX=4100 GN=GIP2 PE=1 SV=1 && PF14541:Xylanase inhibitor C-terminal|PF14543:Xylanase inhibitor N-terminal	CsGIP2
Cs_ont_1g002720	10.9236	17.6321	4.55159	0.956275	2.01743	0	11.0358	0.991233	3.50101	0.00295812	0.00618648	Cs_ont_1g002720	chr1	2686924	2694358	+	504	protein_coding	- && - && -
Cs_ont_3g001040	857.006	1018.02	813.597	84.1522	86.7493	67.7055	896.208	79.5357	3.49644	1.67637e-135	9.01549e-134	Cs_ont_3g001040	chr3	738275	740836	+	1314	protein_coding	- && sp|Q9SFW6|CCB24_ARATH Cyclin-B2-4 OS=Arabidopsis thaliana OX=3702 GN=CYCB2-4 PE=2 SV=2 && PF00134:Cyclin, N-terminal domain|PF02984:Cyclin, C-terminal domain	CsCCB24
Cs_ont_9g013390	824.236	790.659	871.63	63.1141	64.5576	92.8533	828.841	73.5083	3.4933	5.17686e-135	2.77746e-133	Cs_ont_9g013390	chr9	12509972	12546432	-	843	protein_coding	- && sp|Q94JS8|FARS_CITJU (E)-beta-farnesene synthase OS=Citrus junos OX=135197 PE=1 SV=1 && PF03936:Terpene synthase family, metal binding domain	CsFARS
Cs_ont_4g000790	8.93749	16.7041	29.5853	1.91255	2.01743	0.967221	18.409	1.6324	3.49056	0.000135086	0.000337676	Cs_ont_4g000790	chr4	2674157	2678035	+	2847	protein_coding	- && sp|Q9SV21|COPB1_ARATH Coatomer subunit beta-1 OS=Arabidopsis thaliana OX=3702 GN=At4g31480 PE=3 SV=2 && PF14806:Coatomer beta subunit appendage platform|PF07718:Coatomer beta C-terminal region|PF01602:Adaptin N terminal region	CsCOPB1
Cs_ont_5g040130	133.069	112.288	149.065	18.1692	10.0871	6.77055	131.474	11.6756	3.48713	6.87191e-24	5.32325e-23	Cs_ont_5g040130	chr5	42914267	42914470	-	204	protein_coding	- && sp|Q6NMQ7|GASA6_ARATH Gibberellin-regulated protein 6 OS=Arabidopsis thaliana OX=3702 GN=GASA6 PE=3 SV=1 && -	CsGASA6
Cs_ont_5g035290	62.5625	70.5283	86.4802	6.69392	9.07841	3.86889	73.1903	6.54708	3.48571	1.01844e-14	5.29967e-14	Cs_ont_5g035290	chr5	38621092	38624735	-	207	protein_coding	- && - && -
Cs_ont_5g007630	1695.14	1791.05	1544.13	138.66	159.377	152.821	1676.77	150.286	3.48193	7.38643e-256	9.4884e-254	Cs_ont_5g007630	chr5	5004990	5009652	-	4221	protein_coding	- && sp|Q9SRW9|CSLD5_ARATH Cellulose synthase-like protein D5 OS=Arabidopsis thaliana OX=3702 GN=CSLD5 PE=2 SV=1 && PF03552:Cellulose synthase|PF14570:RING/Ubox like zinc-binding domain	CsCSLD5
Cs_ont_2g019090	10.9236	15.7761	17.0685	1.91255	2.01743	0	14.5894	1.30999	3.48155	0.000482887	0.00112771	Cs_ont_2g019090	chr2	13794554	13795734	+	798	protein_coding	- && - && -
Cs_ont_9g010290	5.95833	5.56802	10.2411	1.91255	0	0	7.25581	0.637517	3.48064	0.0147811	0.0277639	Cs_ont_9g010290	chr9	7485865	7487233	+	1369	protein_coding	- && - && -
Cs_ont_6g004100	32.7708	37.1201	38.6885	3.8251	0	5.80333	36.1932	3.20948	3.48012	7.0901e-08	2.40582e-07	Cs_ont_6g004100	chr6	2516850	2520759	+	2409	protein_coding	- && sp|Q9M0X5|CRK25_ARATH Cysteine-rich receptor-like protein kinase 25 OS=Arabidopsis thaliana OX=3702 GN=CRK25 PE=3 SV=1 && PF01657:Salt stress response/antifungal|PF07714:Protein tyrosine kinase	CsCRK25
Cs_ont_6g000380	447.868	433.378	457.435	33.4696	38.3311	48.3611	446.227	40.0539	3.47733	6.48684e-81	1.79808e-79	Cs_ont_6g000380	chr6	240553	243921	-	1969	protein_coding	- && sp|F4I2H7|TPX2_ARATH Protein TPX2 OS=Arabidopsis thaliana OX=3702 GN=TPX2 PE=1 SV=1 && PF06886:Targeting protein for Xklp2 (TPX2)	CsTPX2
Cs_ont_3g007550	127.111	128.064	89.8939	5.73765	15.1307	10.6394	115.023	10.5026	3.4636	5.79134e-21	3.97525e-20	Cs_ont_3g007550	chr3	4853312	4855033	-	1636	protein_coding	- && - && PF04554:Extensin-like region
novel.887	141.014	132.705	157.03	13.3878	10.0871	15.4755	143.583	12.9835	3.46225	9.21753e-28	8.21936e-27	-	chr7	6510321	6516055	+	2135	-	- && - && -
Cs_ont_1g010450	192.653	245.921	240.096	15.3004	22.1917	24.1805	226.223	20.5575	3.46181	1.71983e-40	2.27824e-39	Cs_ont_1g010450	chr1	14301521	14304143	-	1821	protein_coding	- && - && PF04005:Hus1-like protein
Cs_ont_6g015620	3.97222	7.42403	10.2411	0.956275	1.00871	0	7.21244	0.654996	3.46169	0.0139482	0.0263315	Cs_ont_6g015620	chr6	10521030	10523031	+	222	protein_coding	- && - && -
Cs_ont_8g025950	561.076	600.418	525.709	53.5514	48.4182	51.2627	562.401	51.0774	3.46107	1.49899e-100	5.31501e-99	Cs_ont_8g025950	chr8	30496934	30501059	+	3068	protein_coding	- && - && -
Cs_ont_9g002120	30.7847	33.4081	31.8611	5.73765	0	2.90166	32.018	2.87977	3.45767	4.12667e-07	1.31306e-06	Cs_ont_9g002120	chr9	1255887	1256808	+	830	protein_coding	- && sp|A0A024B4E4|FRA17_FRAAN Major strawberry allergen Fra a 1.07 OS=Fragaria ananassa OX=3747 GN=Fra a 1.07 PE=1 SV=1 && PF00407:Pathogenesis-related protein Bet v I family	CsFRA17
novel.673	23.8333	50.1122	32.999	3.8251	5.04356	0.967221	35.6482	3.27863	3.45219	1.4888e-07	4.92543e-07	-	chr5	36533425	36534379	+	614	-	- && - && -
Cs_ont_9g026720	3761.69	4003.41	3722.06	350.953	345.988	353.036	3829.05	349.992	3.45187	0	0	Cs_ont_9g026720	chr9	30370950	30372604	+	1655	protein_coding	- && sp|Q9FI40|BAHD1_ARATH BAHD acyltransferase At5g47980 OS=Arabidopsis thaliana OX=3702 GN=BAHD1 PE=2 SV=1 && PF02458:Transferase family	CsBAHD1
Cs_ont_7g006360	211.521	199.521	186.615	21.038	22.1917	11.6067	199.219	18.2788	3.44926	9.43695e-37	1.13082e-35	Cs_ont_7g006360	chr7	5010381	5014328	-	2248	protein_coding	- && sp|Q9LYW0|Y5325_ARATH BTB/POZ domain-containing protein At5g03250 OS=Arabidopsis thaliana OX=3702 GN=At5g03250 PE=2 SV=1 && PF00651:BTB/POZ domain|PF03000:NPH3 family	CsY5325
Cs_ont_5g007840	994.048	1158.15	989.971	99.4526	106.924	83.181	1047.39	96.5191	3.44206	1.60048e-161	1.11046e-159	Cs_ont_5g007840	chr5	5146650	5149415	-	2070	protein_coding	- && sp|O81416|GUN17_ARATH Endoglucanase 17 OS=Arabidopsis thaliana OX=3702 GN=At4g02290 PE=2 SV=1 && PF00759:Glycosyl hydrolase family 9	CsGUN17
Cs_ont_1g006990	35.75	14.8481	34.1369	1.91255	0	5.80333	28.245	2.57196	3.4409	6.30213e-06	1.81143e-05	Cs_ont_1g006990	chr1	8053647	8054790	-	609	protein_coding	- && sp|Q9FHB2|Y5828_ARATH Putative B3 domain-containing protein At5g58280 OS=Arabidopsis thaliana OX=3702 GN=At5g58280 PE=3 SV=1 && PF02362:B3 DNA binding domain	CsY5828
Cs_ont_2g011430	41.7083	49.1842	35.2748	8.60647	0	2.90166	42.0558	3.83605	3.43963	2.33004e-08	8.23961e-08	Cs_ont_2g011430	chr2	7257586	7264777	+	564	protein_coding	- && - && PF05553:Cotton fibre expressed protein
Cs_ont_4g022740	441.909	363.777	457.435	39.2073	48.4182	29.0166	421.041	38.8807	3.43849	2.04153e-68	4.64041e-67	Cs_ont_4g022740	chr4	27409646	27411416	-	1623	protein_coding	- && sp|O48711|PME12_ARATH Probable pectinesterase/pectinesterase inhibitor 12 OS=Arabidopsis thaliana OX=3702 GN=PME12 PE=2 SV=1 && PF01095:Pectinesterase|PF04043:Plant invertase/pectin methylesterase inhibitor	CsPME12
Cs_ont_3g000170	5.95833	12.992	2.2758	0	2.01743	0	7.07539	0.672475	3.43734	0.0197329	0.03628	Cs_ont_3g000170	chr3	121573	127107	-	3594	protein_coding	- && sp|Q69V23|CESA3_ORYSJ Probable cellulose synthase A catalytic subunit 3 [UDP-forming] OS=Oryza sativa subsp. japonica OX=39947 GN=CESA3 PE=2 SV=1 && PF14569:Zinc-binding RING-finger|PF03552:Cellulose synthase	CsCESA3
Cs_ont_8g026880	595.833	653.314	625.844	72.6769	55.4792	45.4594	624.997	57.8718	3.43165	4.36401e-104	1.63233e-102	Cs_ont_8g026880	chr8	31082645	31086570	-	3177	protein_coding	- && - && -
Cs_ont_5g036230	521.354	635.682	506.364	46.8575	51.4443	56.0988	554.467	51.4669	3.43125	2.39447e-90	7.4969e-89	Cs_ont_5g036230	chr5	39727950	39732790	-	3369	protein_coding	- && sp|Q8S950|KN7A_TOBAC Kinesin-like protein NACK1 OS=Nicotiana tabacum OX=4097 GN=NACK1 PE=1 SV=1 && PF00225:Kinesin motor domain|PF11995:Domain of unknown function (DUF3490)	CsKN7A
Cs_ont_5g012980	36.743	25.0561	44.378	0	8.0697	1.93444	35.3924	3.33471	3.42581	4.95819e-07	1.56677e-06	Cs_ont_5g012980	chr5	8471998	8473932	+	1721	protein_coding	- && sp|Q9SVU0|YUC8_ARATH Probable indole-3-pyruvate monooxygenase YUCCA8 OS=Arabidopsis thaliana OX=3702 GN=YUC8 PE=2 SV=1 && PF00743:Flavin-binding monooxygenase-like	CsYUC8
Cs_ont_3g001790	404.173	452.866	463.124	51.6388	30.2614	40.6233	440.054	40.8412	3.42478	2.12655e-74	5.30575e-73	Cs_ont_3g001790	chr3	1158628	1162447	+	1344	protein_coding	- && sp|Q7XWU8|EXPA1_ORYSJ Expansin-A1 OS=Oryza sativa subsp. japonica OX=39947 GN=EXPA1 PE=2 SV=2 && PF08375:Proteasome regulatory subunit C-terminal|PF01357:Pollen allergen|PF03330:Lytic transglycolase	CsEXPA1
Cs_ont_8g026260	11.9167	11.136	19.3443	0	3.02614	0.967221	14.1323	1.33112	3.42431	0.000748718	0.00170408	Cs_ont_8g026260	chr8	30703716	30703943	-	228	protein_coding	- && - && -
Cs_ont_8g019520	26.8125	38.0481	18.2064	1.91255	4.03485	1.93444	27.689	2.62728	3.41218	2.43782e-06	7.2557e-06	Cs_ont_8g019520	chr8	25149471	25149892	+	422	protein_coding	- && sp|P33080|AX10A_SOYBN Auxin-induced protein X10A OS=Glycine max OX=3847 PE=2 SV=1 && PF02519:Auxin responsive protein	CsAX10A
Cs_ont_9g008210	31.7778	17.6321	34.1369	1.91255	4.03485	1.93444	27.8489	2.62728	3.40969	2.2922e-06	6.84675e-06	Cs_ont_9g008210	chr9	5707071	5709042	+	1551	protein_coding	- && sp|Q7XBH4|MYB4_ORYSJ Transcription factor MYB4 OS=Oryza sativa subsp. japonica OX=39947 GN=MYB4 PE=2 SV=2 && PF00249:Myb-like DNA-binding domain	CsMYB4
Cs_ont_7g024640	339.625	408.322	383.471	25.8194	36.3137	44.4922	377.139	35.5418	3.40901	1.7558e-63	3.68194e-62	Cs_ont_7g024640	chr7	26828466	26830918	+	2088	protein_coding	- && - && PF06075:Plant protein of unknown function (DUF936)
Cs_ont_5g006070	247.271	324.801	256.027	18.1692	20.1743	39.6561	276.033	25.9999	3.4079	2.71174e-42	3.72844e-41	Cs_ont_5g006070	chr5	3970571	3973781	+	1969	protein_coding	- && sp|Q9M115|ZDH16_ARATH Protein S-acyltransferase 18 OS=Arabidopsis thaliana OX=3702 GN=PAT18 PE=2 SV=2 && PF01529:DHHC palmitoyltransferase	CsZDH16
Cs_ont_4g020770	47.6666	67.7443	70.5496	9.56275	2.01743	5.80333	61.9868	5.7945	3.40706	5.02016e-12	2.24807e-11	Cs_ont_4g020770	chr4	25977633	25977899	-	267	protein_coding	- && - && -
Cs_ont_7g000620	1.98611	9.28004	9.10318	1.91255	0	0	6.78978	0.637517	3.39037	0.0225007	0.0408575	Cs_ont_7g000620	chr7	812150	813127	-	978	protein_coding	- && sp|Q9LHS9|RBE_ARATH Probable transcriptional regulator RABBIT EARS OS=Arabidopsis thaliana OX=3702 GN=RBE PE=2 SV=2 && -	CsRBE
Cs_ont_6g012860	189.673	197.665	164.995	12.4316	17.1481	23.2133	184.111	17.5977	3.38948	1.64091e-33	1.76835e-32	Cs_ont_6g012860	chr6	8271702	8272735	+	795	protein_coding	- && - && -
Cs_ont_4g022250	32.7708	38.9761	40.9643	1.91255	5.04356	3.86889	37.5704	3.60833	3.38671	2.40874e-08	8.50322e-08	Cs_ont_4g022250	chr4	27047156	27047368	-	213	protein_coding	- && - && -
Cs_ont_7g005620	17.875	7.42403	15.9306	0	4.03485	0	13.7432	1.34495	3.37904	0.00149375	0.00326522	Cs_ont_7g005620	chr7	4238492	4261270	-	2715	protein_coding	- && sp|Q93YN1|CRPK1_ARATH Cold-responsive protein kinase 1 OS=Arabidopsis thaliana OX=3702 GN=CRPK1 PE=1 SV=1 && PF00069:Protein kinase domain	CsCRPK1
Cs_ont_5g050380	6.95138	11.136	12.5169	0.956275	2.01743	0	10.2014	0.991233	3.37578	0.0038407	0.00791012	Cs_ont_5g050380	chr5	49881471	49882158	-	156	protein_coding	- && - && -
Cs_ont_8g001900	53.625	26.9121	59.1707	11.4753	0	1.93444	46.5692	4.46991	3.37492	0.00536835	0.0108292	Cs_ont_8g001900	chr8	1011358	1012476	-	603	protein_coding	- && sp|Q9ZW18|SAG13_ARATH Senescence-associated protein 13 OS=Arabidopsis thaliana OX=3702 GN=SAG13 PE=1 SV=1 && PF00106:short chain dehydrogenase	CsSAG13
Cs_ont_9g013940	81.4305	89.0883	70.5496	1.91255	6.05228	15.4755	80.3562	7.81346	3.3638	5.86095e-14	2.91105e-13	Cs_ont_9g013940	chr9	13371592	13374659	+	1881	protein_coding	- && - && PF13962:Domain of unknown function|PF12796:Ankyrin repeats (3 copies)
Cs_ont_6g014230	5.95833	7.42403	6.82739	0	2.01743	0	6.73658	0.672475	3.35673	0.0195331	0.0359416	Cs_ont_6g014230	chr6	9171734	9173230	+	627	protein_coding	- && sp|Q8GYB1|NUD15_ARATH Nudix hydrolase 15, mitochondrial OS=Arabidopsis thaliana OX=3702 GN=NUDT15 PE=1 SV=2 && PF00293:NUDIX domain	CsNUD15
Cs_ont_4g002620	47.6666	54.7522	56.8949	11.4753	2.01743	1.93444	53.1046	5.14239	3.35568	5.58687e-10	2.20609e-09	Cs_ont_4g002620	chr4	4097713	4101818	+	2048	protein_coding	- && sp|F4IB81|LYK3_ARATH LysM domain receptor-like kinase 3 OS=Arabidopsis thaliana OX=3702 GN=LYK3 PE=2 SV=1 && PF00069:Protein kinase domain|PF01476:LysM domain	CsLYK3
Cs_ont_3g000080	80.4374	93.7284	105.824	5.73765	10.0871	11.6067	93.3301	9.14381	3.3527	6.3499e-18	3.84242e-17	Cs_ont_3g000080	chr3	52966	55376	+	2411	protein_coding	- && - && PF14111:Domain of unknown function (DUF4283)
Cs_ont_4g018760	11.9167	5.56802	2.2758	0	0	1.93444	6.58683	0.644814	3.34946	0.0252344	0.0453873	Cs_ont_4g018760	chr4	24578502	24580520	+	1038	protein_coding	- && sp|P53683|CDPKJ_ORYSJ Calcium-dependent protein kinase 19 OS=Oryza sativa subsp. japonica OX=39947 GN=CPK19 PE=2 SV=2 && -	CsCDPKJ
novel.535	84.4097	89.0883	84.2044	15.3004	6.05228	3.86889	85.9008	8.40719	3.34675	8.80512e-16	4.81955e-15	-	chr4	26338294	26341919	+	3365	-	- && sp|Q39214|RPM1_ARATH Disease resistance protein RPM1 OS=Arabidopsis thaliana OX=3702 GN=RPM1 PE=1 SV=1 && PF00931:NB-ARC domain	CsRPM1
Cs_ont_5g024640	50.6458	54.7522	53.4812	1.91255	4.03485	9.67221	52.9597	5.20654	3.34586	1.3262e-10	5.43737e-10	Cs_ont_5g024640	chr5	21575941	21578124	+	1748	protein_coding	- && sp|Q8GSM7|HST_TOBAC Shikimate O-hydroxycinnamoyltransferase OS=Nicotiana tabacum OX=4097 GN=HST PE=1 SV=1 && PF02458:Transferase family	CsHST
Cs_ont_8g028720	191.66	181.889	160.444	20.0818	12.1046	20.3116	177.997	17.4993	3.34304	1.56526e-32	1.63357e-31	Cs_ont_8g028720	chr8	32273102	32285275	-	897	protein_coding	- && sp|Q949H3|CHI1_HEVBR Inactive chitinase-like protein 1 OS=Hevea brasiliensis OX=3981 GN=CHI-L1 PE=1 SV=2 && PF00182:Chitinase class I	CsCHI1
Cs_ont_2g034240	1379.35	1283.43	1357.51	126.228	134.159	138.313	1340.1	132.9	3.33387	3.36343e-223	3.45251e-221	Cs_ont_2g034240	chr2	31760376	31763053	+	1050	protein_coding	- && sp|Q9LEH3|PER15_IPOBA Peroxidase 15 OS=Ipomoea batatas OX=4120 GN=pod PE=1 SV=1 && PF00141:Peroxidase	CsPER15
Cs_ont_4g016320	7.94444	1.85601	10.2411	0	2.01743	0	6.68051	0.672475	3.33305	0.0252974	0.0454802	Cs_ont_4g016320	chr4	22265565	22267537	-	168	protein_coding	- && - && -
Cs_ont_6g016600	11.9167	26.9121	10.2411	0.956275	4.03485	0	16.3566	1.66371	3.32443	0.000536126	0.0012448	Cs_ont_6g016600	chr6	11373321	11374090	+	324	protein_coding	- && - && -
Cs_ont_3g005980	89.3749	92.8004	92.1697	6.69392	12.1046	8.70499	91.4483	9.16782	3.3238	4.98964e-18	3.03647e-17	Cs_ont_3g005980	chr3	3697029	3697878	-	761	protein_coding	- && - && -
Cs_ont_4g006080	9.93055	7.42403	2.2758	0	2.01743	0	6.54346	0.672475	3.32101	0.0252411	0.0453936	Cs_ont_4g006080	chr4	6680151	6681518	-	1197	protein_coding	- && sp|Q9SD53|Y3720_ARATH UPF0481 protein At3g47200 OS=Arabidopsis thaliana OX=3702 GN=At3g47200 PE=2 SV=1 && PF03140:Plant protein of unknown function	CsY3720
novel.766	83.4166	57.5362	53.4812	9.56275	5.04356	4.83611	64.8113	6.48081	3.31872	1.67296e-12	7.70816e-12	-	chr5	27477355	27483133	-	3379	-	- && sp|A0A3Q7HJG4|CURE1_SOLLC Cuscuta receptor 1 OS=Solanum lycopersicum OX=4081 GN=Solyc08g016270 PE=1 SV=1 && PF13855:Leucine rich repeat	CsCURE1
Cs_ont_8g024290	125.125	120.64	151.34	7.6502	17.1481	15.4755	132.369	13.4246	3.30475	8.11664e-24	6.26372e-23	Cs_ont_8g024290	chr8	29431834	29432551	+	162	protein_coding	- && - && -
Cs_ont_6g001170	3421.07	3715.73	3327.21	347.128	375.241	343.364	3488	355.244	3.29681	0	0	Cs_ont_6g001170	chr6	700108	700921	-	324	protein_coding	- && sp|P46690|GASA4_ARATH Gibberellin-regulated protein 4 OS=Arabidopsis thaliana OX=3702 GN=GASA4 PE=1 SV=2 && PF02704:Gibberellin regulated protein	CsGASA4
Cs_ont_1g016050	204.569	231.073	185.477	26.7757	15.1307	21.2789	207.04	21.0618	3.29431	3.1279e-36	3.6795e-35	Cs_ont_1g016050	chr1	20972898	20976986	+	1974	protein_coding	- && sp|Q9LW86|SUT34_ARATH Probable sulfate transporter 3.4 OS=Arabidopsis thaliana OX=3702 GN=SULTR3;4 PE=2 SV=1 && PF01740:STAS domain|PF00916:Sulfate permease family	CsSUT34
Cs_ont_4g006760	700.104	689.507	801.08	66.9392	94.819	63.8366	730.23	75.1983	3.28196	5.58224e-109	2.22498e-107	Cs_ont_4g006760	chr4	7278777	7279688	+	912	protein_coding	- && - && -
Cs_ont_5g018270	9.93055	25.9841	11.379	0	2.01743	2.90166	15.7645	1.6397	3.27815	0.000605855	0.00139674	Cs_ont_5g018270	chr5	13351721	13355696	+	3881	protein_coding	- && sp|Q9FL28|FLS2_ARATH LRR receptor-like serine/threonine-protein kinase FLS2 OS=Arabidopsis thaliana OX=3702 GN=FLS2 PE=1 SV=1 && PF13855:Leucine rich repeat|PF00069:Protein kinase domain|PF08263:Leucine rich repeat N-terminal domain	CsFLS2
Cs_ont_1g022280	39.7222	29.6961	15.9306	1.91255	7.06099	0	28.4496	2.99118	3.27182	1.15861e-05	3.23629e-05	Cs_ont_1g022280	chr1	25251605	25255563	+	1611	protein_coding	- && sp|Q52QU2|AIL6_ARATH AP2-like ethylene-responsive transcription factor AIL6 OS=Arabidopsis thaliana OX=3702 GN=AIL6 PE=2 SV=1 && PF00847:AP2 domain	CsAIL6
Cs_ont_5g048850	17.875	15.7761	22.758	3.8251	2.01743	0	18.803	1.94751	3.26475	0.000132111	0.000330425	Cs_ont_5g048850	chr5	48978910	48979692	-	783	protein_coding	- && sp|Q9SH66|DIR5_ARATH Dirigent protein 5 OS=Arabidopsis thaliana OX=3702 GN=DIR5 PE=2 SV=1 && PF03018:Dirigent-like protein	CsDIR5
Cs_ont_3g004400	85.4027	87.2323	70.5496	7.6502	4.03485	13.5411	81.0616	8.40872	3.26444	4.47105e-15	2.36381e-14	Cs_ont_3g004400	chr3	2757034	2760184	-	1949	protein_coding	- && sp|Q9SZ46|C82C4_ARATH Xanthotoxin 5-hydroxylase CYP82C4 OS=Arabidopsis thaliana OX=3702 GN=CYP82C4 PE=1 SV=1 && PF00067:Cytochrome P450	CsC82C4
Cs_ont_8g013580	343.597	401.826	353.886	39.2073	35.3049	40.6233	366.436	38.3785	3.25499	1.16804e-63	2.45398e-62	Cs_ont_8g013580	chr8	12855079	12856040	+	626	protein_coding	- && sp|Q03200|LIRP1_ORYSJ Light-regulated protein, chloroplastic OS=Oryza sativa subsp. japonica OX=39947 GN=LIR1 PE=1 SV=1 && PF07207:Light regulated protein Lir1	CsLIRP1
Cs_ont_3g032860	246.278	246.849	243.51	22.9506	25.2178	29.0166	245.546	25.7284	3.25483	4.86602e-45	7.1636e-44	Cs_ont_3g032860	chr3	36561279	36567880	-	2861	protein_coding	- && sp|Q9AXT8|CMT1_MAIZE DNA (cytosine-5)-methyltransferase 1 OS=Zea mays OX=4577 GN=MET2A PE=1 SV=1 && PF01426:BAH domain|PF00145:C-5 cytosine-specific DNA methylase|PF00385:Chromo (CHRromatin Organisation MOdifier) domain	CsCMT1
Cs_ont_1g005260	506.458	517.826	524.571	55.4639	64.5576	43.525	516.285	54.5155	3.24563	2.50192e-87	7.51914e-86	Cs_ont_1g005260	chr1	5504407	5505924	+	1518	protein_coding	- && - && -
Cs_ont_5g019570	284.014	311.809	246.924	41.1198	26.2265	22.2461	280.916	29.8641	3.23262	8.95251e-45	1.31024e-43	Cs_ont_5g019570	chr5	14621073	14625248	-	1617	protein_coding	- && sp|Q9FKQ1|DTX27_ARATH Protein DETOXIFICATION 27 OS=Arabidopsis thaliana OX=3702 GN=DTX27 PE=2 SV=1 && PF01554:MatE	CsDTX27
Cs_ont_5g042230	1913.62	1947.88	1611.26	193.168	192.664	197.313	1824.25	194.382	3.23143	3.52223e-235	3.91979e-233	Cs_ont_5g042230	chr5	44536603	44546677	+	2679	protein_coding	- && sp|Q8VZP6|GUX8_ARATH Putative glucuronosyltransferase PGSIP8 OS=Arabidopsis thaliana OX=3702 GN=PGSIP8 PE=2 SV=1 && PF01095:Pectinesterase	CsGUX8
Cs_ont_4g020580	1495.54	1373.45	1316.55	169.261	146.263	132.509	1395.18	149.344	3.22352	1.89292e-201	1.68193e-199	Cs_ont_4g020580	chr4	25873171	25874326	+	1156	protein_coding	- && - && -
Cs_ont_2g031460	18.868	17.6321	9.10318	0	3.02614	1.93444	15.2011	1.65353	3.22083	0.000658622	0.00151049	Cs_ont_2g031460	chr2	29227761	29228655	-	609	protein_coding	- && - && PF14368:Probable lipid transfer
Cs_ont_4g020660	107.25	105.792	103.549	6.69392	16.1394	11.6067	105.53	11.48	3.20767	1.68783e-19	1.09129e-18	Cs_ont_4g020660	chr4	25915978	25917882	-	1233	protein_coding	- && sp|Q9FHG4|LRKS7_ARATH Probable L-type lectin-domain containing receptor kinase S.7 OS=Arabidopsis thaliana OX=3702 GN=LECRKS7 PE=2 SV=1 && PF00139:Legume lectin domain	CsLRKS7
Cs_ont_9g016320	5646.51	5658.04	5253.67	679.912	583.036	538.742	5519.41	600.563	3.19988	0	0	Cs_ont_9g016320	chr9	18751277	18753355	-	1350	protein_coding	- && sp|A9X7L0|ANMT_RUTGR Anthranilate N-methyltransferase OS=Ruta graveolens OX=37565 PE=1 SV=1 && PF08100:Dimerisation domain|PF00891:O-methyltransferase domain	CsANMT
Cs_ont_5g003790	19.8611	33.4081	45.5159	4.78137	6.05228	0	32.9284	3.61122	3.19218	2.22548e-06	6.66252e-06	Cs_ont_5g003790	chr5	2474785	2475826	+	1042	protein_coding	- && - && PF03168:Late embryogenesis abundant protein
Cs_ont_2g032650	61.5694	64.0322	52.3433	3.8251	10.0871	5.80333	59.315	6.57185	3.18462	1.28331e-11	5.60388e-11	Cs_ont_2g032650	chr2	30260601	30260923	+	216	protein_coding	- && - && -
Cs_ont_4g024690	358.493	346.145	260.579	41.1198	30.2614	34.82	321.739	35.4004	3.18402	9.40949e-50	1.52396e-48	Cs_ont_4g024690	chr4	28646288	28652301	-	3284	protein_coding	- && sp|F4IK92|TORL2_ARATH TORTIFOLIA1-like protein 2 OS=Arabidopsis thaliana OX=3702 GN=TOR1L2 PE=4 SV=1 && -	CsTORL2
Cs_ont_4g006060	2662.38	2537.16	2472.65	288.795	275.379	282.429	2557.4	282.201	3.17981	0	0	Cs_ont_4g006060	chr4	6666100	6669526	-	3138	protein_coding	- && sp|Q708Y0|EBF2_ARATH EIN3-binding F-box protein 2 OS=Arabidopsis thaliana OX=3702 GN=EBF2 PE=1 SV=1 && -	CsEBF2
novel.756	48.6597	35.2641	30.7232	3.8251	2.01743	6.77055	38.2157	4.20436	3.17962	7.41443e-08	2.51019e-07	-	chr5	23276232	23276906	-	514	-	- && sp|V9M2S5|RPV1_VITRO Disease resistance protein RPV1 OS=Vitis rotundifolia OX=103349 GN=RPV1 PE=1 SV=1 && PF01582:TIR domain	CsRPV1
Cs_ont_4g007100	371.403	342.433	341.369	45.9012	36.3137	34.82	351.735	39.0116	3.17117	1.51298e-60	3.01257e-59	Cs_ont_4g007100	chr4	7561304	7564181	-	2489	protein_coding	- && - && PF06075:Plant protein of unknown function (DUF936)
novel.419	589.875	603.202	754.426	79.3708	69.6012	67.7055	649.168	72.2258	3.16541	1.99004e-93	6.50233e-92	-	chr3	14978214	14984776	-	4660	-	- && sp|A0A3Q7HJG4|CURE1_SOLLC Cuscuta receptor 1 OS=Solanum lycopersicum OX=4081 GN=Solyc08g016270 PE=1 SV=1 && PF13855:Leucine rich repeat	CsCURE1
Cs_ont_2g033080	293.944	353.569	332.266	24.8631	42.3659	42.5577	326.593	36.5956	3.16103	1.29208e-51	2.166e-50	Cs_ont_2g033080	chr2	30657941	30661506	+	2331	protein_coding	- && - && -
Cs_ont_7g026740	72.493	81.6643	81.9286	5.73765	9.07841	11.6067	78.6953	8.80757	3.16086	4.81162e-15	2.53671e-14	Cs_ont_7g026740	chr7	28180007	28182052	-	2046	protein_coding	- && - && PF00856:SET domain
Cs_ont_3g008220	15.8889	21.3441	14.7927	1.91255	2.01743	1.93444	17.3419	1.95481	3.15309	0.000190997	0.000468683	Cs_ont_3g008220	chr3	5222589	5224356	+	1768	protein_coding	- && - && -
Cs_ont_6g014900	7.94444	4.64002	13.6548	0.956275	2.01743	0	8.74641	0.991233	3.14562	0.0102316	0.0197319	Cs_ont_6g014900	chr6	9688928	9689333	+	330	protein_coding	- && - && -
Cs_ont_9g001540	57.5972	57.5362	65.9981	4.78137	4.03485	11.6067	60.3772	6.80763	3.14315	1.83505e-11	7.90872e-11	Cs_ont_9g001540	chr9	891353	893453	+	2101	protein_coding	- && sp|Q8S4W7|GAI1_VITVI DELLA protein GAI1 OS=Vitis vinifera OX=29760 GN=GAI1 PE=2 SV=1 && PF03514:GRAS domain family	CsGAI1
novel.514	13.9028	7.42403	13.6548	0	4.03485	0	11.6605	1.34495	3.14096	0.00422498	0.00864217	-	chr4	20882904	20883567	+	523	-	- && - && -
Cs_ont_3g000380	263.16	225.505	252.613	21.038	28.244	34.82	247.093	28.034	3.14004	1.4846e-41	2.01048e-40	Cs_ont_3g000380	chr3	317543	321014	+	2049	protein_coding	- && sp|O22806|BUBR1_ARATH Mitotic spindle checkpoint protein BUBR1 OS=Arabidopsis thaliana OX=3702 GN=BUBR1 PE=1 SV=2 && PF08311:Mad3/BUB1 homology region 1	CsBUBR1
Cs_ont_2g005170	41.7083	55.6802	39.8264	7.6502	6.05228	1.93444	45.7383	5.21231	3.13659	5.26983e-09	1.95198e-08	Cs_ont_2g005170	chr2	3029257	3032017	-	1052	protein_coding	- && - && -
Cs_ont_3g002180	4248.29	4509.17	4415.04	516.388	524.531	472.004	4390.83	504.308	3.12254	0	0	Cs_ont_3g002180	chr3	1418849	1420861	-	2013	protein_coding	- && sp|Q9FYB5|DNJ11_ARATH Chaperone protein dnaJ 11, chloroplastic OS=Arabidopsis thaliana OX=3702 GN=ATJ11 PE=1 SV=2 && PF00226:DnaJ domain	CsDNJ11
Cs_ont_5g042060	36.743	54.7522	35.2748	4.78137	2.01743	7.73777	42.2567	4.84552	3.12057	2.65871e-08	9.36358e-08	Cs_ont_5g042060	chr5	44403049	44404262	-	579	protein_coding	- && - && -
Cs_ont_1g022170	234.361	326.657	183.202	30.6008	22.1917	32.8855	248.073	28.5593	3.11946	3.50801e-33	3.73037e-32	Cs_ont_1g022170	chr1	25198115	25202869	-	3740	protein_coding	- && sp|P0CB23|Y4862_ARATH Uncharacterized protein At4g38062 OS=Arabidopsis thaliana OX=3702 GN=At4g38062 PE=4 SV=1 && -	CsY4862
Cs_ont_5g004320	1505.47	1598.95	1701.16	194.124	173.499	186.674	1601.86	184.765	3.11446	3.07251e-232	3.36927e-230	Cs_ont_5g004320	chr5	2765434	2768864	-	2223	protein_coding	- && sp|Q9SUP6|WRK53_ARATH Probable WRKY transcription factor 53 OS=Arabidopsis thaliana OX=3702 GN=WRKY53 PE=1 SV=1 && PF03106:WRKY DNA -binding domain	CsWRK53
Cs_ont_2g021770	18514.5	21028.6	19213.4	2374.43	2222.19	2189.79	19585.5	2262.14	3.11401	0	0	Cs_ont_2g021770	chr2	19104131	19108146	+	4016	protein_coding	- && - && -
Cs_ont_3g013370	1535.26	1642.57	1596.47	204.643	175.516	171.198	1591.43	183.786	3.11343	1.4702e-236	1.64429e-234	Cs_ont_3g013370	chr3	8829273	8833627	+	2217	protein_coding	- && - && PF02902:Ulp1 protease family, C-terminal catalytic domain
Cs_ont_6g006980	9.93055	18.5601	13.6548	0.956275	2.01743	1.93444	14.0485	1.63605	3.10911	0.000926334	0.00208261	Cs_ont_6g006980	chr6	4310699	4311948	-	883	protein_coding	- && sp|Q96324|GSTFB_ARATH Glutathione S-transferase F11 OS=Arabidopsis thaliana OX=3702 GN=GSTF11 PE=2 SV=1 && PF02798:Glutathione S-transferase, N-terminal domain|PF00043:Glutathione S-transferase, C-terminal domain	CsGSTFB
Cs_ont_1g010470	113.208	85.3763	104.687	8.60647	15.1307	11.6067	101.09	11.7813	3.10443	3.66794e-18	2.24857e-17	Cs_ont_1g010470	chr1	14341535	14381373	+	195	protein_coding	- && - && -
Cs_ont_3g028100	29.7916	25.9841	45.5159	4.78137	5.04356	1.93444	33.7639	3.91979	3.10403	5.66023e-07	1.77886e-06	Cs_ont_3g028100	chr3	29525303	29651471	+	2343	protein_coding	- && - && PF00917:MATH domain
Cs_ont_5g016760	461.771	490.914	414.195	54.5077	49.4269	55.1316	455.626	53.0221	3.10372	1.31994e-74	3.31163e-73	Cs_ont_5g016760	chr5	11524019	11526789	-	2151	protein_coding	- && - && -
novel.822	76.4652	94.6564	78.5149	11.4753	5.04356	12.5739	83.2122	9.69758	3.09572	4.20275e-15	2.22615e-14	-	chr6	11805393	11807042	+	1237	-	- && sp|Q9FHR7|WRK49_ARATH Probable WRKY transcription factor 49 OS=Arabidopsis thaliana OX=3702 GN=WRKY49 PE=1 SV=1 && PF03106:WRKY DNA -binding domain	CsWRK49
Cs_ont_4g003520	306.854	267.265	300.405	29.6445	32.2788	40.6233	291.508	34.1822	3.09112	6.7145e-49	1.06748e-47	Cs_ont_4g003520	chr4	4704249	4710066	+	2280	protein_coding	- && sp|Q39071|CCA21_ARATH Cyclin-A2-1 OS=Arabidopsis thaliana OX=3702 GN=CYCA2-1 PE=2 SV=3 && PF00134:Cyclin, N-terminal domain|PF02984:Cyclin, C-terminal domain	CsCCA21
Cs_ont_6g000890	413.111	394.401	451.745	55.4639	37.3224	55.1316	419.753	49.306	3.08507	2.61637e-66	5.8176e-65	Cs_ont_6g000890	chr6	535557	537733	-	1967	protein_coding	- && sp|Q9FLJ2|NC100_ARATH NAC domain-containing protein 100 OS=Arabidopsis thaliana OX=3702 GN=NAC100 PE=2 SV=1 && PF02365:No apical meristem (NAM) protein	CsNC100
Cs_ont_5g015470	265.146	231.073	276.509	15.3004	35.3049	40.6233	257.576	30.4095	3.08465	1.29722e-36	1.54867e-35	Cs_ont_5g015470	chr5	10201250	10202563	-	1107	protein_coding	- && sp|Q84TD6|NAC47_ARATH NAC transcription factor 47 OS=Arabidopsis thaliana OX=3702 GN=NAC047 PE=2 SV=1 && PF02365:No apical meristem (NAM) protein	CsNAC47
Cs_ont_7g015990	592.854	598.562	621.292	84.1522	72.6273	57.0661	604.236	71.2819	3.08276	7.06535e-95	2.35651e-93	Cs_ont_7g015990	chr7	20278328	20280141	+	1814	protein_coding	- && sp|O82415|TYDC_PAPSO Tyrosine decarboxylase OS=Papaver somniferum OX=3469 GN=TYDC PE=1 SV=2 && PF00282:Pyridoxal-dependent decarboxylase conserved domain	CsTYDC
Cs_ont_6g002430	13.9028	1.85601	9.10318	1.91255	1.00871	0	8.28732	0.973754	3.08137	0.0164734	0.030704	Cs_ont_6g002430	chr6	1456361	1456988	-	570	protein_coding	- && sp|Q5XF51|3MMP_ARATH Metalloendoproteinase 3-MMP OS=Arabidopsis thaliana OX=3702 GN=3MMP PE=1 SV=1 && PF00413:Matrixin	Cs3MMP
Cs_ont_4g001980	23.8333	27.8401	14.7927	0	6.05228	1.93444	22.1554	2.66224	3.08084	9.55053e-05	0.000242896	Cs_ont_4g001980	chr4	3682156	3683637	+	565	protein_coding	- && sp|Q5NBT9|TPR1_ORYSJ Protein TPR1 OS=Oryza sativa subsp. japonica OX=39947 GN=TPR1 PE=1 SV=1 && -	CsTPR1
novel.499	71.5	80.7363	62.5844	8.60647	13.1133	3.86889	71.6069	8.52954	3.07853	6.57362e-13	3.0883e-12	-	chr4	6956981	6960839	+	806	-	- && sp|O02414|DYL1_HELCR Dynein light chain LC6, flagellar outer arm OS=Heliocidaris crassispina OX=1043166 PE=3 SV=1 && PF01221:Dynein light chain type 1	CsDYL1
Cs_ont_5g012540	639.527	653.314	545.053	56.4202	74.6447	87.0499	612.632	72.705	3.07726	1.38925e-86	4.12555e-85	Cs_ont_5g012540	chr5	8102454	8104598	+	1937	protein_coding	- && sp|F4IDQ5|JASON_ARATH Protein JASON OS=Arabidopsis thaliana OX=3702 GN=JASON PE=2 SV=1 && -	CsJASON
novel.13	40.7153	36.1921	13.6548	1.91255	6.05228	2.90166	30.1874	3.62216	3.07531	6.74996e-06	1.932e-05	-	chr1	7780467	7780930	+	401	-	- && - && -
Cs_ont_6g016300	43.6944	47.3282	31.8611	2.86882	2.01743	9.67221	40.9612	4.85282	3.07478	8.89142e-08	2.99265e-07	Cs_ont_6g016300	chr6	10999779	11002193	-	1710	protein_coding	- && sp|P17801|KPRO_MAIZE Putative receptor protein kinase ZmPK1 OS=Zea mays OX=4577 GN=PK1 PE=2 SV=2 && PF01453:D-mannose binding lectin|PF00954:S-locus glycoprotein domain	CsKPRO
Cs_ont_1g000480	53.625	65.8883	60.3086	7.6502	2.01743	11.6067	59.9406	7.09143	3.07064	7.53844e-11	3.14347e-10	Cs_ont_1g000480	chr1	443004	445177	-	2097	protein_coding	- && - && -
Cs_ont_8g000470	2219.48	2042.54	2157.45	279.232	236.039	248.576	2139.82	254.616	3.06968	3.2332e-294	5.04739e-292	Cs_ont_8g000470	chr8	288045	292135	+	2543	protein_coding	- && sp|P49078|ASNS1_ARATH Asparagine synthetase [glutamine-hydrolyzing] 1 OS=Arabidopsis thaliana OX=3702 GN=ASN1 PE=2 SV=2 && PF13537:Glutamine amidotransferase domain|PF00733:Asparagine synthase	CsASNS1
Cs_ont_7g008050	69.5138	81.6643	70.5496	8.60647	14.122	3.86889	73.9093	8.86578	3.06814	3.44275e-13	1.64351e-12	Cs_ont_7g008050	chr7	6913534	6914001	+	321	protein_coding	- && - && -
novel.1086	50.6458	76.0963	69.4117	12.4316	9.07841	1.93444	65.3846	7.81481	3.06483	4.3751e-11	1.84526e-10	-	chr9	4711809	4712953	+	1053	-	- && - && PF12796:Ankyrin repeats (3 copies)
Cs_ont_8g027300	431.979	444.514	385.747	46.8575	62.5402	42.5577	420.747	50.6518	3.05867	6.86941e-66	1.50658e-64	Cs_ont_8g027300	chr8	31314442	31317916	+	2491	protein_coding	- && - && -
Cs_ont_5g027010	178.75	116.928	177.512	11.4753	26.2265	19.3444	157.73	19.0154	3.05547	2.731e-23	2.05533e-22	Cs_ont_5g027010	chr5	25429136	25435174	+	4364	protein_coding	- && sp|Q40392|TMVRN_NICGU TMV resistance protein N OS=Nicotiana glutinosa OX=35889 GN=N PE=1 SV=1 && PF01582:TIR domain|PF00931:NB-ARC domain	CsTMVRN
Cs_ont_3g032630	22.8403	12.064	13.6548	0.956275	1.00871	3.86889	16.1864	1.94462	3.05327	0.000561165	0.00129998	Cs_ont_3g032630	chr3	36122784	36126470	-	1056	protein_coding	- && sp|Q5REG1|SART3_PONAB Squamous cell carcinoma antigen recognized by T-cells 3 OS=Pongo abelii OX=9601 GN=SART3 PE=2 SV=1 && -	CsSART3
Cs_ont_1g004200	3.97222	14.8481	13.6548	1.91255	2.01743	0	10.825	1.30999	3.05092	0.00566763	0.0113818	Cs_ont_1g004200	chr1	4037548	4040841	-	3294	protein_coding	- && sp|Q9FID8|Y5900_ARATH Putative receptor-like protein kinase At5g39000 OS=Arabidopsis thaliana OX=3702 GN=At5g39000 PE=3 SV=1 && PF12819:Malectin-like domain|PF07714:Protein tyrosine kinase	CsY5900
Cs_ont_2g019850	20.8542	24.1281	35.2748	5.73765	2.01743	1.93444	26.7524	3.22984	3.03817	1.02471e-05	2.88051e-05	Cs_ont_2g019850	chr2	14705719	14708270	+	1493	protein_coding	- && sp|Q1PFC2|AGL66_ARATH Agamous-like MADS-box protein AGL66 OS=Arabidopsis thaliana OX=3702 GN=AGL66 PE=1 SV=1 && PF00319:SRF-type transcription factor (DNA-binding and dimerisation domain)	CsAGL66
Cs_ont_2g019470	14.8958	9.28004	15.9306	1.91255	2.01743	0.967221	13.3688	1.6324	3.03184	0.00136843	0.00300824	Cs_ont_2g019470	chr2	14243879	14244297	-	237	protein_coding	- && sp|O22059|CPC_ARATH Transcription factor CPC OS=Arabidopsis thaliana OX=3702 GN=CPC PE=1 SV=1 && -	CsCPC
Cs_ont_7g003240	11.9167	6.49602	5.68949	0	3.02614	0	8.03406	1.00871	3.02443	0.0177253	0.0328685	Cs_ont_7g003240	chr7	2569614	2571794	+	1076	protein_coding	- && sp|Q9SHB5|WRK55_ARATH WRKY transcription factor 55 OS=Arabidopsis thaliana OX=3702 GN=WRKY55 PE=2 SV=1 && PF03106:WRKY DNA -binding domain	CsWRK55
Cs_ont_7g021500	47.6666	42.6882	36.4127	5.73765	4.03485	5.80333	42.2558	5.19194	3.02337	1.31559e-08	4.73265e-08	Cs_ont_7g021500	chr7	24827070	24829465	-	1172	protein_coding	- && sp|Q9C5W6|14312_ARATH 14-3-3-like protein GF14 iota OS=Arabidopsis thaliana OX=3702 GN=GRF12 PE=2 SV=1 && PF00244:14-3-3 protein	Cs14312
Cs_ont_3g008920	286	296.961	224.166	43.0324	33.2875	23.2133	269.042	33.1777	3.0208	2.47604e-39	3.16797e-38	Cs_ont_3g008920	chr3	5705774	5710021	-	1954	protein_coding	- && sp|Q9C6Y3|CCA11_ARATH Cyclin-A1-1 OS=Arabidopsis thaliana OX=3702 GN=CYCA1-1 PE=1 SV=1 && PF02984:Cyclin, C-terminal domain|PF00134:Cyclin, N-terminal domain	CsCCA11
Cs_ont_1g007210	10.9236	12.992	23.8958	1.91255	2.01743	1.93444	15.9372	1.95481	3.02024	0.00057043	0.00132022	Cs_ont_1g007210	chr1	8456234	8510736	+	3788	protein_coding	- && sp|A2ZHF1|NLTP1_ORYSI Non-specific lipid-transfer protein 1 OS=Oryza sativa subsp. indica OX=39946 GN=LTP PE=2 SV=1 && -	CsNLTP1
Cs_ont_5g026460	28.7986	20.4161	21.6201	2.86882	1.00871	4.83611	23.6116	2.90455	3.01499	2.88594e-05	7.74638e-05	Cs_ont_5g026460	chr5	24049153	24093473	+	1610	protein_coding	- && sp|Q6XBF8|CDR1_ARATH Aspartic proteinase CDR1 OS=Arabidopsis thaliana OX=3702 GN=CDR1 PE=1 SV=1 && PF14541:Xylanase inhibitor C-terminal|PF14543:Xylanase inhibitor N-terminal	CsCDR1
Cs_ont_9g002090	212.514	281.185	270.82	41.1198	24.2091	29.0166	254.839	31.4485	3.01466	4.11233e-38	5.11595e-37	Cs_ont_9g002090	chr9	1245573	1247035	+	1298	protein_coding	- && sp|O50001|PRU1_PRUAR Major allergen Pru ar 1 OS=Prunus armeniaca OX=36596 PE=1 SV=1 && PF00407:Pathogenesis-related protein Bet v I family	CsPRU1
Cs_ont_9g013540	295.93	257.985	234.407	28.6882	35.3049	33.8527	262.774	32.6153	3.01284	1.122e-42	1.55694e-41	Cs_ont_9g013540	chr9	12882384	12886189	+	1839	protein_coding	- && sp|P0CV94|NES1_FRAAN (3S,6E)-nerolidol synthase 1 OS=Fragaria ananassa OX=3747 PE=1 SV=1 && PF03936:Terpene synthase family, metal binding domain|PF01397:Terpene synthase, N-terminal domain	CsNES1
novel.270	104.271	75.1683	96.7213	8.60647	13.1133	12.5739	92.0534	11.4312	3.01056	2.83759e-16	1.5864e-15	-	chr3	13154320	13156305	+	561	-	- && - && -
Cs_ont_2g034410	217.479	309.953	242.372	26.7757	24.2091	44.4922	256.601	31.8257	3.01049	2.00918e-35	2.3103e-34	Cs_ont_2g034410	chr2	31873720	31881862	+	2523	protein_coding	- && sp|Q94F88|CMT3_ARATH DNA (cytosine-5)-methyltransferase CMT3 OS=Arabidopsis thaliana OX=3702 GN=CMT3 PE=1 SV=2 && PF00385:Chromo (CHRromatin Organisation MOdifier) domain|PF00145:C-5 cytosine-specific DNA methylase|PF01426:BAH domain	CsCMT3
Cs_ont_2g033680	159.882	179.105	193.443	19.1255	26.2265	21.2789	177.476	22.2103	3.00006	3.93154e-30	3.80788e-29	Cs_ont_2g033680	chr2	31170508	31202645	+	3237	protein_coding	- && sp|O24370|LOX21_SOLTU Linoleate 13S-lipoxygenase 2-1, chloroplastic OS=Solanum tuberosum OX=4113 GN=LOX2.1 PE=1 SV=1 && PF01477:PLAT/LH2 domain|PF00305:Lipoxygenase	CsLOX21
Cs_ont_2g017710	5312.84	4868.31	5284.4	604.366	700.047	648.038	5155.18	650.817	2.98622	0	0	Cs_ont_2g017710	chr2	12321496	12322166	-	576	protein_coding	- && - && -
Cs_ont_9g020680	25.8194	12.064	15.9306	3.8251	1.00871	1.93444	17.938	2.25609	2.98124	0.000331381	0.000790056	Cs_ont_9g020680	chr9	25504788	25505206	+	225	protein_coding	- && - && -
Cs_ont_4g019420	1835.17	1926.54	1867.29	250.544	233.013	229.231	1876.33	237.596	2.98111	5.38958e-276	7.66821e-274	Cs_ont_4g019420	chr4	25128384	25133260	-	2067	protein_coding	- && sp|Q564K3|CND2_ARATH Condensin complex subunit 2 OS=Arabidopsis thaliana OX=3702 GN=CAPH PE=1 SV=1 && PF05786:Condensin complex subunit 2	CsCND2
Cs_ont_2g020570	9.93055	14.8481	21.6201	1.91255	2.01743	1.93444	15.4662	1.95481	2.97906	0.000698981	0.00159702	Cs_ont_2g020570	chr2	16088158	16089001	+	327	protein_coding	- && - && -
Cs_ont_1g017870	3175.79	3393.71	3045.01	427.455	376.25	416.872	3204.84	406.859	2.97736	0	0	Cs_ont_1g017870	chr1	22204884	22209057	-	2153	protein_coding	- && sp|Q8L799|MIOX1_ARATH Inositol oxygenase 1 OS=Arabidopsis thaliana OX=3702 GN=MIOX1 PE=2 SV=1 && PF05153:Myo-inositol oxygenase	CsMIOX1
novel.1040	11.9167	7.42403	3.41369	1.91255	0	0.967221	7.58479	0.959924	2.97276	0.0194926	0.0358764	-	chr8	12523802	12524440	-	449	-	- && - && -
Cs_ont_4g024280	114.201	122.496	124.031	8.60647	16.1394	21.2789	120.243	15.3416	2.9723	4.37014e-20	2.90739e-19	Cs_ont_4g024280	chr4	28412838	28414692	+	1497	protein_coding	- && sp|Q39224|SRG1_ARATH Protein SRG1 OS=Arabidopsis thaliana OX=3702 GN=SRG1 PE=2 SV=1 && PF03171:2OG-Fe(II) oxygenase superfamily|PF14226:non-haem dioxygenase in morphine synthesis N-terminal	CsSRG1
Cs_ont_5g034030	33.7639	45.4722	43.2401	6.69392	4.03485	4.83611	40.8254	5.18829	2.97213	3.41898e-08	1.19272e-07	Cs_ont_5g034030	chr5	36893269	36893923	+	561	protein_coding	- && - && -
Cs_ont_7g000190	1102.29	1134.02	960.386	141.529	148.281	120.903	1065.57	136.904	2.96245	5.8667e-143	3.41667e-141	Cs_ont_7g000190	chr7	441399	444677	-	2105	protein_coding	- && sp|Q8LPL5|FZR3_ARATH Protein FIZZY-RELATED 3 OS=Arabidopsis thaliana OX=3702 GN=FZR3 PE=1 SV=1 && -	CsFZR3
Cs_ont_7g028380	268.125	215.297	251.475	30.6008	39.3398	25.1478	244.966	31.6961	2.95231	3.32215e-38	4.14209e-37	Cs_ont_7g028380	chr7	29107861	29109054	+	1094	protein_coding	- && sp|Q5DWG1|CRJ35_CRYJA Pathogenesis-related thaumatin-like protein 3.5 OS=Cryptomeria japonica OX=3369 PE=1 SV=1 && PF00314:Thaumatin family	CsCRJ35
Cs_ont_8g020210	488.583	518.754	465.4	55.4639	68.5925	66.7383	490.912	63.5982	2.95078	2.14126e-77	5.61021e-76	Cs_ont_8g020210	chr8	25953884	25956780	-	1989	protein_coding	- && sp|Q93YQ7|GUN24_ARATH Endoglucanase 24 OS=Arabidopsis thaliana OX=3702 GN=At4g39010 PE=2 SV=1 && PF00759:Glycosyl hydrolase family 9	CsGUN24
Cs_ont_3g032130	212.514	219.009	178.65	23.9069	30.2614	25.1478	203.391	26.4387	2.94764	1.79281e-33	1.92926e-32	Cs_ont_3g032130	chr3	35387410	35396309	-	1491	protein_coding	- && sp|Q39008|M3K1_ARATH Mitogen-activated protein kinase kinase kinase 1 OS=Arabidopsis thaliana OX=3702 GN=MEKK1 PE=1 SV=2 && PF12515:Ca2+-ATPase N terminal autoinhibitory domain|PF00069:Protein kinase domain	CsM3K1
Cs_ont_5g012580	36.743	18.5601	4.55159	2.86882	3.02614	1.93444	19.9516	2.6098	2.94298	0.000543929	0.00126161	Cs_ont_5g012580	chr5	8141719	8145890	+	3840	protein_coding	- && sp|Q8VZG8|MIK2_ARATH MDIS1-interacting receptor like kinase 2 OS=Arabidopsis thaliana OX=3702 GN=MIK2 PE=1 SV=3 && PF13855:Leucine rich repeat|PF08263:Leucine rich repeat N-terminal domain|PF00069:Protein kinase domain	CsMIK2
Cs_ont_3g032830	1044.69	1096.9	1067.35	171.173	129.115	118.968	1069.65	139.752	2.93481	3.45859e-140	1.96833e-138	Cs_ont_3g032830	chr3	36511775	36527473	-	1275	protein_coding	- && sp|Q5REG1|SART3_PONAB Squamous cell carcinoma antigen recognized by T-cells 3 OS=Pongo abelii OX=9601 GN=SART3 PE=2 SV=1 && -	CsSART3
Cs_ont_9g003690	292.951	304.385	287.888	41.1198	32.2788	42.5577	295.075	38.6521	2.93064	2.00132e-48	3.14833e-47	Cs_ont_9g003690	chr9	2198220	2204740	-	4432	protein_coding	- && sp|F4JY37|RUK_ARATH Serine/threonine-protein kinase RUNKEL OS=Arabidopsis thaliana OX=3702 GN=RUK PE=1 SV=1 && PF00069:Protein kinase domain	CsRUK
Cs_ont_3g012860	137.042	128.992	158.168	13.3878	15.1307	27.0822	141.401	18.5336	2.92844	1.97616e-22	1.44e-21	Cs_ont_3g012860	chr3	8481664	8483374	+	1499	protein_coding	- && sp|P46604|HAT22_ARATH Homeobox-leucine zipper protein HAT22 OS=Arabidopsis thaliana OX=3702 GN=HAT22 PE=1 SV=1 && PF02183:Homeobox associated leucine zipper|PF00046:Homeodomain	CsHAT22
Cs_ont_5g032590	61.5694	40.8322	84.2044	7.6502	11.0958	5.80333	62.202	8.18312	2.92504	2.25674e-10	9.13258e-10	Cs_ont_5g032590	chr5	34713467	34717763	+	1452	protein_coding	- && sp|Q84TE6|NAC22_ARATH NAC domain-containing protein 21/22 OS=Arabidopsis thaliana OX=3702 GN=NAC021 PE=1 SV=2 && PF02365:No apical meristem (NAM) protein	CsNAC22
Cs_ont_5g030100	245.285	319.233	289.026	36.3384	43.3746	32.8855	284.515	37.5329	2.92472	2.50653e-43	3.54383e-42	Cs_ont_5g030100	chr5	31041209	31043646	+	1371	protein_coding	- && sp|Q9FLU5|HIP9_ARATH Heavy metal-associated isoprenylated plant protein 9 OS=Arabidopsis thaliana OX=3702 GN=HIPP09 PE=2 SV=1 && PF00403:Heavy-metal-associated domain	CsHIP9
Cs_ont_6g001970	9.93055	18.5601	15.9306	3.8251	2.01743	0	14.8071	1.94751	2.92429	0.00136196	0.00299608	Cs_ont_6g001970	chr6	1228661	1230692	-	2032	protein_coding	- && sp|Q9FLD5|ASD_ARATH AAA-ATPase ASD, mitochondrial OS=Arabidopsis thaliana OX=3702 GN=AATP1 PE=1 SV=1 && PF14363:Domain associated at C-terminal with AAA|PF00004:ATPase family associated with various cellular activities (AAA)	CsASD
Cs_ont_6g008130	10.9236	12.992	28.4474	0.956275	4.03485	1.93444	17.4544	2.30852	2.92084	0.000590083	0.00136207	Cs_ont_6g008130	chr6	5172393	5174700	+	1452	protein_coding	- && sp|Q9SD53|Y3720_ARATH UPF0481 protein At3g47200 OS=Arabidopsis thaliana OX=3702 GN=At3g47200 PE=2 SV=1 && PF03140:Plant protein of unknown function	CsY3720
Cs_ont_8g028950	348.562	347.073	335.68	59.289	26.2265	50.2955	343.772	45.2704	2.91952	2.01699e-46	3.06365e-45	Cs_ont_8g028950	chr8	32439363	32441993	-	1714	protein_coding	- && sp|Q9LDM4|CCB23_ARATH Cyclin-B2-3 OS=Arabidopsis thaliana OX=3702 GN=CYCB2-3 PE=2 SV=2 && PF00134:Cyclin, N-terminal domain|PF02984:Cyclin, C-terminal domain	CsCCB23
Cs_ont_8g016080	9.93055	12.992	168.409	9.56275	5.04356	10.6394	63.7771	8.41525	2.91908	0.0202988	0.037217	Cs_ont_8g016080	chr8	19015008	19017025	-	589	protein_coding	- && sp|P64613|ZAPE_ECO57 Cell division protein ZapE OS=Escherichia coli O157:H7 OX=83334 GN=zapE PE=3 SV=1 && PF03969:AFG1-like ATPase	CsZAPE
Cs_ont_8g001220	51.6389	31.5521	42.1022	6.69392	3.02614	6.77055	41.7644	5.49687	2.91773	6.00452e-08	2.04828e-07	Cs_ont_8g001220	chr8	709399	714157	+	2931	protein_coding	- && sp|F4KGE8|GIL1_ARATH Protein GRAVITROPIC IN THE LIGHT 1 OS=Arabidopsis thaliana OX=3702 GN=GIL1 PE=1 SV=1 && PF04859:Plant protein of unknown function (DUF641)	CsGIL1
Cs_ont_8g006100	827.215	824.067	773.77	112.84	106.924	102.525	808.351	107.43	2.912	4.47117e-125	2.18504e-123	Cs_ont_8g006100	chr8	3623818	3627641	-	3263	protein_coding	- && sp|Q9FFB6|ZFP34_ARATH E3 ubiquitin-protein ligase RZFP34 OS=Arabidopsis thaliana OX=3702 GN=RZPF34 PE=1 SV=1 && PF14599:Zinc-ribbon|PF13445:RING-type zinc-finger	CsZFP34
Cs_ont_8g003520	70.5069	63.1042	56.8949	11.4753	5.04356	8.70499	63.502	8.40795	2.91196	1.57127e-11	6.8137e-11	Cs_ont_8g003520	chr8	1867352	1870105	+	2754	protein_coding	- && sp|Q8VY27|E70H1_ARATH Exocyst complex component EXO70H1 OS=Arabidopsis thaliana OX=3702 GN=EXO70H1 PE=1 SV=1 && PF03081:Exo70 exocyst complex subunit	CsE70H1
Cs_ont_5g011900	105.264	103.936	91.0318	19.1255	8.0697	12.5739	100.077	13.2564	2.91136	8.3192e-17	4.76716e-16	Cs_ont_5g011900	chr5	7678778	7680228	+	1451	protein_coding	- && sp|Q8LDC8|ERF92_ARATH Ethylene-responsive transcription factor 1B OS=Arabidopsis thaliana OX=3702 GN=ERF1B PE=1 SV=2 && PF00847:AP2 domain	CsERF92
Cs_ont_9g027210	470.708	425.026	441.504	64.0704	56.4879	59.0005	445.746	59.8529	2.89562	1.14843e-70	2.71755e-69	Cs_ont_9g027210	chr9	30803240	30806323	-	1645	protein_coding	- && sp|Q9ZNX9|SIGE_ARATH RNA polymerase sigma factor sigE, chloroplastic/mitochondrial OS=Arabidopsis thaliana OX=3702 GN=SIGE PE=1 SV=1 && -	CsSIGE
Cs_ont_2g013920	81.4305	53.8242	52.3433	6.69392	7.06099	11.6067	62.5327	8.45386	2.88678	7.38636e-11	3.08062e-10	Cs_ont_2g013920	chr2	9148250	9152858	+	2187	protein_coding	- && sp|Q1PFW3|CCSDS_ARATH Cyclin-SDS OS=Arabidopsis thaliana OX=3702 GN=SDS PE=1 SV=2 && PF02984:Cyclin, C-terminal domain|PF00134:Cyclin, N-terminal domain	CsCCSDS
Cs_ont_5g040330	52.6319	48.2562	43.2401	9.56275	6.05228	3.86889	48.0427	6.49464	2.88582	4.82416e-09	1.79281e-08	Cs_ont_5g040330	chr5	43073494	43074545	-	1052	protein_coding	- && sp|P83958|TLP_ACTCC Thaumatin-like protein OS=Actinidia chinensis var. chinensis OX=1590841 GN=TLP PE=1 SV=2 && PF00314:Thaumatin family	CsTLP
Cs_ont_6g007080	27.8055	18.5601	25.0337	7.6502	0	1.93444	23.7998	3.19488	2.87974	0.000115046	0.000289644	Cs_ont_6g007080	chr6	4393667	4397617	-	2704	protein_coding	- && sp|Q9FFN2|GLYT3_ARATH Probable glycosyltransferase At5g03795 OS=Arabidopsis thaliana OX=3702 GN=At5g03795 PE=3 SV=2 && -	CsGLYT3
Cs_ont_4g026800	338.632	325.729	331.128	50.6826	38.3311	46.4266	331.83	45.1468	2.87535	3.8278e-53	6.62425e-52	Cs_ont_4g026800	chr4	30035907	30047312	+	10539	protein_coding	- && sp|Q9C5V5|GLR28_ARATH Glutamate receptor 2.8 OS=Arabidopsis thaliana OX=3702 GN=GLR2.8 PE=2 SV=2 && -	CsGLR28
Cs_ont_9g003220	142.007	141.057	182.064	10.519	24.2091	29.0166	155.042	21.2483	2.86815	5.60577e-22	4.01203e-21	Cs_ont_9g003220	chr9	1887482	1889772	-	1893	protein_coding	- && sp|Q39224|SRG1_ARATH Protein SRG1 OS=Arabidopsis thaliana OX=3702 GN=SRG1 PE=2 SV=1 && PF03171:2OG-Fe(II) oxygenase superfamily|PF14226:non-haem dioxygenase in morphine synthesis N-terminal	CsSRG1
Cs_ont_9g002920	75.4722	83.5203	69.4117	10.519	15.1307	5.80333	76.1347	10.4843	2.86741	4.64184e-13	2.19867e-12	Cs_ont_9g002920	chr9	1722826	1725501	+	2351	protein_coding	- && - && -
Cs_ont_3g027530	9.93055	9.28004	9.10318	1.91255	0	1.93444	9.43792	1.28233	2.86567	0.00900189	0.0175388	Cs_ont_3g027530	chr3	28462789	28465372	-	1254	protein_coding	- && sp|P59910|DJB13_HUMAN DnaJ homolog subfamily B member 13 OS=Homo sapiens OX=9606 GN=DNAJB13 PE=1 SV=1 && PF01556:DnaJ C terminal domain	CsDJB13
Cs_ont_3g008540	8.93749	10.208	9.10318	1.91255	0	1.93444	9.41624	1.28233	2.86296	0.00912729	0.0177646	Cs_ont_3g008540	chr3	5434407	5434892	-	417	protein_coding	- && sp|Q9LV66|Y5848_ARATH Uncharacterized protein At5g48480 OS=Arabidopsis thaliana OX=3702 GN=At5g48480 PE=1 SV=1 && -	CsY5848
novel.702	353.528	291.393	286.75	31.5571	49.4269	47.3938	310.557	42.7926	2.86256	1.81395e-44	2.62743e-43	-	chr5	3174724	3176637	-	1767	-	- && - && -
Cs_ont_6g002460	67.5277	63.1042	68.2739	5.73765	10.0871	11.6067	66.3019	9.14381	2.86009	6.03559e-12	2.69313e-11	Cs_ont_6g002460	chr6	1481577	1485704	+	2706	protein_coding	- && sp|O65709|FAO4A_ARATH Long-chain-alcohol oxidase FAO4A OS=Arabidopsis thaliana OX=3702 GN=FAO4A PE=3 SV=2 && PF00732:GMC oxidoreductase|PF05199:GMC oxidoreductase	CsFAO4A
Cs_ont_1g010600	6.95138	11.136	10.2411	0.956275	1.00871	1.93444	9.44283	1.29981	2.85894	0.00834825	0.016356	Cs_ont_1g010600	chr1	14571450	14572037	-	588	protein_coding	- && - && PF04005:Hus1-like protein
Cs_ont_8g000460	203.576	224.577	170.685	29.6445	27.2352	26.115	199.613	27.6649	2.85313	1.9168e-31	1.93661e-30	Cs_ont_8g000460	chr8	271181	273608	-	2058	protein_coding	- && sp|O80871|P2C25_ARATH Probable protein phosphatase 2C 25 OS=Arabidopsis thaliana OX=3702 GN=At2g30020 PE=1 SV=1 && PF00481:Protein phosphatase 2C	CsP2C25
novel.532	707.055	710.851	636.085	90.8461	112.976	81.2466	684.664	95.0228	2.85231	4.91986e-95	1.64336e-93	-	chr4	23215446	23219144	+	3147	-	- && sp|P08770|TRA1_MAIZE Putative AC transposase OS=Zea mays OX=4577 PE=2 SV=2 && PF05699:hAT family C-terminal dimerisation region|PF14372:hAT-like transposase, RNase-H fold	CsTRA1
Cs_ont_3g005050	220.458	216.225	209.373	23.9069	34.2962	31.9183	215.352	30.0405	2.84458	7.7269e-35	8.71991e-34	Cs_ont_3g005050	chr3	3148130	3151843	-	2707	protein_coding	- && sp|P40781|CYPR4_CYNCA Protein CYPRO4 OS=Cynara cardunculus OX=4265 GN=CYPRO4 PE=2 SV=1 && PF08553:VID27 C-terminal WD40-like domain	CsCYPR4
Cs_ont_4g003410	15.8889	16.7041	9.10318	1.91255	0	3.86889	13.8987	1.92715	2.84366	0.00217673	0.00465585	Cs_ont_4g003410	chr4	4630549	4632970	+	1835	protein_coding	- && sp|Q9LFM5|YUC4_ARATH Probable indole-3-pyruvate monooxygenase YUCCA4 OS=Arabidopsis thaliana OX=3702 GN=YUC4 PE=1 SV=1 && PF00743:Flavin-binding monooxygenase-like	CsYUC4
Cs_ont_1g017480	456.805	493.698	549.605	56.4202	61.5315	90.9188	500.036	69.6235	2.84269	4.7836e-64	1.01353e-62	Cs_ont_1g017480	chr1	21932414	21941492	+	5451	protein_coding	- && sp|Q9XIE2|AB36G_ARATH ABC transporter G family member 36 OS=Arabidopsis thaliana OX=3702 GN=ABCG36 PE=1 SV=1 && -	CsAB36G
Cs_ont_6g022370	64.5486	95.5844	48.9296	3.8251	4.03485	21.2789	69.6875	9.71294	2.8425	8.77817e-09	3.19155e-08	Cs_ont_6g022370	chr6	19795812	19797675	+	1161	protein_coding	- && sp|Q9SMH2|TLP1_CASSA Thaumatin-like protein 1 OS=Castanea sativa OX=21020 GN=TL1 PE=2 SV=1 && PF00314:Thaumatin family	CsTLP1
novel.630	253.229	176.321	251.475	22.9506	32.2788	39.6561	227.008	31.6285	2.8424	1.23125e-30	1.20919e-29	-	chr5	18374208	18377065	+	2747	-	- && - && -
Cs_ont_4g007470	22.8403	5.56802	13.6548	1.91255	2.01743	1.93444	14.021	1.95481	2.8399	0.00226102	0.00482181	Cs_ont_4g007470	chr4	7981474	7983669	+	807	protein_coding	- && - && -
Cs_ont_9g012960	9.93055	13.9201	18.2064	1.91255	2.01743	1.93444	14.019	1.95481	2.83865	0.00145256	0.00318167	Cs_ont_9g012960	chr9	11834236	11837275	+	1081	protein_coding	- && - && -
Cs_ont_3g006300	832.18	863.043	793.115	110.928	120.037	118.001	829.446	116.322	2.83534	3.58853e-124	1.73484e-122	Cs_ont_3g006300	chr3	3885577	3886603	-	381	protein_coding	- && sp|Q8GWK5|GASA9_ARATH Gibberellin-regulated protein 9 OS=Arabidopsis thaliana OX=3702 GN=GASA9 PE=3 SV=1 && -	CsGASA9
Cs_ont_2g007120	429.993	479.778	439.228	74.5894	60.5228	54.1644	449.666	63.0922	2.83288	1.89594e-66	4.23244e-65	Cs_ont_2g007120	chr2	4304986	4313752	+	4119	protein_coding	- && sp|P62286|ASPM_CANLF Abnormal spindle-like microcephaly-associated protein homolog OS=Canis lupus familiaris OX=9615 GN=ASPM PE=2 SV=2 && -	CsASPM
Cs_ont_5g029560	226.417	171.681	197.994	42.0761	18.1568	23.2133	198.697	27.8154	2.83084	1.76108e-26	1.49959e-25	Cs_ont_5g029560	chr5	30034270	30035196	+	927	protein_coding	- && sp|Q9FX43|M2K9_ARATH Mitogen-activated protein kinase kinase 9 OS=Arabidopsis thaliana OX=3702 GN=MKK9 PE=1 SV=1 && PF00069:Protein kinase domain	CsM2K9
Cs_ont_9g004710	288.979	333.153	287.888	47.8137	49.4269	30.9511	303.34	42.7306	2.83015	3.31755e-44	4.78068e-43	Cs_ont_9g004710	chr9	2942909	2945070	+	2162	protein_coding	- && sp|P0DO21|GIP2_NICBE Probable aspartic proteinase GIP2 OS=Nicotiana benthamiana OX=4100 GN=GIP2 PE=1 SV=1 && PF14541:Xylanase inhibitor C-terminal|PF14543:Xylanase inhibitor N-terminal	CsGIP2
novel.746	99.3055	116	103.549	18.1692	14.122	12.5739	106.285	14.955	2.8287	4.41206e-18	2.69519e-17	-	chr5	20830303	20833672	-	2630	-	- && sp|V9M398|RUN1_VITRO Disease resistance protein RUN1 OS=Vitis rotundifolia OX=103349 GN=RUN1 PE=1 SV=1 && PF00931:NB-ARC domain|PF01582:TIR domain	CsRUN1
Cs_ont_9g009460	266.139	400.898	277.647	55.4639	49.4269	29.0166	314.894	44.6358	2.82089	3.23808e-35	3.7082e-34	Cs_ont_9g009460	chr9	6825613	6827244	-	1538	protein_coding	- && - && -
Cs_ont_9g011440	19.8611	16.7041	4.55159	0	3.02614	2.90166	13.7056	1.97593	2.81154	0.00366055	0.0075571	Cs_ont_9g011440	chr9	8955069	8955832	+	186	protein_coding	- && - && -
Cs_ont_5g026380	45.6805	17.6321	32.999	5.73765	6.05228	1.93444	32.1039	4.57479	2.81126	7.8719e-06	2.23915e-05	Cs_ont_5g026380	chr5	23937660	23939931	+	993	protein_coding	- && - && -
Cs_ont_7g011810	17.875	6.49602	10.2411	0	4.03485	0.967221	11.5374	1.66736	2.80948	0.00676395	0.0134406	Cs_ont_7g011810	chr7	15052712	15058098	+	465	protein_coding	- && - && -
Cs_ont_4g022340	9.93055	13.9201	17.0685	1.91255	0	3.86889	13.6397	1.92715	2.80823	0.00249635	0.00528518	Cs_ont_4g022340	chr4	27087484	27089413	-	1930	protein_coding	- && sp|Q84QC2|ERF17_ARATH Ethylene-responsive transcription factor ERF017 OS=Arabidopsis thaliana OX=3702 GN=ERF017 PE=2 SV=1 && PF00847:AP2 domain	CsERF17
novel.970	330.687	337.793	300.405	31.5571	35.3049	71.5744	322.962	46.1455	2.8064	8.21444e-37	9.85909e-36	-	chr7	25277032	25280815	-	3231	-	- && - && -
Cs_ont_2g031580	724.93	689.507	690.704	98.4963	105.915	96.7221	701.714	100.378	2.80628	1.66505e-106	6.43133e-105	Cs_ont_2g031580	chr2	29317677	29319672	+	1224	protein_coding	- && sp|Q8L7T3|UBC20_ARATH Ubiquitin-conjugating enzyme E2 20 OS=Arabidopsis thaliana OX=3702 GN=UBC20 PE=2 SV=1 && PF00179:Ubiquitin-conjugating enzyme	CsUBC20
Cs_ont_4g005470	22.8403	11.136	6.82739	1.91255	2.01743	1.93444	13.6012	1.95481	2.80419	0.00248202	0.00525581	Cs_ont_4g005470	chr4	6207104	6207957	-	854	protein_coding	- && - && -
Cs_ont_3g021960	17.875	7.42403	9.10318	0.956275	4.03485	0	11.4674	1.66371	2.80367	0.00678057	0.0134689	Cs_ont_3g021960	chr3	17937924	17946649	+	414	protein_coding	- && - && -
Cs_ont_2g001690	397.222	394.401	281.061	61.2016	46.4008	46.4266	357.561	51.343	2.80086	3.58585e-45	5.28936e-44	Cs_ont_2g001690	chr2	918391	922741	-	2577	protein_coding	- && sp|P29162|ASOL_TOBAC L-ascorbate oxidase homolog OS=Nicotiana tabacum OX=4097 PE=2 SV=1 && PF07731:Multicopper oxidase|PF00394:Multicopper oxidase|PF07732:Multicopper oxidase	CsASOL
Cs_ont_2g015750	7.94444	11.136	14.7927	1.91255	0	2.90166	11.291	1.60474	2.79789	0.00559271	0.0112394	Cs_ont_2g015750	chr2	10733238	10734560	+	327	protein_coding	- && - && -
Cs_ont_2g024670	275.076	246.849	218.476	29.6445	44.3834	32.8855	246.8	35.6378	2.79662	2.30481e-36	2.71979e-35	Cs_ont_2g024670	chr2	23464703	23465497	-	795	protein_coding	- && sp|Q6K609|GRXC3_ORYSJ Glutaredoxin-C3 OS=Oryza sativa subsp. japonica OX=39947 GN=GRXC3 PE=2 SV=1 && PF00462:Glutaredoxin	CsGRXC3
Cs_ont_3g016170	702.09	756.323	716.875	97.54	114.993	101.558	725.096	104.697	2.79374	1.20003e-106	4.64314e-105	Cs_ont_3g016170	chr3	10542769	10549876	+	3402	protein_coding	- && sp|F4K4C5|KN14S_ARATH Kinesin-like protein KIN-14S OS=Arabidopsis thaliana OX=3702 GN=KIN14S PE=3 SV=1 && PF00225:Kinesin motor domain	CsKN14S
Cs_ont_8g028710	110.229	101.152	106.962	17.2129	18.1568	10.6394	106.115	15.3364	2.79207	1.04148e-17	6.23499e-17	Cs_ont_8g028710	chr8	32266901	32268133	-	978	protein_coding	- && sp|Q41596|CHI1_THECC Endochitinase 1 OS=Theobroma cacao OX=3641 GN=CHIA1 PE=2 SV=1 && PF00187:Chitin recognition protein|PF00182:Chitinase class I	CsCHI1
Cs_ont_4g026150	89.3749	128.064	112.652	21.038	15.1307	11.6067	110.03	15.9251	2.78753	3.69824e-17	2.15659e-16	Cs_ont_4g026150	chr4	29672202	29674579	-	2378	protein_coding	- && sp|Q9FKM3|AATPK_ARATH AAA-ATPase At5g57480 OS=Arabidopsis thaliana OX=3702 GN=At5g57480 PE=3 SV=1 && PF14363:Domain associated at C-terminal with AAA|PF00004:ATPase family associated with various cellular activities (AAA)	CsAATPK
Cs_ont_1g021750	825.229	863.971	819.286	126.228	134.159	104.46	836.162	121.616	2.78295	6.8538e-118	3.08764e-116	Cs_ont_1g021750	chr1	24957841	24958558	-	489	protein_coding	- && sp|P59226|H32_ARATH Histone H3.2 OS=Arabidopsis thaliana OX=3702 GN=HTR2 PE=1 SV=2 && PF00125:Core histone H2A/H2B/H3/H4	CsH32
Cs_ont_6g002190	122.146	105.792	121.755	15.3004	18.1568	17.41	116.564	16.9557	2.78132	1.53435e-19	9.94297e-19	Cs_ont_6g002190	chr6	1310171	1315162	+	3990	protein_coding	- && sp|Q9LHD1|AB15B_ARATH ABC transporter B family member 15 OS=Arabidopsis thaliana OX=3702 GN=ABCB15 PE=3 SV=1 && PF00005:ABC transporter|PF00664:ABC transporter transmembrane region	CsAB15B
Cs_ont_2g031110	72.493	76.0963	105.824	15.3004	8.0697	13.5411	84.8046	12.3037	2.77667	1.33906e-13	6.5411e-13	Cs_ont_2g031110	chr2	28950962	28984459	+	1029	protein_coding	- && sp|A0A498KIQ3|ATGSD_MALDO Alcohol acyl transferase 1 allele GSd OS=Malus domestica OX=3750 GN=AAT1GSD PE=2 SV=1 && -	CsATGSD
Cs_ont_8g022120	1996.04	2058.31	2034.56	318.44	310.684	262.117	2029.64	297.08	2.77262	2.77014e-253	3.44048e-251	Cs_ont_8g022120	chr8	27899564	27900554	+	807	protein_coding	- && sp|B9G9L9|BURPH_ORYSJ BURP domain-containing protein 17 OS=Oryza sativa subsp. japonica OX=39947 GN=BURP17 PE=2 SV=1 && PF03181:BURP domain	CsBURPH
Cs_ont_4g023260	569.02	533.602	543.915	68.8518	88.7667	84.1483	548.846	80.5889	2.76939	1.62802e-80	4.45773e-79	Cs_ont_4g023260	chr4	27797579	27801849	-	2755	protein_coding	- && sp|Q9FUJ1|CKX7_ARATH Cytokinin dehydrogenase 7 OS=Arabidopsis thaliana OX=3702 GN=CKX7 PE=1 SV=1 && -	CsCKX7
Cs_ont_3g007170	9.93055	7.42403	15.9306	0.956275	0	3.86889	11.095	1.60839	2.76869	0.007576	0.0149341	Cs_ont_3g007170	chr3	4535201	4536410	-	657	protein_coding	- && sp|Q6Q3H3|TPSGD_VITVI (-)-germacrene D synthase OS=Vitis vinifera OX=29760 GN=VIT_19s0014g04930 PE=1 SV=1 && PF01397:Terpene synthase, N-terminal domain	CsTPSGD
Cs_ont_6g014070	52.6319	40.8322	38.6885	7.6502	1.00871	10.6394	44.0509	6.43278	2.76655	2.20099e-07	7.1718e-07	Cs_ont_6g014070	chr6	9075128	9077159	+	1136	protein_coding	- && sp|Q9SV73|GILT_ARATH Gamma-interferon-responsive lysosomal thiol protein OS=Arabidopsis thaliana OX=3702 GN=GILT PE=2 SV=1 && PF03227:Gamma interferon inducible lysosomal thiol reductase (GILT)	CsGILT
Cs_ont_5g034000	20.8542	22.2721	23.8958	1.91255	8.0697	0	22.3407	3.32742	2.76373	0.000254892	0.000616591	Cs_ont_5g034000	chr5	36862305	36863981	-	1578	protein_coding	- && sp|P55201|BRPF1_HUMAN Peregrin OS=Homo sapiens OX=9606 GN=BRPF1 PE=1 SV=2 && PF13832:PHD-zinc-finger like domain|PF00628:PHD-finger	CsBRPF1
Cs_ont_7g019440	5.95833	7.42403	13.6548	0	4.03485	0	9.01238	1.34495	2.76366	0.0194128	0.035747	Cs_ont_7g019440	chr7	23276818	23277899	+	1082	protein_coding	- && - && PF15699:NPR1 interacting	CsNPR1I
Cs_ont_2g023380	12.9097	14.8481	18.2064	6.69392	0	0	15.3214	2.23131	2.76122	0.00330963	0.00687048	Cs_ont_2g023380	chr2	22010355	22018008	+	168	protein_coding	- && sp|B9RXW0|TPS7_RICCO Alpha-farnesene synthase OS=Ricinus communis OX=3988 GN=TPS7 PE=1 SV=2 && -	CsTPS7
Cs_ont_4g005320	1202.59	1267.65	1177.72	197.949	205.777	136.378	1215.99	180.035	2.75729	1.94915e-129	1.00729e-127	Cs_ont_4g005320	chr4	6053921	6058587	-	3286	protein_coding	- && sp|P48731|ATH1_ARATH Homeobox protein ATH1 OS=Arabidopsis thaliana OX=3702 GN=ATH1 PE=1 SV=1 && PF07526:Associated with HOX	CsATH1
Cs_ont_4g022720	153.924	127.136	146.789	19.1255	15.1307	29.0166	142.616	21.0909	2.75347	1.17322e-21	8.2833e-21	Cs_ont_4g022720	chr4	27399382	27401153	-	1623	protein_coding	- && sp|O48711|PME12_ARATH Probable pectinesterase/pectinesterase inhibitor 12 OS=Arabidopsis thaliana OX=3702 GN=PME12 PE=2 SV=1 && PF01095:Pectinesterase|PF04043:Plant invertase/pectin methylesterase inhibitor	CsPME12
Cs_ont_8g004110	225.423	187.457	218.476	25.8194	24.2091	43.525	210.452	31.1845	2.75161	1.26586e-29	1.20681e-28	Cs_ont_8g004110	chr8	2290598	2296979	-	4556	protein_coding	- && - && -
Cs_ont_2g022520	55.6111	34.3361	68.2739	11.4753	8.0697	3.86889	52.7404	7.80463	2.75044	1.81308e-08	6.4644e-08	Cs_ont_2g022520	chr2	20723558	20725584	+	2027	protein_coding	- && sp|Q9ZWA1|C3H2_ARATH Zinc finger CCCH domain-containing protein 2 OS=Arabidopsis thaliana OX=3702 GN=TZF4 PE=1 SV=1 && PF00642:Zinc finger C-x8-C-x5-C-x3-H type (and similar)	CsC3H2
novel.169	4.96527	25.0561	9.10318	0.956275	1.00871	3.86889	13.0415	1.94462	2.74951	0.00536904	0.0108296	-	chr2	4313769	4314219	-	378	-	- && - && -
Cs_ont_8g007550	151.937	184.673	172.96	30.6008	19.1655	26.115	169.857	25.2938	2.74417	5.08463e-26	4.26184e-25	Cs_ont_8g007550	chr8	5255785	5256505	+	555	protein_coding	- && sp|Q9XGY7|FAR_SIMCH Alcohol-forming fatty acyl-CoA reductase OS=Simmondsia chinensis OX=3999 PE=1 SV=1 && PF03015:Male sterility protein	CsFAR
Cs_ont_5g038620	270.111	316.449	196.856	38.251	40.3485	38.6889	261.139	39.0961	2.74349	1.83106e-33	1.96478e-32	Cs_ont_5g038620	chr5	41971208	41974494	-	2491	protein_coding	- && sp|Q9SD82|RFA1B_ARATH Replication protein A 70 kDa DNA-binding subunit B OS=Arabidopsis thaliana OX=3702 GN=RPA1B PE=3 SV=1 && PF01336:OB-fold nucleic acid binding domain|PF04057:Replication factor-A protein 1, N-terminal domain|PF16900:Replication p	CsRFA1B
Cs_ont_8g022000	98.3124	71.4563	85.3423	11.4753	15.1307	11.6067	85.037	12.7375	2.74061	4.16445e-14	2.0878e-13	Cs_ont_8g022000	chr8	27756600	27757586	+	807	protein_coding	- && sp|B9G9L9|BURPH_ORYSJ BURP domain-containing protein 17 OS=Oryza sativa subsp. japonica OX=39947 GN=BURP17 PE=2 SV=1 && PF03181:BURP domain	CsBURPH
Cs_ont_7g015840	79.4444	112.288	68.2739	13.3878	14.122	11.6067	86.6689	13.0388	2.73773	1.17223e-13	5.75115e-13	Cs_ont_7g015840	chr7	20124509	20126337	-	1684	protein_coding	- && - && PF04720:PDDEXK-like family of unknown function
Cs_ont_7g023220	16952.4	16616.8	17760.3	2587.68	2533.89	2581.51	17109.9	2567.69	2.73597	0	0	Cs_ont_7g023220	chr7	25899037	25901046	+	1610	protein_coding	- && sp|Q9FXD8|PLY5_ARATH Probable pectate lyase 5 OS=Arabidopsis thaliana OX=3702 GN=At1g67750 PE=2 SV=2 && PF00544:Pectate lyase	CsPLY5
Cs_ont_8g010260	16.8819	26.9121	27.3095	4.78137	2.01743	3.86889	23.7012	3.5559	2.72908	6.35168e-05	0.000164899	Cs_ont_8g010260	chr8	8145972	8146495	+	429	protein_coding	- && sp|P09761|WIN1_SOLTU Wound-induced protein WIN1 OS=Solanum tuberosum OX=4113 GN=WIN1 PE=2 SV=1 && PF00967:Barwin family	CsWIN1
Cs_ont_5g021500	66.5347	84.4483	48.9296	7.6502	9.07841	13.5411	66.6375	10.0899	2.72761	9.42036e-11	3.89856e-10	Cs_ont_5g021500	chr5	16853343	16854263	+	855	protein_coding	- && sp|Q7Z2Z2|EFL1_HUMAN Elongation factor-like GTPase 1 OS=Homo sapiens OX=9606 GN=EFL1 PE=1 SV=2 && PF00679:Elongation factor G C-terminus	CsEFL1
Cs_ont_2g010590	263.16	314.593	219.614	45.9012	28.244	46.4266	265.789	40.1906	2.72438	8.01423e-34	8.716e-33	Cs_ont_2g010590	chr2	6688039	6693610	+	3379	protein_coding	- && sp|F4KAB8|MCM6_ARATH DNA replication licensing factor MCM6 OS=Arabidopsis thaliana OX=3702 GN=MCM6 PE=1 SV=1 && PF18263:MCM6 C-terminal winged-helix domain|PF17855:MCM AAA-lid domain|PF00493:MCM P-loop domain|PF14551:MCM N-terminal domain|PF17207:MCM	CsMCM6
Cs_ont_3g019110	1886.8	1984.07	1940.12	297.402	284.457	302.74	1937	294.866	2.71537	2.0635e-258	2.71271e-256	Cs_ont_3g019110	chr3	13846258	13849191	-	912	protein_coding	- && sp|B9FHF3|DJB6_ORYSJ DnaJ protein ERDJ3B OS=Oryza sativa subsp. japonica OX=39947 GN=ERDJ3B PE=1 SV=1 && PF01556:DnaJ C terminal domain	CsDJB6
Cs_ont_7g003860	13.9028	24.1281	19.3443	1.91255	2.01743	4.83611	19.125	2.92203	2.70925	0.000354784	0.000842369	Cs_ont_7g003860	chr7	2945252	2946617	+	612	protein_coding	- && - && -
Cs_ont_5g035270	1017.88	1051.43	978.592	127.185	169.464	170.231	1015.97	155.626	2.70872	1.85947e-126	9.35141e-125	Cs_ont_5g035270	chr5	38605289	38608719	+	624	protein_coding	- && sp|B3DNN5|CDC16_ARATH Anaphase-promoting complex subunit 6 OS=Arabidopsis thaliana OX=3702 GN=APC6 PE=2 SV=1 && -	CsCDC16
Cs_ont_9g011910	7.94444	12.992	4.55159	0	2.01743	1.93444	8.49603	1.31729	2.70769	0.0184939	0.0341669	Cs_ont_9g011910	chr9	10061233	10062042	+	336	protein_coding	- && - && -
Cs_ont_2g022480	1169.82	1344.68	1129.93	147.266	197.708	214.723	1214.81	186.566	2.70488	2.18783e-118	9.99641e-117	Cs_ont_2g022480	chr2	20699744	20704690	-	2993	protein_coding	- && sp|F4I2H7|TPX2_ARATH Protein TPX2 OS=Arabidopsis thaliana OX=3702 GN=TPX2 PE=1 SV=1 && -	CsTPX2
Cs_ont_3g003300	734.861	791.587	727.117	127.185	114.993	104.46	751.188	115.546	2.70102	3.78967e-104	1.42223e-102	Cs_ont_3g003300	chr3	2118075	2118656	-	486	protein_coding	- && - && PF00403:Heavy-metal-associated domain	CsHMAD
Cs_ont_9g008150	713.013	607.842	624.706	87.021	95.8277	118.001	648.52	100.283	2.69306	4.85243e-82	1.35675e-80	Cs_ont_9g008150	chr9	5679449	5681213	-	1644	protein_coding	- && sp|Q9SPK4|PPCK1_ARATH Phosphoenolpyruvate carboxylase kinase 1 OS=Arabidopsis thaliana OX=3702 GN=PPCK1 PE=1 SV=1 && PF00069:Protein kinase domain	CsPPCK1
Cs_ont_5g024520	45.6805	53.8242	58.0328	9.56275	8.0697	6.77055	52.5125	8.13433	2.68861	2.37766e-09	9.00588e-09	Cs_ont_5g024520	chr5	21397569	21403881	-	1234	protein_coding	- && - && -
novel.1185	7.94444	31.5521	23.8958	0	6.05228	3.86889	21.1308	3.30705	2.68792	0.000824519	0.00186452	-	chr9	30062439	30065018	-	628	-	- && - && -
Cs_ont_8g007580	1728.91	1884.78	1755.78	312.702	259.239	264.051	1789.82	278.664	2.68259	5.60454e-207	5.2062e-205	Cs_ont_8g007580	chr8	5308665	5314971	-	2230	protein_coding	- && sp|Q93ZB9|FACR3_ARATH Fatty acyl-CoA reductase 3 OS=Arabidopsis thaliana OX=3702 GN=FAR3 PE=1 SV=1 && PF07993:Male sterility protein	CsFACR3
Cs_ont_8g026500	104.271	120.64	138.823	21.038	16.1394	19.3444	121.245	18.8406	2.68202	6.48555e-19	4.09307e-18	Cs_ont_8g026500	chr8	30843750	30845402	+	1436	protein_coding	- && sp|Q8L9K4|SOFL5_ARATH Protein SOB FIVE-LIKE 5 OS=Arabidopsis thaliana OX=3702 GN=SOFL5 PE=2 SV=1 && -	CsSOFL5
Cs_ont_9g006330	4.96527	14.8481	18.2064	0	4.03485	1.93444	12.6732	1.98976	2.68161	0.00631449	0.0125976	Cs_ont_9g006330	chr9	3979848	3981101	-	1121	protein_coding	- && sp|Q2V3I3|EPFL4_ARATH EPIDERMAL PATTERNING FACTOR-like protein 4 OS=Arabidopsis thaliana OX=3702 GN=EPFL4 PE=1 SV=1 && -	CsEPFL4
Cs_ont_9g018960	270.111	324.801	279.923	61.2016	37.3224	37.7216	291.612	45.4152	2.68085	5.74486e-38	7.11148e-37	Cs_ont_9g018960	chr9	22806286	22809157	-	1842	protein_coding	- && sp|O22307|C71DB_LOTJA Cytochrome P450 71D11 (Fragment) OS=Lotus japonicus OX=34305 GN=CYP71D11 PE=2 SV=1 && PF00067:Cytochrome P450	CsC71DB
Cs_ont_4g021920	673.291	680.227	589.431	102.321	106.924	94.7877	647.65	101.344	2.67788	2.74762e-88	8.39218e-87	Cs_ont_4g021920	chr4	26836454	26838759	-	2306	protein_coding	- && - && -
Cs_ont_5g036400	57.5972	33.4081	52.3433	8.60647	8.0697	5.80333	47.7829	7.49317	2.67031	3.50676e-08	1.22182e-07	Cs_ont_5g036400	chr5	39879886	39895816	-	3615	protein_coding	- && sp|Q9C9T2|SARD1_ARATH Protein SAR DEFICIENT 1 OS=Arabidopsis thaliana OX=3702 GN=SARD1 PE=1 SV=1 && PF07887:Calmodulin binding protein-like	CsSARD1
Cs_ont_5g050370	9.93055	3.71201	11.379	1.91255	2.01743	0	8.34051	1.30999	2.6676	0.0214291	0.039079	Cs_ont_5g050370	chr5	49860269	49863948	-	2770	protein_coding	- && sp|O22977|BDG3_ARATH Probable lysophospholipase BODYGUARD 3 OS=Arabidopsis thaliana OX=3702 GN=BDG3 PE=2 SV=1 && PF00561:alpha/beta hydrolase fold	CsBDG3
Cs_ont_1g014950	932.479	971.62	876.181	116.666	157.359	164.428	926.76	146.151	2.66683	3.59164e-109	1.43666e-107	Cs_ont_1g014950	chr1	19523534	19526717	-	2491	protein_coding	- && - && -
Cs_ont_7g001870	32.7708	32.4801	39.8264	8.60647	2.01743	5.80333	35.0258	5.47574	2.66587	2.24106e-06	6.70291e-06	Cs_ont_7g001870	chr7	1698956	1701633	+	1968	protein_coding	- && sp|Q54CV5|BUB1_DICDI Probable inactive serine/threonine-protein kinase bub1 OS=Dictyostelium discoideum OX=44689 GN=bub1 PE=3 SV=1 && PF08311:Mad3/BUB1 homology region 1	CsBUB1
Cs_ont_7g009780	113.208	133.633	124.031	22.9506	16.1394	19.3444	123.624	19.4781	2.66383	1.67307e-19	1.08232e-18	Cs_ont_7g009780	chr7	10333817	10335362	+	1546	protein_coding	- && sp|Q9FLE8|Y5986_ARATH Uncharacterized protein At5g39865 OS=Arabidopsis thaliana OX=3702 GN=At5g39865 PE=2 SV=1 && PF00462:Glutaredoxin	CsY5986
Cs_ont_4g016850	629.597	557.73	659.981	120.491	106.924	64.8038	615.769	97.406	2.65971	1.14475e-61	2.32256e-60	Cs_ont_4g016850	chr4	22893065	22895149	+	905	protein_coding	- && sp|Q8LDI5|CXXS1_ARATH Thioredoxin-like protein CXXS1 OS=Arabidopsis thaliana OX=3702 GN=CXXS1 PE=2 SV=2 && PF00085:Thioredoxin	CsCXXS1
Cs_ont_9g025780	55.6111	49.1842	37.5506	5.73765	13.1133	3.86889	47.4486	7.57327	2.65905	8.54186e-08	2.87974e-07	Cs_ont_9g025780	chr9	29690487	29693877	+	2655	protein_coding	- && sp|Q9SYP1|DEXHC_ARATH DExH-box ATP-dependent RNA helicase DExH12 OS=Arabidopsis thaliana OX=3702 GN=BRR2A PE=1 SV=1 && PF00270:DEAD/DEAH box helicase|PF02889:Sec63 Brl domain	CsDEXHC
Cs_ont_3g006560	207.548	237.569	150.202	38.251	31.2701	25.1478	198.44	31.5563	2.6554	2.19798e-25	1.78829e-24	Cs_ont_3g006560	chr3	4118017	4119057	+	1041	protein_coding	- && sp|Q9SB61|ZHD2_ARATH Zinc-finger homeodomain protein 2 OS=Arabidopsis thaliana OX=3702 GN=ZHD1 PE=1 SV=1 && PF04770:ZF-HD protein dimerisation region	CsZHD2
Cs_ont_1g004190	251.243	186.529	207.097	38.251	26.2265	37.7216	214.956	34.0664	2.65441	1.63817e-29	1.55515e-28	Cs_ont_1g004190	chr1	4032856	4034029	+	1174	protein_coding	- && sp|Q6NQG7|ATL78_ARATH RING-H2 finger protein ATL78 OS=Arabidopsis thaliana OX=3702 GN=ATL78 PE=2 SV=1 && PF13639:Ring finger domain	CsATL78
Cs_ont_3g011940	2503.49	2517.67	2346.34	413.111	383.311	374.315	2455.84	390.245	2.65398	5.828e-290	8.73423e-288	Cs_ont_3g011940	chr3	7756253	7762553	+	1737	protein_coding	- && sp|Q9FUY6|JOIN_SOLLC MADS-box protein JOINTLESS OS=Solanum lycopersicum OX=4081 GN=J PE=1 SV=1 && PF00319:SRF-type transcription factor (DNA-binding and dimerisation domain)|PF01486:K-box region	CsJOIN
Cs_ont_5g038260	24.8264	18.5601	18.2064	0	4.03485	5.80333	20.5309	3.27939	2.65281	0.000420295	0.000989136	Cs_ont_5g038260	chr5	41697132	41698676	-	1130	protein_coding	- && - && PF00582:Universal stress protein family
Cs_ont_2g015930	281.035	285.825	292.44	48.77	41.3572	46.4266	286.433	45.518	2.65205	2.6467e-43	3.73261e-42	Cs_ont_2g015930	chr2	10851348	10869772	+	5591	protein_coding	- && sp|Q8LPQ9|FPA_ARATH Flowering time control protein FPA OS=Arabidopsis thaliana OX=3702 GN=FPA PE=1 SV=2 && -	CsFPA
Cs_ont_6g008670	287.986	288.609	226.442	32.5133	43.3746	52.23	267.679	42.706	2.65094	3.10272e-35	3.555e-34	Cs_ont_6g008670	chr6	5465159	5471373	+	3030	protein_coding	- && sp|P82266|KN5C_ARATH Kinesin-like protein KIN-5C OS=Arabidopsis thaliana OX=3702 GN=KIN5C PE=2 SV=2 && PF00225:Kinesin motor domain	CsKN5C
Cs_ont_2g017530	138.035	165.185	161.581	27.732	31.2701	15.4755	154.934	24.8259	2.64416	5.42711e-22	3.88663e-21	Cs_ont_2g017530	chr2	12215460	12216789	-	723	protein_coding	- && sp|O81263|KITH_ORYSJ Thymidine kinase OS=Oryza sativa subsp. japonica OX=39947 GN=TK PE=2 SV=2 && PF00265:Thymidine kinase	CsKITH
Cs_ont_8g024430	41.7083	62.1762	42.1022	7.6502	6.05228	9.67221	48.6623	7.79156	2.64363	2.34469e-08	8.28623e-08	Cs_ont_8g024430	chr8	29557060	29559834	+	1127	protein_coding	- && sp|Q1G3M3|Y3918_ARATH B3 domain-containing protein At3g19184 OS=Arabidopsis thaliana OX=3702 GN=At3g19184 PE=2 SV=1 && PF02362:B3 DNA binding domain	CsY3918
novel.757	1163.86	1209.19	1209.59	214.206	149.289	208.92	1194.21	190.805	2.6434	7.49635e-130	3.89187e-128	-	chr5	23358852	23369436	-	7990	-	- && sp|Q9SZ66|DSC1_ARATH Disease resistance-like protein DSC1 OS=Arabidopsis thaliana OX=3702 GN=DSC1 PE=1 SV=1 && PF01582:TIR domain|PF00931:NB-ARC domain	CsDSC1
Cs_ont_3g011100	264.153	317.377	299.267	65.983	30.2614	44.4922	293.599	46.9122	2.64138	2.42958e-34	2.68917e-33	Cs_ont_3g011100	chr3	7080137	7085539	+	1701	protein_coding	- && sp|Q8VWG3|TT1_ARATH Protein TRANSPARENT TESTA 1 OS=Arabidopsis thaliana OX=3702 GN=TT1 PE=1 SV=1 && PF00076:RNA recognition motif. (a.k.a. RRM, RBD, or RNP domain)	CsTT1
Cs_ont_9g011940	16888.9	17266.4	16390.3	2773.2	2634.76	2704.35	16848.5	2704.1	2.63938	0	0	Cs_ont_9g011940	chr9	10099505	10105559	-	4303	protein_coding	- && sp|Q940Q1|PLY1_ARATH Probable pectate lyase 1 OS=Arabidopsis thaliana OX=3702 GN=At1g04680 PE=2 SV=2 && -	CsPLY1
Cs_ont_5g040450	729.895	761.891	772.632	109.015	109.95	145.083	754.806	121.349	2.636	3.62114e-96	1.22227e-94	Cs_ont_5g040450	chr5	43173602	43180671	-	5522	protein_coding	- && sp|Q9C9U5|SIS8_ARATH Probable serine/threonine-protein kinase SIS8 OS=Arabidopsis thaliana OX=3702 GN=SIS8 PE=1 SV=1 && -	CsSIS8
Cs_ont_5g010800	1988.1	1851.37	1761.47	308.877	288.492	303.708	1866.98	300.359	2.63599	1.1744e-219	1.1786e-217	Cs_ont_5g010800	chr5	6961163	6969803	+	4261	protein_coding	- && - && PF12796:Ankyrin repeats (3 copies)|PF13962:Domain of unknown function
Cs_ont_3g020740	47.6666	33.4081	34.1369	7.6502	6.05228	4.83611	38.4039	6.17953	2.63533	5.43398e-07	1.71111e-06	Cs_ont_3g020740	chr3	16424944	16425279	-	336	protein_coding	- && - && -
Cs_ont_5g037890	64.5486	86.3043	53.4812	7.6502	13.1133	12.5739	68.1114	11.1124	2.62286	1.10875e-10	4.56832e-10	Cs_ont_5g037890	chr5	41439046	41440045	-	489	protein_coding	- && - && -
Cs_ont_8g001490	6.95138	7.42403	15.9306	1.91255	2.01743	0.967221	10.102	1.6324	2.62238	0.0104236	0.0200757	Cs_ont_8g001490	chr8	828127	828933	+	807	protein_coding	- && sp|Q8GWP3|COPT6_ARATH Copper transporter 6 OS=Arabidopsis thaliana OX=3702 GN=COPT6 PE=2 SV=1 && PF04145:Ctr copper transporter family	CsCOPT6
Cs_ont_1g018790	6.95138	16.7041	12.5169	0.956275	3.02614	1.93444	12.0574	1.97229	2.62189	0.00533074	0.0107581	Cs_ont_1g018790	chr1	22838979	22865334	+	1380	protein_coding	- && sp|Q338N2|C3H62_ORYSJ Zinc finger CCCH domain-containing protein 62 OS=Oryza sativa subsp. japonica OX=39947 GN=Os10g0391300 PE=4 SV=2 && PF18044:CCCH-type zinc finger	CsC3H62
Cs_ont_6g016320	16.8819	25.0561	18.2064	2.86882	5.04356	1.93444	20.0481	3.28228	2.62036	0.000297477	0.000714301	Cs_ont_6g016320	chr6	11021801	11024374	-	2574	protein_coding	- && sp|P17801|KPRO_MAIZE Putative receptor protein kinase ZmPK1 OS=Zea mays OX=4577 GN=PK1 PE=2 SV=2 && PF00069:Protein kinase domain|PF01453:D-mannose binding lectin|PF00954:S-locus glycoprotein domain	CsKPRO
Cs_ont_9g025120	10.9236	11.136	13.6548	5.73765	0	0	11.9048	1.91255	2.61989	0.0104896	0.0201993	Cs_ont_9g025120	chr9	29250412	29251738	-	1327	protein_coding	- && sp|Q9FJ93|DRE1D_ARATH Dehydration-responsive element-binding protein 1D OS=Arabidopsis thaliana OX=3702 GN=DREB1D PE=2 SV=1 && PF00847:AP2 domain	CsDRE1D
Cs_ont_4g002880	136.049	137.345	159.306	28.6882	24.2091	17.41	144.233	23.4358	2.61968	1.89315e-21	1.32455e-20	Cs_ont_4g002880	chr4	4249081	4256098	+	3750	protein_coding	- && sp|Q9LUI3|TSO1_ARATH CRC domain-containing protein TSO1 OS=Arabidopsis thaliana OX=3702 GN=TSO1 PE=1 SV=1 && PF03638:Tesmin/TSO1-like CXC domain, cysteine-rich domain	CsTSO1
Cs_ont_1g008680	1899.71	1972.94	1933.29	335.653	262.265	346.265	1935.31	314.728	2.61876	9.43498e-199	8.25285e-197	Cs_ont_1g008680	chr1	11636442	11638215	-	1499	protein_coding	- && sp|Q9C7N4|GDL15_ARATH GDSL esterase/lipase At1g29670 OS=Arabidopsis thaliana OX=3702 GN=At1g29670 PE=2 SV=1 && -	CsGDL15
Cs_ont_2g011930	19.8611	21.3441	12.5169	0.956275	3.02614	4.83611	17.9074	2.93951	2.61441	0.000763142	0.00173381	Cs_ont_2g011930	chr2	7590080	7590384	+	219	protein_coding	- && - && -
Cs_ont_7g015860	33.7639	25.9841	11.379	3.8251	2.01743	5.80333	23.709	3.88195	2.61182	0.000191969	0.000470915	Cs_ont_7g015860	chr7	20148927	20150487	+	1311	protein_coding	- && sp|Q9FIQ5|TRN2_ARATH Protein TORNADO 2 OS=Arabidopsis thaliana OX=3702 GN=TRN2 PE=1 SV=1 && PF00335:Tetraspanin family	CsTRN2
Cs_ont_9g024140	11.9167	12.992	17.0685	1.91255	3.02614	1.93444	13.9924	2.29104	2.61149	0.00221527	0.00473242	Cs_ont_9g024140	chr9	28458883	28461720	-	2751	protein_coding	- && sp|Q9SBQ9|F3PH_PETHY Flavonoid 3'-monooxygenase OS=Petunia hybrida OX=4102 GN=CYP75B2 PE=2 SV=1 && PF00067:Cytochrome P450	CsF3PH
Cs_ont_2g000290	348.562	384.193	308.37	55.4639	55.4792	59.9677	347.042	56.9703	2.60858	8.46891e-48	1.31752e-46	Cs_ont_2g000290	chr2	181527	185311	+	1885	protein_coding	- && sp|O80588|EDE1_ARATH Protein ENDOSPERM DEFECTIVE 1 OS=Arabidopsis thaliana OX=3702 GN=EDE1 PE=1 SV=1 && PF04484:QWRF family	CsEDE1
Cs_ont_2g000120	9.93055	21.3441	15.9306	1.91255	0	5.80333	15.7351	2.57196	2.60467	0.00268752	0.00565846	Cs_ont_2g000120	chr2	75985	77083	-	475	protein_coding	- && sp|F2VYU4|PIK1_ORYSJ Disease resistance protein Pik-1 OS=Oryza sativa subsp. japonica OX=39947 GN=PIK-1 PE=1 SV=1 && -	CsPIK1
Cs_ont_6g011980	13.9028	7.42403	26.1716	1.91255	0	5.80333	15.8328	2.57196	2.60302	0.00366204	0.00755947	Cs_ont_6g011980	chr6	7713595	7714679	-	1085	protein_coding	- && sp|Q8LD98|NHL6_ARATH NDR1/HIN1-like protein 6 OS=Arabidopsis thaliana OX=3702 GN=NHL6 PE=1 SV=1 && PF03168:Late embryogenesis abundant protein	CsNHL6
novel.566	29.7916	18.5601	28.4474	7.6502	1.00871	3.86889	25.5997	4.17593	2.60207	9.56739e-05	0.000243297	-	chr4	16494491	16495727	-	1237	-	- && - && -
Cs_ont_2g017880	24.8264	38.9761	25.0337	4.78137	6.05228	3.86889	29.6121	4.90085	2.60195	1.30024e-05	3.61704e-05	Cs_ont_2g017880	chr2	12541788	12546957	-	384	protein_coding	- && - && -
Cs_ont_1g002360	41.7083	53.8242	28.4474	7.6502	9.07841	3.86889	41.3266	6.86583	2.59831	6.21731e-07	1.94795e-06	Cs_ont_1g002360	chr1	2299958	2312144	-	246	protein_coding	- && - && -
Cs_ont_7g013520	36.743	36.1921	32.999	5.73765	2.01743	9.67221	35.3114	5.8091	2.59726	3.1824e-06	9.38725e-06	Cs_ont_7g013520	chr7	17662366	17668618	-	3216	protein_coding	- && sp|Q8VYZ0|ORTH2_ARATH E3 ubiquitin-protein ligase ORTHRUS 2 OS=Arabidopsis thaliana OX=3702 GN=ORTH2 PE=1 SV=1 && -	CsORTH2
Cs_ont_5g017240	16.8819	5.56802	6.82739	2.86882	0	1.93444	9.75911	1.60109	2.5953	0.0159187	0.0297442	Cs_ont_5g017240	chr5	11932506	11933907	+	975	protein_coding	- && sp|Q9SZ67|WRK19_ARATH Probable WRKY transcription factor 19 OS=Arabidopsis thaliana OX=3702 GN=WRKY19 PE=1 SV=1 && PF13855:Leucine rich repeat	CsWRK19
Cs_ont_5g037440	370.409	408.322	308.37	44.9449	51.4443	84.1483	362.367	60.1792	2.59117	5.79458e-38	7.16119e-37	Cs_ont_5g037440	chr5	41082198	41087203	+	3031	protein_coding	- && sp|F4ICA0|KN8A_ARATH Kinesin-like protein KIN-8A OS=Arabidopsis thaliana OX=3702 GN=KIN8A PE=3 SV=1 && PF00225:Kinesin motor domain	CsKN8A
Cs_ont_8g022870	139.028	144.769	158.168	21.9943	29.2527	22.2461	147.321	24.4977	2.58979	2.76439e-22	2.00358e-21	Cs_ont_8g022870	chr8	28450266	28450552	+	204	protein_coding	- && - && -
Cs_ont_8g024280	142.007	192.097	133.134	29.6445	22.1917	26.115	155.746	25.9837	2.58443	2.0184e-21	1.41043e-20	Cs_ont_8g024280	chr8	29430888	29431100	-	213	protein_coding	- && sp|Q9SMN0|CXE12_ARATH Probable carboxylesterase 12 OS=Arabidopsis thaliana OX=3702 GN=CXE12 PE=1 SV=1 && -	CsCXE12
Cs_ont_1g001610	22.8403	41.7602	22.758	7.6502	6.05228	0.967221	29.1195	4.8899	2.57969	5.24899e-05	0.00013727	Cs_ont_1g001610	chr1	1572735	1573421	-	531	protein_coding	- && - && PF04578:Protein of unknown function, DUF594
Cs_ont_4g025760	40.7153	38.9761	25.0337	7.6502	8.0697	1.93444	34.9084	5.88478	2.57579	5.62632e-06	1.62257e-05	Cs_ont_4g025760	chr4	29421140	29423562	+	1283	protein_coding	- && sp|Q96518|PER16_ARATH Peroxidase 16 OS=Arabidopsis thaliana OX=3702 GN=PER16 PE=1 SV=2 && PF00141:Peroxidase	CsPER16
Cs_ont_3g011980	723.937	698.787	609.913	114.753	98.8538	127.673	677.546	113.76	2.57415	2.93859e-82	8.26777e-81	Cs_ont_3g011980	chr3	7791527	7800296	+	4392	protein_coding	- && sp|F4K0J3|KN4C_ARATH Kinesin-like protein KIN-4C OS=Arabidopsis thaliana OX=3702 GN=KIN4C PE=2 SV=2 && PF00225:Kinesin motor domain	CsKN4C
Cs_ont_1g014070	8.93749	16.7041	9.10318	0	1.00871	4.83611	11.5816	1.94827	2.5741	0.00984703	0.0190517	Cs_ont_1g014070	chr1	18607798	18608273	-	165	protein_coding	- && - && -
Cs_ont_2g002160	39.7222	53.8242	34.1369	7.6502	8.0697	5.80333	42.5611	7.17441	2.57409	2.21225e-07	7.2064e-07	Cs_ont_2g002160	chr2	1206052	1208253	-	1925	protein_coding	- && sp|Q9XG83|G2OX_PHACN Gibberellin 2-beta-dioxygenase OS=Phaseolus coccineus OX=3886 GN=GA2OX1 PE=2 SV=1 && PF14226:non-haem dioxygenase in morphine synthesis N-terminal|PF03171:2OG-Fe(II) oxygenase superfamily	CsG2OX
Cs_ont_3g009810	58.5902	88.1603	62.5844	7.6502	14.122	13.5411	69.7783	11.7711	2.57361	1.11465e-10	4.59177e-10	Cs_ont_3g009810	chr3	6280624	6282225	-	1521	protein_coding	- && - && -
Cs_ont_1g012110	116.187	116.928	103.549	19.1255	16.1394	21.2789	112.222	18.8479	2.57343	1.77226e-17	1.04954e-16	Cs_ont_1g012110	chr1	16475698	16478256	+	2040	protein_coding	- && sp|Q9C7A2|ITN1_ARATH Ankyrin repeat-containing protein ITN1 OS=Arabidopsis thaliana OX=3702 GN=ITN1 PE=1 SV=1 && PF12796:Ankyrin repeats (3 copies)|PF13962:Domain of unknown function	CsITN1
Cs_ont_8g029280	232.375	260.769	274.233	39.2073	38.3311	51.2627	255.792	42.9337	2.57305	1.28862e-35	1.49551e-34	Cs_ont_8g029280	chr8	32603056	32605579	-	912	protein_coding	- && sp|Q7DNC3|MPCP1_ARATH Mitochondrial phosphate carrier protein 1, mitochondrial OS=Arabidopsis thaliana OX=3702 GN=MPT1 PE=2 SV=1 && PF00153:Mitochondrial carrier protein	CsMPCP1
Cs_ont_6g003710	44.6875	51.9682	43.2401	7.6502	13.1133	2.90166	46.6319	7.88838	2.5725	1.69062e-07	5.55711e-07	Cs_ont_6g003710	chr6	2227478	2234361	-	195	protein_coding	- && sp|Q6X5U0|DVL3_ARATH Small polypeptide DEVIL 3 OS=Arabidopsis thaliana OX=3702 GN=DVL3 PE=2 SV=1 && -	CsDVL3
Cs_ont_2g013010	347.569	330.369	331.128	59.289	54.4705	56.0988	336.356	56.6195	2.57011	7.14749e-49	1.13472e-47	Cs_ont_2g013010	chr2	8420865	8421729	+	730	protein_coding	- && sp|P85524|KIRO_ACTDE Kirola OS=Actinidia deliciosa OX=3627 PE=1 SV=1 && PF00407:Pathogenesis-related protein Bet v I family	CsKIRO
Cs_ont_1g022490	838.138	860.259	762.391	122.403	150.298	143.149	820.263	138.617	2.56729	1.87578e-102	6.81218e-101	Cs_ont_1g022490	chr1	25420757	25421611	-	855	protein_coding	- && - && -
Cs_ont_4g028380	361.472	350.785	271.958	40.1635	74.6447	52.23	328.072	55.6794	2.56458	7.54762e-36	8.82781e-35	Cs_ont_4g028380	chr4	31073853	31079701	-	2791	protein_coding	- && sp|O80786|MCM5_ARATH DNA replication licensing factor MCM5 OS=Arabidopsis thaliana OX=3702 GN=MCM5 PE=1 SV=1 && PF00493:MCM P-loop domain|PF14551:MCM N-terminal domain|PF17207:MCM OB domain|PF17855:MCM AAA-lid domain	CsMCM5
Cs_ont_9g009230	7.94444	8.35203	12.5169	1.91255	1.00871	1.93444	9.60445	1.61857	2.55863	0.012147	0.0231607	Cs_ont_9g009230	chr9	6514570	6522779	+	2205	protein_coding	- && sp|Q9FNL7|PTR3_ARATH Protein NRT1/ PTR FAMILY 5.2 OS=Arabidopsis thaliana OX=3702 GN=NPF5.2 PE=2 SV=1 && PF00854:POT family	CsPTR3
Cs_ont_2g009010	440.916	383.265	422.16	65.0267	61.5315	85.1155	415.447	70.5579	2.55601	1.28472e-53	2.25628e-52	Cs_ont_2g009010	chr2	5603576	5613980	+	3141	protein_coding	- && sp|C0LGH2|Y1561_ARATH Probable LRR receptor-like serine/threonine-protein kinase At1g56130 OS=Arabidopsis thaliana OX=3702 GN=At1g56130 PE=2 SV=2 && PF11721:Malectin domain|PF07714:Protein tyrosine kinase	CsY1561
novel.110	43.6944	38.0481	55.757	8.60647	5.04356	9.67221	45.8332	7.77408	2.55134	1.02365e-07	3.42233e-07	-	chr1	27871841	27872762	-	611	-	- && - && -
Cs_ont_8g009740	320.757	319.233	325.439	54.5077	50.4356	59.9677	321.81	54.9703	2.54833	3.08962e-46	4.67394e-45	Cs_ont_8g009740	chr8	7518056	7528046	-	4412	protein_coding	- && sp|F4J1U4|KN12E_ARATH Kinesin-like protein KIN-12E OS=Arabidopsis thaliana OX=3702 GN=KIN12E PE=3 SV=1 && PF00225:Kinesin motor domain	CsKN12E
Cs_ont_2g008450	17.875	12.992	26.1716	7.6502	2.01743	0	19.0129	3.22254	2.54755	0.00159176	0.00346364	Cs_ont_2g008450	chr2	5192253	5195365	+	3113	protein_coding	- && sp|Q9SVG5|BBE18_ARATH Berberine bridge enzyme-like 18 OS=Arabidopsis thaliana OX=3702 GN=At4g20820 PE=3 SV=1 && PF01565:FAD binding domain|PF08031:Berberine and berberine like	CsBBE18
Cs_ont_9g016640	92.3541	80.7363	95.5834	9.56275	14.122	22.2461	89.5579	15.3103	2.5472	3.75836e-13	1.79069e-12	Cs_ont_9g016640	chr9	19407538	19411846	-	2873	protein_coding	- && - && -
Cs_ont_2g019120	7.94444	7.42403	13.6548	0	5.04356	0	9.67441	1.68119	2.54293	0.0230403	0.0417692	Cs_ont_2g019120	chr2	13822595	13824569	-	1275	protein_coding	- && sp|Q0WQK2|ZDHC9_ARATH Probable protein S-acyltransferase 7 OS=Arabidopsis thaliana OX=3702 GN=PAT07 PE=1 SV=1 && PF01529:DHHC palmitoyltransferase	CsZDHC9
Cs_ont_7g028900	1341.62	1478.31	1219.83	229.506	245.117	220.526	1346.58	231.717	2.54075	1.20504e-142	6.9818e-141	Cs_ont_7g028900	chr7	29369730	29376509	-	4872	protein_coding	- && sp|P30182|TOP2_ARATH DNA topoisomerase 2 OS=Arabidopsis thaliana OX=3702 GN=TOP2 PE=2 SV=2 && -	CsTOP2
Cs_ont_7g001820	87.3888	90.0163	71.6875	16.2567	14.122	12.5739	83.0309	14.3175	2.53765	4.7228e-13	2.23654e-12	Cs_ont_7g001820	chr7	1672717	1674906	+	2190	protein_coding	- && sp|E4NKF8|PUB1_MEDTR U-box domain-containing protein 1 OS=Medicago truncatula OX=3880 GN=PUB1 PE=1 SV=1 && PF04564:U-box domain|PF00514:Armadillo/beta-catenin-like repeat	CsPUB1
Cs_ont_2g010790	25.8194	37.1201	27.3095	5.73765	2.01743	7.73777	30.083	5.16428	2.5376	2.0396e-05	5.56636e-05	Cs_ont_2g010790	chr2	6853663	6858613	-	2662	protein_coding	- && sp|Q7XUK4|GUN12_ORYSJ Endoglucanase 12 OS=Oryza sativa subsp. japonica OX=39947 GN=GLU3 PE=2 SV=2 && -	CsGUN12
Cs_ont_7g001590	79.4444	84.4483	68.2739	10.519	12.1046	17.41	77.3889	13.3445	2.53759	4.30197e-12	1.9361e-11	Cs_ont_7g001590	chr7	1511546	1519360	-	3629	protein_coding	- && sp|Q9Y2K9|STB5L_HUMAN Syntaxin-binding protein 5-like OS=Homo sapiens OX=9606 GN=STXBP5L PE=1 SV=2 && -	CsSTB5L
Cs_ont_1g010930	993.055	1136.8	983.143	191.255	183.586	162.493	1037.67	179.111	2.53549	7.08943e-119	3.25911e-117	Cs_ont_1g010930	chr1	14970119	14973041	+	2093	protein_coding	- && sp|A0A1D6F9Y9|C92C6_MAIZE Trimethyltridecatetraene synthase OS=Zea mays OX=4577 GN=CYP92C6 PE=1 SV=1 && PF00067:Cytochrome P450	CsC92C6
Cs_ont_7g018840	101.292	80.7363	102.411	10.519	25.2178	13.5411	94.8129	16.426	2.53423	3.18164e-13	1.52177e-12	Cs_ont_7g018840	chr7	22842453	22846901	+	1376	protein_coding	- && sp|Q8LAD2|SUCA2_ARATH Succinate--CoA ligase [ADP-forming] subunit alpha-2, mitochondrial OS=Arabidopsis thaliana OX=3702 GN=At5g23250 PE=1 SV=2 && PF00549:CoA-ligase|PF02629:CoA binding domain	CsSUCA2
Cs_ont_6g010250	499.507	495.554	447.194	99.4526	77.6709	72.5416	480.751	83.2217	2.52994	7.73695e-61	1.54739e-59	Cs_ont_6g010250	chr6	6531481	6533142	-	1662	protein_coding	- && sp|Q9M8L2|FBK30_ARATH F-box/kelch-repeat protein At1g80440 OS=Arabidopsis thaliana OX=3702 GN=At1g80440 PE=2 SV=1 && PF01344:Kelch motif	CsFBK30
Cs_ont_6g022040	30.7847	23.2001	25.0337	4.78137	6.05228	2.90166	26.3395	4.57844	2.52789	4.45076e-05	0.000117227	Cs_ont_6g022040	chr6	19226731	19314452	+	303	protein_coding	- && - && -
Cs_ont_9g001470	59.5833	90.9443	45.5159	9.56275	7.06099	17.41	65.3478	11.3446	2.52779	5.67016e-09	2.09543e-08	Cs_ont_9g001470	chr9	865231	870503	+	2490	protein_coding	- && - && PF17244:Cell division control protein 24, OB domain 3|PF17245:Cell division control protein 24, OB domain 2|PF17246:Cell division control protein 24, OB domain 1	CsPF17246:Cell division control protein 24, OB domain 1
Cs_ont_6g012890	492.555	557.73	421.022	77.4583	85.7406	92.8533	490.436	85.3507	2.52504	1.83288e-57	3.45955e-56	Cs_ont_6g012890	chr6	8289138	8290871	+	1318	protein_coding	- && sp|K4BIZ9|WRK70_SOLLC WRKY DNA-binding transcription factor 70 OS=Solanum lycopersicum OX=4081 GN=WRKY70 PE=2 SV=1 && PF03106:WRKY DNA -binding domain	CsWRK70
Cs_ont_8g023680	1097.33	1112.68	988.833	195.08	155.342	205.051	1066.28	185.158	2.52495	1.08423e-116	4.76978e-115	Cs_ont_8g023680	chr8	28949487	28963736	-	9260	protein_coding	- && sp|Q27IK6|KN12D_ARATH Kinesin-like protein KIN-12D OS=Arabidopsis thaliana OX=3702 GN=KIN12D PE=2 SV=1 && PF00225:Kinesin motor domain	CsKN12D
Cs_ont_6g016420	8.93749	6.49602	12.5169	3.8251	1.00871	0	9.3168	1.61127	2.51724	0.0196931	0.0362097	Cs_ont_6g016420	chr6	11163410	11167701	+	180	protein_coding	- && - && -
Cs_ont_1g014720	51.6389	82.5923	77.377	18.1692	10.0871	8.70499	70.5361	12.3204	2.51377	3.85248e-10	1.53798e-09	Cs_ont_1g014720	chr1	19227605	19234514	+	4101	protein_coding	- && sp|Q9LUI3|TSO1_ARATH CRC domain-containing protein TSO1 OS=Arabidopsis thaliana OX=3702 GN=TSO1 PE=1 SV=1 && -	CsTSO1
Cs_ont_2g028380	17.875	29.6961	19.3443	3.8251	6.05228	1.93444	22.3051	3.93727	2.51209	0.000240695	0.000584132	Cs_ont_2g028380	chr2	26765970	26766976	-	1007	protein_coding	- && sp|Q29Q81|SMR6_ARATH Cyclin-dependent protein kinase inhibitor SMR6 OS=Arabidopsis thaliana OX=3702 GN=SMR6 PE=1 SV=1 && -	CsSMR6
Cs_ont_8g003170	598.812	690.435	543.915	85.1085	124.072	113.165	611.054	107.448	2.51121	3.09945e-64	6.5856e-63	Cs_ont_8g003170	chr8	1691351	1691919	+	453	protein_coding	- && sp|Q2HU65|H2A2_MEDTR Probable histone H2A.2 OS=Medicago truncatula OX=3880 GN=MtrDRAFT_AC149210g4v1 PE=3 SV=1 && PF00125:Core histone H2A/H2B/H3/H4|PF16211:C-terminus of histone H2A	CsH2A2
Cs_ont_5g032930	79.4444	93.7284	104.687	22.9506	18.1568	7.73777	92.6198	16.2817	2.50671	1.53766e-12	7.09785e-12	Cs_ont_5g032930	chr5	35375004	35375940	+	937	protein_coding	- && - && -
Cs_ont_6g001000	86.3958	118.784	87.6181	21.9943	16.1394	13.5411	97.5994	17.2249	2.50335	5.48701e-14	2.73317e-13	Cs_ont_6g001000	chr6	600546	601665	-	883	protein_coding	- && - && -
novel.150	14.8958	17.6321	17.0685	6.69392	2.01743	0	16.5321	2.90378	2.5022	0.00251944	0.00533015	-	chr2	25791266	25792762	+	1329	-	- && sp|B0ZB57|OMT3_HUMLU Probable O-methyltransferase 3 OS=Humulus lupulus OX=3486 GN=OMT3 PE=2 SV=1 && PF00891:O-methyltransferase domain|PF08100:Dimerisation domain	CsOMT3
Cs_ont_5g006010	297.916	266.337	299.267	61.2016	53.4618	37.7216	287.84	50.795	2.5016	8.23387e-37	9.87713e-36	Cs_ont_5g006010	chr5	3929123	3940092	-	5646	protein_coding	- && sp|Q0WR66|ASY3_ARATH Meiosis-specific protein ASY3 OS=Arabidopsis thaliana OX=3702 GN=ASY3 PE=1 SV=1 && PF00010:Helix-loop-helix DNA-binding domain	CsASY3
Cs_ont_1g015490	4.96527	11.136	11.379	2.86882	0	1.93444	9.1601	1.60109	2.50083	0.0199903	0.0367082	Cs_ont_1g015490	chr1	20242112	20280682	-	435	protein_coding	- && - && -
Cs_ont_5g050220	6478.69	6563.77	6322.16	1147.53	1091.43	1185.81	6454.87	1141.59	2.49918	0	0	Cs_ont_5g050220	chr5	49733170	49736762	+	2615	protein_coding	- && sp|Q6R3L0|YSL1_ARATH Metal-nicotianamine transporter YSL1 OS=Arabidopsis thaliana OX=3702 GN=YSL1 PE=2 SV=2 && PF03169:OPT oligopeptide transporter protein	CsYSL1
Cs_ont_4g010390	16.8819	25.9841	22.758	5.73765	0	5.80333	21.8747	3.84699	2.4959	0.000507072	0.00118124	Cs_ont_4g010390	chr4	11703295	11703977	+	683	protein_coding	- && - && -
Cs_ont_8g023400	16.8819	25.0561	23.8958	5.73765	4.03485	1.93444	21.9446	3.90231	2.49007	0.00025637	0.000619964	Cs_ont_8g023400	chr8	28758221	28760724	-	1202	protein_coding	- && sp|Q8L3W1|VRN1_ARATH B3 domain-containing transcription factor VRN1 OS=Arabidopsis thaliana OX=3702 GN=VRN1 PE=1 SV=1 && PF02362:B3 DNA binding domain	CsVRN1
Cs_ont_3g004370	21.8472	16.7041	15.9306	3.8251	0	5.80333	18.1606	3.20948	2.48999	0.00134994	0.00297138	Cs_ont_3g004370	chr3	2739858	2741931	+	2074	protein_coding	- && sp|O48716|JGB_ARATH Protein JINGUBANG OS=Arabidopsis thaliana OX=3702 GN=JGB PE=1 SV=1 && -	CsJGB
Cs_ont_8g028880	1069.52	1052.36	1177.72	189.342	156.35	240.838	1099.87	195.51	2.4897	1.87346e-98	6.46933e-97	Cs_ont_8g028880	chr8	32394097	32396582	-	2007	protein_coding	- && sp|Q9LMA1|FMO1_ARATH Probable flavin-containing monooxygenase 1 OS=Arabidopsis thaliana OX=3702 GN=FMO1 PE=2 SV=1 && PF00743:Flavin-binding monooxygenase-like	CsFMO1
Cs_ont_4g020550	50.6458	46.4002	62.5844	8.60647	14.122	5.80333	53.2101	9.51059	2.48683	2.43688e-08	8.59715e-08	Cs_ont_4g020550	chr4	25850450	25850962	+	513	protein_coding	- && - && -
Cs_ont_4g004940	435.951	437.09	463.124	65.983	89.7754	83.181	445.388	79.6465	2.4847	1.25661e-57	2.37783e-56	Cs_ont_4g004940	chr4	5789530	5793103	-	1314	protein_coding	- && sp|Q9M077|AUR1_ARATH Serine/threonine-protein kinase Aurora-1 OS=Arabidopsis thaliana OX=3702 GN=AUR1 PE=1 SV=1 && PF00069:Protein kinase domain	CsAUR1
Cs_ont_6g019400	37.7361	28.7681	37.5506	8.60647	8.0697	1.93444	34.6849	6.20354	2.48329	8.02537e-06	2.28108e-05	Cs_ont_6g019400	chr6	14524122	14533185	-	2917	protein_coding	- && sp|Q9SF37|MCM8_ARATH Probable DNA helicase MCM8 OS=Arabidopsis thaliana OX=3702 GN=MCM8 PE=2 SV=2 && PF17207:MCM OB domain|PF17855:MCM AAA-lid domain|PF00493:MCM P-loop domain	CsMCM8
Cs_ont_2g022170	23.8333	29.6961	34.1369	7.6502	8.0697	0	29.2221	5.23997	2.48194	0.000100515	0.000255117	Cs_ont_2g022170	chr2	20038920	20040238	+	1140	protein_coding	- && - && PF04720:PDDEXK-like family of unknown function
Cs_ont_2g022450	114.201	149.409	118.341	21.038	30.2614	17.41	127.317	22.9031	2.48038	2.5463e-17	1.49649e-16	Cs_ont_2g022450	chr2	20674341	20679536	-	2265	protein_coding	- && sp|F4IVI0|BUB1_ARATH Mitotic checkpoint serine/threonine-protein kinase BUB1 OS=Arabidopsis thaliana OX=3702 GN=BUB1 PE=1 SV=1 && PF00069:Protein kinase domain	CsBUB1
Cs_ont_3g029910	21.8472	16.7041	15.9306	3.8251	4.03485	1.93444	18.1606	3.2648	2.47917	0.00076317	0.00173381	Cs_ont_3g029910	chr3	32515794	32520749	+	2789	protein_coding	- && sp|Q9SZW4|HMA2_ARATH Cadmium/zinc-transporting ATPase HMA2 OS=Arabidopsis thaliana OX=3702 GN=HMA2 PE=2 SV=1 && PF00702:haloacid dehalogenase-like hydrolase|PF00122:E1-E2 ATPase	CsHMA2
Cs_ont_8g025140	822.249	786.019	700.945	144.398	119.028	150.887	769.738	138.104	2.47815	3.6457e-88	1.10751e-86	Cs_ont_8g025140	chr8	30017995	30020847	+	2496	protein_coding	- && sp|P42753|CCD31_ARATH Cyclin-D3-1 OS=Arabidopsis thaliana OX=3702 GN=CYCD3-1 PE=1 SV=3 && PF00134:Cyclin, N-terminal domain|PF02984:Cyclin, C-terminal domain	CsCCD31
Cs_ont_4g025550	14.8958	6.49602	11.379	0	2.01743	3.86889	10.9236	1.9621	2.47743	0.0126996	0.0241337	Cs_ont_4g025550	chr4	29259343	29260202	+	860	protein_coding	- && - && PF14009:Domain of unknown function (DUF4228)
Cs_ont_6g004570	15.8889	18.5601	20.4822	1.91255	8.0697	0	18.3104	3.32742	2.47487	0.00201296	0.00432903	Cs_ont_6g004570	chr6	2779007	2779525	-	519	protein_coding	- && - && PF14009:Domain of unknown function (DUF4228)
Cs_ont_5g005980	18.868	8.35203	21.6201	4.78137	1.00871	2.90166	16.28	2.89725	2.47437	0.00238069	0.00505649	Cs_ont_5g005980	chr5	3909346	3915828	-	351	protein_coding	- && sp|Q9ASR3|C7091_ARATH Cytochrome P450 709B1 OS=Arabidopsis thaliana OX=3702 GN=CYP709B1 PE=2 SV=1 && PF00067:Cytochrome P450	CsC7091
Cs_ont_9g005250	493.548	447.298	490.434	84.1522	74.6447	98.6566	477.093	85.8178	2.47286	1.46763e-60	2.92484e-59	Cs_ont_9g005250	chr9	3269367	3274488	-	2109	protein_coding	- && sp|Q94AZ2|STP13_ARATH Sugar transport protein 13 OS=Arabidopsis thaliana OX=3702 GN=STP13 PE=1 SV=2 && -	CsSTP13
Cs_ont_5g021670	26.8125	18.5601	13.6548	6.69392	0	3.86889	19.6758	3.52094	2.47261	0.00121431	0.00268943	Cs_ont_5g021670	chr5	17168833	17170609	+	1540	protein_coding	- && sp|Q9LJB4|5MAT_ARATH Malonyl-CoA:anthocyanidin 5-O-glucoside-6''-O-malonyltransferase OS=Arabidopsis thaliana OX=3702 GN=5MAT PE=1 SV=1 && PF02458:Transferase family	Cs5MAT
Cs_ont_9g025290	75.4722	60.3202	70.5496	9.56275	16.1394	11.6067	68.7807	12.4363	2.47048	1.23563e-10	5.07248e-10	Cs_ont_9g025290	chr9	29367392	29370816	+	2632	protein_coding	- && sp|Q9ZPH9|PMTF_ARATH Probable methyltransferase PMT15 OS=Arabidopsis thaliana OX=3702 GN=At4g00750 PE=2 SV=1 && PF03141:Putative S-adenosyl-L-methionine-dependent methyltransferase	CsPMTF
Cs_ont_2g033220	10.9236	18.5601	13.6548	1.91255	2.01743	3.86889	14.3795	2.59962	2.46844	0.00292186	0.0061163	Cs_ont_2g033220	chr2	30768419	30772185	+	168	protein_coding	- && - && -
Cs_ont_9g002020	96.3263	85.3763	121.755	21.9943	21.183	11.6067	101.153	18.2613	2.46749	7.84526e-14	3.87522e-13	Cs_ont_9g002020	chr9	1203385	1204305	+	483	protein_coding	- && sp|O50001|PRU1_PRUAR Major allergen Pru ar 1 OS=Prunus armeniaca OX=36596 PE=1 SV=1 && PF00407:Pathogenesis-related protein Bet v I family	CsPRU1
Cs_ont_5g001980	63.5555	66.8163	63.7223	11.4753	8.0697	15.4755	64.698	11.6735	2.46738	3.76025e-10	1.50223e-09	Cs_ont_5g001980	chr5	1413622	1414738	+	1117	protein_coding	- && sp|Q9FYK2|CML25_ARATH Probable calcium-binding protein CML25 OS=Arabidopsis thaliana OX=3702 GN=CML25 PE=2 SV=1 && PF00036:EF hand|PF13499:EF-hand domain pair	CsCML25
Cs_ont_3g026620	41.7083	47.3282	51.2054	11.4753	8.0697	5.80333	46.7473	8.44944	2.4651	1.04903e-07	3.50456e-07	Cs_ont_3g026620	chr3	26718554	26719156	-	603	protein_coding	- && sp|Q54CJ4|ELOA_DICDI Elongation of fatty acids protein A OS=Dictyostelium discoideum OX=44689 GN=eloA PE=2 SV=1 && -	CsELOA
Cs_ont_1g024920	18.868	21.3441	13.6548	1.91255	4.03485	3.86889	17.9556	3.2721	2.46472	0.000885624	0.00199487	Cs_ont_1g024920	chr1	27066358	27073902	+	1398	protein_coding	- && sp|F4JFU8|OBL1_ARATH Triacylglycerol lipase OBL1 OS=Arabidopsis thaliana OX=3702 GN=OBL1 PE=1 SV=1 && PF01764:Lipase (class 3)	CsOBL1
Cs_ont_9g004790	421.055	417.602	397.126	72.6769	90.7841	61.9022	411.928	75.1211	2.45796	1.42673e-51	2.38815e-50	Cs_ont_9g004790	chr9	2982251	2985412	+	3162	protein_coding	- && sp|P0DO21|GIP2_NICBE Probable aspartic proteinase GIP2 OS=Nicotiana benthamiana OX=4100 GN=GIP2 PE=1 SV=1 && -	CsGIP2
Cs_ont_3g013740	142.007	147.553	134.272	33.4696	30.2614	13.5411	141.277	25.7574	2.45722	7.95416e-18	4.78228e-17	Cs_ont_3g013740	chr3	9073964	9076886	+	2315	protein_coding	- && sp|Q9FMH5|CCA31_ARATH Putative cyclin-A3-1 OS=Arabidopsis thaliana OX=3702 GN=CYCA3-1 PE=3 SV=1 && PF00134:Cyclin, N-terminal domain|PF02984:Cyclin, C-terminal domain	CsCCA31
Cs_ont_7g000970	38.7291	41.7602	37.5506	5.73765	8.0697	7.73777	39.3466	7.18171	2.457	7.34358e-07	2.28616e-06	Cs_ont_7g000970	chr7	1045365	1048432	-	1851	protein_coding	- && sp|O81032|GGLO6_ARATH Probable L-gulonolactone oxidase 6 OS=Arabidopsis thaliana OX=3702 GN=GULLO6 PE=3 SV=1 && PF04030:D-arabinono-1,4-lactone oxidase|PF01565:FAD binding domain	CsGGLO6
Cs_ont_5g037950	153.924	122.496	136.548	30.6008	25.2178	19.3444	137.656	25.0543	2.45678	5.24737e-19	3.32284e-18	Cs_ont_5g037950	chr5	41459897	41465429	-	3290	protein_coding	- && sp|Q74ZN0|HIR1_ASHGO Protein HIR1 OS=Ashbya gossypii (strain ATCC 10895 / CBS 109.51 / FGSC 9923 / NRRL Y-1056) OX=284811 GN=HIR1 PE=3 SV=2 && PF12341:Minichromosome loss protein, Mcl1, middle region	CsHIR1
Cs_ont_2g010810	26.8125	12.064	9.10318	5.73765	3.02614	0	15.9932	2.92126	2.45391	0.00446319	0.00910045	Cs_ont_2g010810	chr2	6882656	6885467	-	1177	protein_coding	- && sp|O04479|AS2_ARATH Protein ASYMMETRIC LEAVES 2 OS=Arabidopsis thaliana OX=3702 GN=AS2 PE=1 SV=1 && PF03195:Lateral organ boundaries (LOB) domain	CsAS2
Cs_ont_1g025680	80.4374	110.432	86.4802	21.038	15.1307	14.5083	92.45	16.8924	2.45239	2.63593e-13	1.26696e-12	Cs_ont_1g025680	chr1	27630707	27634122	+	2889	protein_coding	- && sp|Q32PH1|CDCA7_BOVIN Cell division cycle-associated protein 7 OS=Bos taurus OX=9913 GN=CDCA7 PE=2 SV=1 && -	CsCDCA7
Cs_ont_6g013980	332.673	286.753	230.993	56.4202	43.3746	56.0988	283.473	51.9646	2.44776	6.5822e-33	6.94359e-32	Cs_ont_6g013980	chr6	9037950	9038687	-	738	protein_coding	- && sp|O80920|PYL4_ARATH Abscisic acid receptor PYL4 OS=Arabidopsis thaliana OX=3702 GN=PYL4 PE=1 SV=1 && PF10604:Polyketide cyclase / dehydrase and lipid transport	CsPYL4
Cs_ont_9g016500	1350.55	1379.94	1174.31	233.331	230.995	252.445	1301.6	238.924	2.44666	2.46047e-137	1.359e-135	Cs_ont_9g016500	chr9	19122646	19131703	-	4598	protein_coding	- && sp|Q8L7Y8|KN12B_ARATH Kinesin-like protein KIN-12B OS=Arabidopsis thaliana OX=3702 GN=KIN12B PE=1 SV=1 && PF00225:Kinesin motor domain	CsKN12B
Cs_ont_4g016430	3347.59	3434.54	3651.51	730.594	608.254	574.53	3477.88	637.792	2.44613	1.48358e-242	1.68438e-240	Cs_ont_4g016430	chr4	22362079	22363182	-	975	protein_coding	- && sp|Q8MKD1|UBB_HORSE Polyubiquitin-B OS=Equus caballus OX=9796 GN=UBB PE=2 SV=3 && PF00240:Ubiquitin family	CsUBB
Cs_ont_8g013010	253.229	283.969	263.992	46.8575	47.4095	53.1972	267.063	49.1547	2.44208	1.46263e-36	1.74152e-35	Cs_ont_8g013010	chr8	11906162	11912482	-	3084	protein_coding	- && sp|Q9ZVC9|FRS3_ARATH Protein FAR1-RELATED SEQUENCE 3 OS=Arabidopsis thaliana OX=3702 GN=FRS3 PE=1 SV=2 && PF01693:Caulimovirus viroplasmin|PF03101:FAR1 DNA-binding domain	CsFRS3
Cs_ont_8g018630	11.9167	12.992	12.5169	0.956275	5.04356	0.967221	12.4752	2.32235	2.44069	0.00696186	0.013807	Cs_ont_8g018630	chr8	24040701	24066164	-	402	protein_coding	- && sp|Q9SKQ2|DIR4_ARATH Dirigent protein 4 OS=Arabidopsis thaliana OX=3702 GN=DIR4 PE=2 SV=1 && -	CsDIR4
Cs_ont_7g026100	9.93055	3.71201	18.2064	1.91255	0	3.86889	10.6163	1.92715	2.44	0.0191943	0.0353795	Cs_ont_7g026100	chr7	27744512	27745318	-	807	protein_coding	- && - && PF13639:Ring finger domain
Cs_ont_8g014860	288.979	310.881	245.786	56.4202	43.3746	56.0988	281.882	51.9646	2.43959	1.74124e-35	2.00631e-34	Cs_ont_8g014860	chr8	15950825	15953412	-	2588	protein_coding	- && - && -
Cs_ont_4g022990	50.6458	54.7522	53.4812	13.3878	10.0871	5.80333	52.9597	9.75944	2.43934	2.22472e-08	7.88207e-08	Cs_ont_4g022990	chr4	27603456	27609549	-	2947	protein_coding	- && sp|Q38961|SNM1_ARATH DNA cross-link repair protein SNM1 OS=Arabidopsis thaliana OX=3702 GN=SNM1 PE=2 SV=1 && PF00536:SAM domain (Sterile alpha motif)|PF07522:DNA repair metallo-beta-lactamase	CsSNM1
Cs_ont_5g005290	7.94444	9.28004	9.10318	1.91255	0	2.90166	8.77588	1.60474	2.43908	0.0223264	0.0405672	Cs_ont_5g005290	chr5	3469572	3471034	+	1463	protein_coding	- && - && -
Cs_ont_3g018310	944.395	940.996	1102.62	185.517	171.481	193.444	996.005	183.481	2.43845	6.84376e-109	2.72297e-107	Cs_ont_3g018310	chr3	12807562	12811585	-	2848	protein_coding	- && sp|Q9XEA8|CYSK2_ORYSJ Cysteine synthase OS=Oryza sativa subsp. japonica OX=39947 GN=RCS3 PE=2 SV=1 && PF00291:Pyridoxal-phosphate dependent enzyme	CsCYSK2
Cs_ont_6g021130	15.8889	13.9201	6.82739	2.86882	0	3.86889	12.2121	2.2459	2.43753	0.00917327	0.0178464	Cs_ont_6g021130	chr6	16927292	16927660	-	369	protein_coding	- && sp|Q9ZUZ3|SAU32_ARATH Auxin-responsive protein SAUR32 OS=Arabidopsis thaliana OX=3702 GN=SAUR32 PE=2 SV=1 && PF02519:Auxin responsive protein	CsSAU32
Cs_ont_1g024370	387.291	313.665	281.061	64.0704	54.4705	62.8694	327.339	60.4701	2.43666	2.26156e-38	2.82758e-37	Cs_ont_1g024370	chr1	26680068	26682821	+	1676	protein_coding	- && sp|Q9FGQ6|EB1C_ARATH Microtubule-associated protein RP/EB family member 1C OS=Arabidopsis thaliana OX=3702 GN=EB1C PE=1 SV=1 && PF03271:EB1-like C-terminal motif|PF00307:Calponin homology (CH) domain	CsEB1C
Cs_ont_3g013430	403.18	307.169	341.369	69.8081	68.5925	56.0988	350.573	64.8331	2.43494	1.39624e-41	1.89309e-40	Cs_ont_3g013430	chr3	8881426	8882775	+	1095	protein_coding	- && sp|Q96289|ZAT10_ARATH Zinc finger protein ZAT10 OS=Arabidopsis thaliana OX=3702 GN=ZAT10 PE=2 SV=1 && PF13912:C2H2-type zinc finger	CsZAT10
Cs_ont_4g015070	998.02	924.292	1020.69	151.091	210.821	183.772	981.002	181.895	2.43243	1.17237e-101	4.21003e-100	Cs_ont_4g015070	chr4	20821953	20823995	+	1826	protein_coding	- && sp|A0A3Q7HH64|JA2L_SOLLC NAC domain-containing protein JA2L OS=Solanum lycopersicum OX=4081 GN=JA2L PE=2 SV=1 && PF02365:No apical meristem (NAM) protein	CsJA2L
Cs_ont_4g012600	9.93055	8.35203	7.96528	2.86882	1.00871	0.967221	8.74929	1.61492	2.43181	0.0203859	0.0373644	Cs_ont_4g012600	chr4	16997072	17025891	+	237	protein_coding	- && - && -
Cs_ont_4g002870	219.465	243.137	253.751	38.251	52.4531	42.5577	238.784	44.4206	2.42814	1.3816e-31	1.40472e-30	Cs_ont_4g002870	chr4	4241906	4243116	-	921	protein_coding	- && - && PF00641:Zn-finger in Ran binding protein and others
Cs_ont_8g003490	39.7222	38.9761	36.4127	8.60647	5.04356	7.73777	38.3704	7.12927	2.42493	1.34418e-06	4.09281e-06	Cs_ont_8g003490	chr8	1844697	1845305	-	609	protein_coding	- && sp|O80630|DIR9_ARATH Dirigent protein 9 OS=Arabidopsis thaliana OX=3702 GN=DIR9 PE=2 SV=1 && PF03018:Dirigent-like protein	CsDIR9
Cs_ont_5g039810	15.8889	21.3441	20.4822	1.91255	6.05228	2.90166	19.2384	3.62216	2.41802	0.000753863	0.00171475	Cs_ont_5g039810	chr5	42740675	42744513	+	3125	protein_coding	- && sp|Q9M5Q1|FUT1_PEA Galactoside 2-alpha-L-fucosyltransferase OS=Pisum sativum OX=3888 GN=FT1 PE=2 SV=1 && PF03254:Xyloglucan fucosyltransferase	CsFUT1
Cs_ont_5g046660	11.9167	18.5601	27.3095	1.91255	5.04356	3.86889	19.2621	3.60833	2.41656	0.000945349	0.00212175	Cs_ont_5g046660	chr5	47591849	47595545	-	1143	protein_coding	- && - && PF02365:No apical meristem (NAM) protein
Cs_ont_2g006530	433.965	468.642	385.747	83.1959	101.88	57.0661	429.451	80.714	2.41527	1.60604e-43	2.27784e-42	Cs_ont_2g006530	chr2	3943236	3948678	+	2901	protein_coding	- && sp|Q07970|KN14C_ARATH Kinesin-like protein KIN-14C OS=Arabidopsis thaliana OX=3702 GN=KIN14C PE=2 SV=1 && PF00225:Kinesin motor domain	CsKN14C
Cs_ont_5g033410	29.7916	30.6241	32.999	8.60647	3.02614	5.80333	31.1383	5.81198	2.41374	1.86268e-05	5.10709e-05	Cs_ont_5g033410	chr5	36137270	36137722	+	453	protein_coding	- && - && -
novel.29	45.6805	29.6961	28.4474	6.69392	5.04356	7.73777	34.608	6.49175	2.41331	7.29841e-06	2.08341e-05	-	chr1	14685787	14686126	+	340	-	- && - && -
Cs_ont_1g018800	138.035	90.0163	113.79	25.8194	14.122	24.1805	113.947	21.374	2.40926	1.60938e-14	8.26189e-14	Cs_ont_1g018800	chr1	22866633	22869757	+	1095	protein_coding	- && sp|Q9LJH5|GLO4_ARATH Peroxisomal (S)-2-hydroxy-acid oxidase GLO4 OS=Arabidopsis thaliana OX=3702 GN=GLO4 PE=2 SV=1 && PF01070:FMN-dependent dehydrogenase	CsGLO4
Cs_ont_7g000110	236.347	244.065	161.581	53.5514	42.3659	25.1478	213.998	40.355	2.40917	1.67641e-21	1.17768e-20	Cs_ont_7g000110	chr7	383339	386177	+	2088	protein_coding	- && - && PF04784:Protein of unknown function, DUF547|PF14389:Leucine-zipper of ternary complex factor MIP1
Cs_ont_6g017260	7261.22	6846.81	6495.12	1294.8	1330.49	1263.19	6867.72	1296.16	2.40609	0	0	Cs_ont_6g017260	chr6	11955656	11958496	+	2013	protein_coding	- && sp|O48818|EXPA4_ARATH Expansin-A4 OS=Arabidopsis thaliana OX=3702 GN=EXPA4 PE=1 SV=1 && PF03330:Lytic transglycolase|PF01357:Pollen allergen	CsEXPA4
Cs_ont_6g021660	232.375	185.601	202.546	40.1635	32.2788	44.4922	206.84	38.9782	2.40548	8.74315e-27	7.54785e-26	Cs_ont_6g021660	chr6	18034524	18038221	-	1871	protein_coding	- && sp|Q9SCP2|PLY12_ARATH Probable pectate lyase 12 OS=Arabidopsis thaliana OX=3702 GN=At3g53190 PE=2 SV=2 && PF00544:Pectate lyase	CsPLY12
Cs_ont_1g021430	138.035	186.529	203.684	31.5571	41.3572	27.0822	176.082	33.3322	2.40241	3.94526e-21	2.72388e-20	Cs_ont_1g021430	chr1	24714946	24715904	-	868	protein_coding	- && sp|Q9LFT5|EPFL1_ARATH EPIDERMAL PATTERNING FACTOR-like protein 1 OS=Arabidopsis thaliana OX=3702 GN=EPFL1 PE=1 SV=1 && PF17181:Epidermal patterning factor proteins	CsEPFL1
Cs_ont_4g005480	743.798	778.595	697.531	139.616	147.272	133.477	739.975	140.122	2.40238	7.31647e-91	2.30679e-89	Cs_ont_4g005480	chr4	6208117	6214844	-	1290	protein_coding	- && sp|Q66GS2|B3GTC_ARATH Probable beta-1,3-galactosyltransferase 12 OS=Arabidopsis thaliana OX=3702 GN=B3GALT12 PE=2 SV=1 && PF01762:Galactosyltransferase	CsB3GTC
Cs_ont_2g027290	5434	5166.2	5106.88	1002.18	885.65	1082.32	5235.69	990.049	2.40221	0	0	Cs_ont_2g027290	chr2	25759672	25762108	-	1452	protein_coding	- && sp|Q9SGQ0|VOZ1_ARATH Transcription factor VOZ1 OS=Arabidopsis thaliana OX=3702 GN=VOZ1 PE=1 SV=1 && -	CsVOZ1
Cs_ont_3g026720	175.771	206.945	182.064	41.1198	25.2178	40.6233	188.26	35.6536	2.398	5.49872e-24	4.2772e-23	Cs_ont_3g026720	chr3	26844984	26847438	+	1795	protein_coding	- && sp|Q9SAC4|FB2_ARATH F-box protein At1g10780 OS=Arabidopsis thaliana OX=3702 GN=At1g10780 PE=2 SV=1 && -	CsFB2
Cs_ont_2g035180	23.8333	31.5521	27.3095	3.8251	10.0871	1.93444	27.565	5.28222	2.39511	0.000113348	0.000285657	Cs_ont_2g035180	chr2	32449483	32453011	+	2303	protein_coding	- && sp|Q9LHN9|IQM2_ARATH IQ domain-containing protein IQM2 OS=Arabidopsis thaliana OX=3702 GN=IQM2 PE=2 SV=1 && -	CsIQM2
Cs_ont_6g009860	35.75	33.4081	44.378	6.69392	11.0958	3.86889	37.8454	7.21955	2.39334	3.82671e-06	1.12128e-05	Cs_ont_6g009860	chr6	6263560	6267302	-	1734	protein_coding	- && sp|Q9ZV15|CDPKK_ARATH Calcium-dependent protein kinase 20 OS=Arabidopsis thaliana OX=3702 GN=CPK20 PE=3 SV=1 && PF13499:EF-hand domain pair|PF00069:Protein kinase domain	CsCDPKK
Cs_ont_8g004320	202.583	240.353	248.062	35.3822	41.3572	55.1316	230.333	43.957	2.38881	3.45891e-28	3.11899e-27	Cs_ont_8g004320	chr8	2459958	2460497	+	255	protein_coding	- && - && -
Cs_ont_8g001620	735.854	708.067	824.976	170.217	160.385	102.525	756.299	144.376	2.38869	9.55173e-64	2.00863e-62	Cs_ont_8g001620	chr8	864373	869940	-	5329	protein_coding	- && sp|P71055|EPSF_BACSU Putative glycosyltransferase EpsF OS=Bacillus subtilis (strain 168) OX=224308 GN=epsF PE=2 SV=1 && -	CsEPSF
novel.903	310.826	286.753	285.612	50.6826	62.5402	56.0988	294.397	56.4405	2.38472	1.04227e-38	1.31409e-37	-	chr7	15345420	15350807	+	2978	-	- && sp|C0LGP4|Y3475_ARATH Probable LRR receptor-like serine/threonine-protein kinase At3g47570 OS=Arabidopsis thaliana OX=3702 GN=At3g47570 PE=2 SV=1 && PF07714:Protein tyrosine and serine/threonine kinase	CsY3475
Cs_ont_3g023740	7.94444	4.64002	18.2064	0	1.00871	4.83611	10.2636	1.94827	2.38389	0.025175	0.0453073	Cs_ont_3g023740	chr3	21423006	21423392	-	387	protein_coding	- && sp|Q9SRL7|RLP35_ARATH Receptor-like protein 35 OS=Arabidopsis thaliana OX=3702 GN=RLP35 PE=3 SV=1 && -	CsRLP35
novel.1084	87.3888	91.8723	106.962	14.3441	21.183	19.3444	95.4078	18.2905	2.38358	1.19263e-13	5.84742e-13	-	chr9	4713629	4715437	+	936	-	- && sp|Q8LPS2|ACD6_ARATH Protein ACCELERATED CELL DEATH 6 OS=Arabidopsis thaliana OX=3702 GN=ACD6 PE=1 SV=1 && -	CsACD6
novel.911	146.972	141.985	149.065	30.6008	26.2265	27.0822	146.007	27.9698	2.3826	1.11536e-20	7.57957e-20	-	chr7	21243630	21244485	+	643	-	- && - && -
Cs_ont_5g015510	1130.1	1201.76	1035.49	219.943	195.69	232.133	1122.45	215.922	2.37827	4.32366e-118	1.96355e-116	Cs_ont_5g015510	chr5	10221810	10226816	+	4564	protein_coding	- && sp|Q9SM43|VDE_SPIOL Violaxanthin de-epoxidase, chloroplastic OS=Spinacia oleracea OX=3562 GN=VDE1 PE=1 SV=2 && -	CsVDE
novel.1260	24.8264	18.5601	12.5169	4.78137	6.05228	0	18.6344	3.61122	2.37716	0.00206279	0.00442771	-	chrUn	465828	469855	-	2659	-	- && sp|Q9UR07|TF211_SCHPO Transposon Tf2-11 polyprotein OS=Schizosaccharomyces pombe (strain 972 / ATCC 24843) OX=284812 GN=Tf2-11 PE=3 SV=1 && -	CsTF211
Cs_ont_5g036340	5.95833	7.42403	17.0685	1.91255	0	3.86889	10.1503	1.92715	2.37675	0.0210306	0.0384426	Cs_ont_5g036340	chr5	39820042	39826828	-	1107	protein_coding	- && - && PF14380:Wall-associated receptor kinase C-terminal	CsWARK
novel.271	473.687	470.498	476.779	86.0647	98.8538	89.9516	473.655	91.6234	2.37099	3.63983e-61	7.32528e-60	-	chr3	13299025	13307157	+	5929	-	- && sp|F4JL11|IMPA2_ARATH Importin subunit alpha-2 OS=Arabidopsis thaliana OX=3702 GN=IMPA2 PE=1 SV=1 && PF00931:NB-ARC domain|PF00514:Armadillo/beta-catenin-like repeat	CsIMPA2
Cs_ont_5g018120	8.93749	5.56802	15.9306	1.91255	1.00871	2.90166	10.1454	1.94098	2.37011	0.0165852	0.0308997	Cs_ont_5g018120	chr5	13206107	13218512	-	216	protein_coding	- && - && -
Cs_ont_5g024900	380.34	416.674	403.954	76.502	69.6012	86.0827	400.322	77.3953	2.3699	1.17815e-50	1.94313e-49	Cs_ont_5g024900	chr5	21964466	21976815	+	270	protein_coding	- && - && -
Cs_ont_3g008580	62.5625	86.3043	40.9643	13.3878	4.03485	19.3444	63.277	12.2557	2.36686	1.86131e-07	6.09766e-07	Cs_ont_3g008580	chr3	5466240	5467765	+	1434	protein_coding	- && sp|P51090|CHSY_VITVI Chalcone synthase OS=Vitis vinifera OX=29760 GN=CHS PE=2 SV=1 && PF02797:Chalcone and stilbene synthases, C-terminal domain|PF00195:Chalcone and stilbene synthases, N-terminal domain	CsCHSY
Cs_ont_2g021550	1471.71	1430.05	1248.27	258.194	253.187	294.035	1383.34	268.472	2.36596	4.7027e-132	2.4758e-130	Cs_ont_2g021550	chr2	18268864	18271439	-	1763	protein_coding	- && sp|Q9M0I2|EXPB3_ARATH Expansin-B3 OS=Arabidopsis thaliana OX=3702 GN=EXPB3 PE=2 SV=2 && PF01357:Pollen allergen|PF03330:Lytic transglycolase	CsEXPB3
Cs_ont_2g018290	1067.53	1046.79	1232.34	235.244	224.943	188.608	1115.56	216.265	2.36578	4.07563e-107	1.59617e-105	Cs_ont_2g018290	chr2	12925325	12930467	+	1605	protein_coding	- && sp|Q9ZVN4|DSP1_ARATH Tyrosine-protein phosphatase DSP1 OS=Arabidopsis thaliana OX=3702 GN=DSP1 PE=1 SV=1 && PF03162:Tyrosine phosphatase family	CsDSP1
Cs_ont_1g023670	27.8055	11.136	11.379	3.8251	4.03485	1.93444	16.7735	3.2648	2.36522	0.00258887	0.0054651	Cs_ont_1g023670	chr1	26207425	26208289	+	865	protein_coding	- && sp|Q9SZG3|VQ29_ARATH VQ motif-containing protein 29 OS=Arabidopsis thaliana OX=3702 GN=VQ29 PE=1 SV=1 && PF05678:VQ motif	CsVQ29
Cs_ont_7g026610	28.7986	31.5521	9.10318	8.60647	2.01743	2.90166	23.1513	4.50852	2.3608	0.000962747	0.00215886	Cs_ont_7g026610	chr7	28105899	28107133	+	1143	protein_coding	- && sp|Q9SEZ4|MY105_ARATH Transcription factor MYB105 OS=Arabidopsis thaliana OX=3702 GN=MYB105 PE=1 SV=1 && PF00249:Myb-like DNA-binding domain	CsMY105
Cs_ont_8g025110	19.8611	24.1281	36.4127	3.8251	6.05228	5.80333	26.8006	5.2269	2.35535	0.000103168	0.00026138	Cs_ont_8g025110	chr8	29999926	30002870	+	2089	protein_coding	- && sp|Q9FMH8|RD21B_ARATH Probable cysteine protease RD21B OS=Arabidopsis thaliana OX=3702 GN=RD21B PE=1 SV=1 && PF00396:Granulin|PF00112:Papain family cysteine protease|PF08246:Cathepsin propeptide inhibitor domain (I29)	CsRD21B
Cs_ont_1g010730	27.8055	29.6961	47.7917	6.69392	6.05228	7.73777	35.0978	6.82799	2.35486	9.54379e-06	2.69325e-05	Cs_ont_1g010730	chr1	14740654	14743764	-	1645	protein_coding	- && sp|Q9SSQ4|FRS6_ARATH Protein FAR1-RELATED SEQUENCE 6 OS=Arabidopsis thaliana OX=3702 GN=FRS6 PE=2 SV=1 && PF03101:FAR1 DNA-binding domain	CsFRS6
Cs_ont_2g008810	789.479	804.579	731.668	144.398	150.298	163.46	775.242	152.719	2.34468	9.29863e-92	2.95244e-90	Cs_ont_2g008810	chr2	5441879	5446009	+	1198	protein_coding	- && sp|Q0WTY4|VPS2B_ARATH Vacuolar protein sorting-associated protein 2 homolog 2 OS=Arabidopsis thaliana OX=3702 GN=VPS2.2 PE=1 SV=2 && PF03357:Snf7	CsVPS2B
Cs_ont_5g003540	322.743	303.457	252.613	42.0761	70.6099	60.9349	292.938	57.8736	2.34409	8.17482e-32	8.36459e-31	Cs_ont_5g003540	chr5	2317285	2319310	-	2026	protein_coding	- && sp|Q66PF2|URT1_FRAAN Putative UDP-rhamnose:rhamnosyltransferase 1 OS=Fragaria ananassa OX=3747 GN=GT4 PE=2 SV=1 && PF00201:UDP-glucoronosyl and UDP-glucosyl transferase	CsURT1
Cs_ont_3g014310	3.97222	10.208	15.9306	1.91255	4.03485	0	10.0369	1.98247	2.34387	0.0245731	0.0443093	Cs_ont_3g014310	chr3	9396869	9399254	+	1616	protein_coding	- && - && -
Cs_ont_6g024350	81.4305	77.9523	100.135	7.6502	26.2265	17.41	86.5059	17.0956	2.34365	1.42389e-10	5.82511e-10	Cs_ont_6g024350	chr6	23051115	23054535	-	471	protein_coding	- && - && -
novel.490	24.8264	11.136	13.6548	3.8251	4.03485	1.93444	16.5391	3.2648	2.34318	0.00246163	0.00521658	-	chr3	36777761	36778194	-	336	-	- && - && -
Cs_ont_8g027850	108.243	72.3843	102.411	17.2129	20.1743	18.3772	94.346	18.5881	2.34223	9.59224e-13	4.46816e-12	Cs_ont_8g027850	chr8	31720835	31724392	+	1926	protein_coding	- && - && PF09329:Primase zinc finger
Cs_ont_2g007950	49.6527	68.6723	50.0675	8.60647	14.122	10.6394	56.1308	11.1226	2.34176	2.28006e-08	8.07178e-08	Cs_ont_2g007950	chr2	4897549	4898716	-	940	protein_coding	- && sp|Q9ZV88|BEH4_ARATH BES1/BZR1 homolog protein 4 OS=Arabidopsis thaliana OX=3702 GN=BEH4 PE=1 SV=1 && PF05687:BES1/BZR1 plant transcription factor, N-terminal	CsBEH4
Cs_ont_1g016540	58.5902	43.6162	45.5159	15.3004	4.03485	9.67221	49.2408	9.66915	2.34102	4.98057e-07	1.57274e-06	Cs_ont_1g016540	chr1	21344566	21347946	+	3104	protein_coding	- && sp|Q9LW83|CE101_ARATH G-type lectin S-receptor-like serine/threonine-protein kinase CES101 OS=Arabidopsis thaliana OX=3702 GN=CES101 PE=2 SV=2 && -	CsCE101
Cs_ont_3g028050	17.875	12.064	19.3443	2.86882	1.00871	5.80333	16.4278	3.22696	2.33677	0.00271888	0.00571968	Cs_ont_3g028050	chr3	29402309	29404177	-	1066	protein_coding	- && - && PF00917:MATH domain
Cs_ont_4g014390	170.805	175.393	135.41	43.0324	35.3049	17.41	160.536	31.9158	2.33268	2.14844e-17	1.2673e-16	Cs_ont_4g014390	chr4	19994703	19999599	-	3032	protein_coding	- && sp|F4HPR5|DRP5A_ARATH Dynamin-related protein 5A OS=Arabidopsis thaliana OX=3702 GN=DRP5A PE=2 SV=1 && PF00350:Dynamin family	CsDRP5A
Cs_ont_1g026080	149.951	102.08	131.996	19.1255	26.2265	30.9511	128.009	25.4344	2.33091	7.6488e-16	4.1989e-15	Cs_ont_1g026080	chr1	27876957	27880947	+	2583	protein_coding	- && sp|P38279|YPQ3_YEAST Probable vacuolar amino acid transporter YPQ3 OS=Saccharomyces cerevisiae (strain ATCC 204508 / S288c) OX=559292 GN=RTC2 PE=1 SV=1 && PF04193:PQ loop repeat	CsYPQ3
Cs_ont_5g047370	632.576	698.787	615.603	124.316	124.072	139.28	648.988	129.222	2.3291	1.07943e-75	2.73879e-74	Cs_ont_5g047370	chr5	48017725	48020750	-	1748	protein_coding	- && - && -
novel.28	10.9236	9.28004	9.10318	2.86882	1.00871	1.93444	9.76894	1.93733	2.32777	0.0165901	0.0309062	-	chr1	14682776	14685333	+	361	-	- && - && -
Cs_ont_2g017630	15.8889	23.2001	19.3443	1.91255	0	9.67221	19.4777	3.86159	2.32747	0.00298964	0.00624543	Cs_ont_2g017630	chr2	12266919	12268297	+	1044	protein_coding	- && sp|P49063|PGLR2_ARATH Exopolygalacturonase clone GBGA483 OS=Arabidopsis thaliana OX=3702 GN=At3g07850 PE=2 SV=2 && PF00295:Glycosyl hydrolases family 28	CsPGLR2
Cs_ont_2g024800	1435.96	1306.63	1540.71	278.276	298.579	276.625	1427.77	284.493	2.32662	1.21338e-139	6.85348e-138	Cs_ont_2g024800	chr2	23640697	23643224	+	2097	protein_coding	- && sp|Q9SGA2|GDPD1_ARATH Glycerophosphodiester phosphodiesterase GDPD1, chloroplastic OS=Arabidopsis thaliana OX=3702 GN=GDPD1 PE=1 SV=1 && PF03009:Glycerophosphoryl diester phosphodiesterase family	CsGDPD1
Cs_ont_7g001740	21.8472	27.8401	38.6885	7.6502	6.05228	3.86889	29.4586	5.85712	2.32535	5.76749e-05	0.000150288	Cs_ont_7g001740	chr7	1610943	1612074	+	1030	protein_coding	- && sp|Q9XEF0|BH051_ARATH Transcription factor bHLH51 OS=Arabidopsis thaliana OX=3702 GN=BHLH51 PE=2 SV=1 && PF00010:Helix-loop-helix DNA-binding domain	CsBH051
Cs_ont_8g019390	55.6111	46.4002	79.6528	13.3878	12.1046	10.6394	60.5547	12.0439	2.32423	1.40467e-08	5.04263e-08	Cs_ont_8g019390	chr8	24989671	24989982	+	312	protein_coding	- && sp|P33080|AX10A_SOYBN Auxin-induced protein X10A OS=Glycine max OX=3847 PE=2 SV=1 && PF02519:Auxin responsive protein	CsAX10A
Cs_ont_4g005490	66014.3	63500.5	58580.1	12350.3	11755.5	13543	62698.3	12549.6	2.32078	4.14127e-185	3.32485e-183	Cs_ont_4g005490	chr4	6218410	6219401	-	807	protein_coding	- && sp|Q9FHG4|LRKS7_ARATH Probable L-type lectin-domain containing receptor kinase S.7 OS=Arabidopsis thaliana OX=3702 GN=LECRKS7 PE=2 SV=1 && PF00139:Legume lectin domain	CsLRKS7
Cs_ont_1g016610	402.187	465.858	458.573	74.5894	119.028	72.5416	442.206	88.7197	2.32067	4.44257e-42	6.09329e-41	Cs_ont_1g016610	chr1	21383396	21385445	+	927	protein_coding	- && sp|Q9CA93|BAC2_ARATH Mitochondrial arginine transporter BAC2 OS=Arabidopsis thaliana OX=3702 GN=BAC2 PE=1 SV=1 && PF00153:Mitochondrial carrier protein	CsBAC2
Cs_ont_3g008200	719.965	772.099	655.429	100.409	185.603	145.083	715.831	143.698	2.3201	3.67921e-53	6.37201e-52	Cs_ont_3g008200	chr3	5215010	5218184	+	606	protein_coding	- && sp|Q8LG89|BABL_ARATH Basic blue protein OS=Arabidopsis thaliana OX=3702 GN=ARPN PE=2 SV=2 && PF02298:Plastocyanin-like domain	CsBABL
Cs_ont_4g003050	17.875	5.56802	5.68949	1.91255	2.01743	1.93444	9.71083	1.95481	2.31578	0.0218858	0.0398375	Cs_ont_4g003050	chr4	4361165	4363362	+	1019	protein_coding	- && - && PF03330:Lytic transglycolase
Cs_ont_4g020380	11.9167	8.35203	13.6548	4.78137	2.01743	0	11.3078	2.26627	2.31046	0.0152635	0.0285936	Cs_ont_4g020380	chr4	25728623	25731779	+	171	protein_coding	- && - && -
Cs_ont_4g027470	45.6805	103.008	69.4117	12.4316	18.1568	13.5411	72.7002	14.7098	2.31035	7.13821e-09	2.61474e-08	Cs_ont_4g027470	chr4	30486020	30491778	-	2263	protein_coding	- && sp|Q949T8|ASHR3_ARATH Histone-lysine N-methyltransferase ASHR3 OS=Arabidopsis thaliana OX=3702 GN=ASHR3 PE=1 SV=1 && PF00856:SET domain	CsASHR3
novel.637	19.8611	15.7761	37.5506	3.8251	6.05228	4.83611	24.3959	4.90449	2.3086	0.000352409	0.000837171	-	chr5	19943716	19944897	+	501	-	- && sp|V9M398|RUN1_VITRO Disease resistance protein RUN1 OS=Vitis rotundifolia OX=103349 GN=RUN1 PE=1 SV=1 && PF01582:TIR domain	CsRUN1
Cs_ont_5g022880	33.7639	25.0561	37.5506	9.56275	3.02614	6.77055	32.1235	6.45315	2.30491	3.47728e-05	9.26505e-05	Cs_ont_5g022880	chr5	18705009	18711725	-	402	protein_coding	- && - && -
Cs_ont_4g023510	21.8472	20.4161	25.0337	3.8251	2.01743	7.73777	22.4323	4.52677	2.30132	0.000473183	0.00110642	Cs_ont_4g023510	chr4	27946579	27949030	+	1818	protein_coding	- && - && PF13962:Domain of unknown function|PF12796:Ankyrin repeats (3 copies)
Cs_ont_8g014960	622.645	597.634	574.638	126.228	129.115	110.263	598.306	121.869	2.29659	5.59531e-71	1.32822e-69	Cs_ont_8g014960	chr8	16185271	16187222	-	1236	protein_coding	- && sp|Q8LNZ5|XTHB_PHAAN Probable xyloglucan endotransglucosylase/hydrolase protein B OS=Phaseolus angularis OX=3914 GN=XTHB PE=2 SV=1 && PF06955:Xyloglucan endo-transglycosylase (XET) C-terminus|PF00722:Glycosyl hydrolases family 16	CsXTHB
Cs_ont_7g026490	63.5555	96.5124	50.0675	17.2129	14.122	11.6067	70.0451	14.3139	2.29552	4.9253e-09	1.82949e-08	Cs_ont_7g026490	chr7	28023295	28025721	+	1838	protein_coding	- && sp|F4J1Q9|AVT1I_ARATH Amino acid transporter AVT1I OS=Arabidopsis thaliana OX=3702 GN=AVT1I PE=3 SV=1 && PF01490:Transmembrane amino acid transporter protein	CsAVT1I
Cs_ont_2g011070	139.028	119.712	89.8939	26.7757	18.1568	26.115	116.211	23.6825	2.295	2.34587e-14	1.19203e-13	Cs_ont_2g011070	chr2	7017923	7024846	+	2454	protein_coding	- && sp|Q59536|PTRB_MORLA Protease 2 OS=Moraxella lacunata OX=477 GN=ptrB PE=3 SV=1 && PF02897:Prolyl oligopeptidase, N-terminal beta-propeller domain|PF00326:Prolyl oligopeptidase family	CsPTRB
Cs_ont_9g000660	15925.6	15810.4	15692.7	3241.77	3169.38	3259.54	15809.6	3223.56	2.294	0	0	Cs_ont_9g000660	chr9	371250	376465	-	1937	protein_coding	- && sp|Q949Z1|PGLR4_ARATH Polygalacturonase At1g48100 OS=Arabidopsis thaliana OX=3702 GN=At1g48100 PE=2 SV=1 && PF00295:Glycosyl hydrolases family 28	CsPGLR4
Cs_ont_9g028170	141.014	172.609	153.616	52.5951	21.183	21.2789	155.746	31.6857	2.29357	4.61619e-15	2.43825e-14	Cs_ont_9g028170	chr9	31672349	31679605	+	2510	protein_coding	- && sp|Q9SA32|CCB31_ARATH Putative cyclin-B3-1 OS=Arabidopsis thaliana OX=3702 GN=CYCB3-1 PE=3 SV=2 && PF02984:Cyclin, C-terminal domain|PF00134:Cyclin, N-terminal domain	CsCCB31
novel.522	387.291	380.481	394.85	80.3271	82.7144	74.476	387.541	79.1725	2.29135	7.267e-49	1.15287e-47	-	chr4	21947894	21982107	+	5039	-	- && sp|O81905|SD18_ARATH Receptor-like serine/threonine-protein kinase SD1-8 OS=Arabidopsis thaliana OX=3702 GN=SD18 PE=1 SV=1 && PF07714:Protein tyrosine and serine/threonine kinase|PF11883:Domain of unknown function (DUF3403)|PF00954:S-locus glycoprote	CsSD18
Cs_ont_1g023350	112.215	105.792	126.307	26.7757	22.1917	21.2789	114.771	23.4154	2.29031	1.42982e-15	7.74325e-15	Cs_ont_1g023350	chr1	26025455	26030316	+	3297	protein_coding	- && sp|Q9FHP1|ACR1_ARATH ACT domain-containing protein ACR1 OS=Arabidopsis thaliana OX=3702 GN=ACR1 PE=2 SV=1 && -	CsACR1
Cs_ont_3g012870	104.271	125.28	118.341	17.2129	24.2091	29.9839	115.964	23.802	2.28573	5.1556e-15	2.7136e-14	Cs_ont_3g012870	chr3	8484767	8488837	+	3699	protein_coding	- && sp|Q9M439|BCAT2_ARATH Branched-chain-amino-acid aminotransferase 2, chloroplastic OS=Arabidopsis thaliana OX=3702 GN=BCAT2 PE=1 SV=1 && PF01063:Amino-transferase class IV	CsBCAT2
Cs_ont_9g002650	79.4444	83.5203	94.4455	15.3004	26.2265	11.6067	85.8034	17.7112	2.28034	4.25326e-11	1.79454e-10	Cs_ont_9g002650	chr9	1549704	1551777	+	1965	protein_coding	- && sp|Q9FH21|DTX55_ARATH Protein DETOXIFICATION 55 OS=Arabidopsis thaliana OX=3702 GN=DTX55 PE=2 SV=1 && PF01554:MatE	CsDTX55
Cs_ont_1g014140	19.8611	17.6321	14.7927	2.86882	6.05228	1.93444	17.4286	3.61851	2.27822	0.00195219	0.00420477	Cs_ont_1g014140	chr1	18690451	18691146	+	579	protein_coding	- && sp|Q9XI33|WIN1_ARATH Ethylene-responsive transcription factor WIN1 OS=Arabidopsis thaliana OX=3702 GN=WIN1 PE=2 SV=1 && PF00847:AP2 domain	CsWIN1
Cs_ont_4g011380	2522.36	2617.9	2522.72	510.651	505.365	563.89	2554.33	526.635	2.27802	1.37456e-248	1.66129e-246	Cs_ont_4g011380	chr4	13744559	13746268	+	1368	protein_coding	- && sp|M4IQQ5|CCL4_HUMLU 2-methylpropanoate--CoA ligase CCL4 OS=Humulus lupulus OX=3486 GN=CCL4 PE=1 SV=1 && PF13193:AMP-binding enzyme C-terminal domain|PF00501:AMP-binding enzyme	CsCCL4
Cs_ont_3g012240	390.271	413.89	366.403	70.7643	90.7841	80.2794	390.188	80.6093	2.27798	4.48406e-46	6.75614e-45	Cs_ont_3g012240	chr3	8021800	8032162	-	4652	protein_coding	- && sp|Q2QAV0|TIO_ARATH Serine/threonine-protein kinase TIO OS=Arabidopsis thaliana OX=3702 GN=TIO PE=1 SV=1 && PF00069:Protein kinase domain	CsTIO
Cs_ont_5g039860	67.5277	83.5203	80.7907	18.1692	16.1394	13.5411	77.2796	15.9499	2.27615	6.3071e-11	2.63882e-10	Cs_ont_5g039860	chr5	42780088	42782261	-	2174	protein_coding	- && sp|Q9FLJ2|NC100_ARATH NAC domain-containing protein 100 OS=Arabidopsis thaliana OX=3702 GN=NAC100 PE=2 SV=1 && PF02365:No apical meristem (NAM) protein	CsNC100
Cs_ont_9g010960	27.8055	17.6321	15.9306	4.78137	4.03485	3.86889	20.4561	4.22837	2.27563	0.000765041	0.00173764	Cs_ont_9g010960	chr9	8146638	8175198	-	1005	protein_coding	- && sp|Q03664|GSTX3_TOBAC Probable glutathione S-transferase OS=Nicotiana tabacum OX=4097 PE=2 SV=1 && PF02798:Glutathione S-transferase, N-terminal domain	CsGSTX3
Cs_ont_1g019820	270.111	331.297	243.51	31.5571	82.7144	60.9349	281.639	58.4022	2.27525	5.93065e-22	4.24049e-21	Cs_ont_1g019820	chr1	23618731	23627490	+	3272	protein_coding	- && sp|O82645|IQM1_ARATH IQ domain-containing protein IQM1 OS=Arabidopsis thaliana OX=3702 GN=IQM1 PE=1 SV=1 && -	CsIQM1
Cs_ont_2g021200	48.6597	35.2641	25.0337	4.78137	12.1046	5.80333	36.3192	7.56309	2.27443	2.13833e-05	5.82521e-05	Cs_ont_2g021200	chr2	16928248	16961135	+	336	protein_coding	- && - && -
Cs_ont_7g004670	144.986	153.121	146.789	19.1255	36.3137	36.7544	148.298	30.7312	2.27395	7.58462e-18	4.56988e-17	Cs_ont_7g004670	chr7	3560981	3562344	-	1364	protein_coding	- && sp|O80624|MAKR4_ARATH Probable membrane-associated kinase regulator 4 OS=Arabidopsis thaliana OX=3702 GN=MAKR4 PE=3 SV=1 && -	CsMAKR4
Cs_ont_8g026670	35.75	32.4801	35.2748	13.3878	4.03485	3.86889	34.5016	7.0972	2.27388	3.37337e-05	9.00312e-05	Cs_ont_8g026670	chr8	30942703	30943495	-	793	protein_coding	- && - && -
Cs_ont_7g020600	16.8819	13.9201	21.6201	2.86882	7.06099	0.967221	17.474	3.63235	2.27255	0.0027254	0.0057307	Cs_ont_7g020600	chr7	24251133	24257683	-	6501	protein_coding	- && sp|Q9CAA8|PP108_ARATH Putative pentatricopeptide repeat-containing protein At1g68930 OS=Arabidopsis thaliana OX=3702 GN=PCMP-H22 PE=3 SV=1 && -	CsPP108
Cs_ont_8g014130	533.27	552.162	532.536	117.622	108.941	108.329	539.323	111.631	2.27232	8.6445e-66	1.88852e-64	Cs_ont_8g014130	chr8	14038594	14044322	+	3366	protein_coding	- && sp|B8BKI8|MCM2_ORYSI DNA replication licensing factor MCM2 OS=Oryza sativa subsp. indica OX=39946 GN=OsI_36121 PE=3 SV=1 && PF17207:MCM OB domain|PF14551:MCM N-terminal domain|PF17855:MCM AAA-lid domain|PF12619:Mini-chromosome maintenance protein 2|P	CsMCM2
Cs_ont_4g005680	99.3055	89.0883	85.3423	17.2129	21.183	18.3772	91.2454	18.9244	2.27188	9.44491e-13	4.40045e-12	Cs_ont_4g005680	chr4	6381719	6384957	-	2583	protein_coding	- && sp|O64852|IQD6_ARATH Protein IQ-DOMAIN 6 OS=Arabidopsis thaliana OX=3702 GN=IQD6 PE=1 SV=1 && -	CsIQD6
Cs_ont_7g009410	214.5	204.161	218.476	39.2073	42.3659	50.2955	212.379	43.9562	2.27178	4.47846e-27	3.90519e-26	Cs_ont_7g009410	chr7	9827404	9831075	-	2953	protein_coding	- && sp|Q9SQZ0|CAAT7_ARATH Cationic amino acid transporter 7, chloroplastic OS=Arabidopsis thaliana OX=3702 GN=CAT7 PE=3 SV=1 && -	CsCAAT7
Cs_ont_7g024600	1400.21	1500.58	1356.37	323.221	290.509	268.888	1419.05	294.206	2.27041	2.52177e-138	1.40669e-136	Cs_ont_7g024600	chr7	26800458	26803141	+	2576	protein_coding	- && sp|P92990|PGL3_ARATH Polygalacturonase 1 beta-like protein 3 OS=Arabidopsis thaliana OX=3702 GN=PGL3 PE=2 SV=2 && PF03181:BURP domain	CsPGL3
Cs_ont_4g012770	171.799	206.017	208.235	41.1198	31.2701	49.3283	195.35	40.5727	2.26458	4.19786e-23	3.14455e-22	Cs_ont_4g012770	chr4	17257795	17263102	+	2259	protein_coding	- && sp|Q8VYZ0|ORTH2_ARATH E3 ubiquitin-protein ligase ORTHRUS 2 OS=Arabidopsis thaliana OX=3702 GN=ORTH2 PE=1 SV=1 && PF13445:RING-type zinc-finger|PF00097:Zinc finger, C3HC4 type (RING finger)|PF02182:SAD/SRA domain	CsORTH2
Cs_ont_1g005020	6.95138	16.7041	9.10318	2.86882	4.03485	0	10.9195	2.30123	2.25856	0.0195727	0.0360001	Cs_ont_1g005020	chr1	5117834	5156227	+	420	protein_coding	- && - && -
Cs_ont_8g000560	150.944	143.841	142.237	33.4696	14.122	43.525	145.674	30.3722	2.25707	5.09841e-15	2.68413e-14	Cs_ont_8g000560	chr8	336428	340244	+	3144	protein_coding	- && sp|Q9LM76|PUB44_ARATH U-box domain-containing protein 44 OS=Arabidopsis thaliana OX=3702 GN=PUB44 PE=1 SV=1 && PF04564:U-box domain	CsPUB44
Cs_ont_5g014220	47.6666	23.2001	51.2054	5.73765	10.0871	9.67221	40.6907	8.499	2.25661	9.25927e-06	2.61559e-05	Cs_ont_5g014220	chr5	9290000	9292132	+	2021	protein_coding	- && - && PF04515:Plasma-membrane choline transporter
Cs_ont_9g020860	11.9167	16.7041	18.2064	1.91255	6.05228	1.93444	15.609	3.29976	2.25042	0.00400585	0.00822689	Cs_ont_9g020860	chr9	25668791	25671725	-	1621	protein_coding	- && sp|P35336|PGLR_ACTDE Polygalacturonase OS=Actinidia deliciosa OX=3627 PE=2 SV=1 && PF00295:Glycosyl hydrolases family 28	CsPGLR
Cs_ont_4g019150	13.9028	36.1921	28.4474	6.69392	4.03485	5.80333	26.1808	5.5107	2.246	0.000301799	0.000724291	Cs_ont_4g019150	chr4	24934336	24944646	-	2480	protein_coding	- && sp|F4JEP5|MSH5_ARATH DNA mismatch repair protein MSH5 OS=Arabidopsis thaliana OX=3702 GN=MSH5 PE=2 SV=1 && PF05192:MutS domain III|PF00488:MutS domain V	CsMSH5
Cs_ont_8g022150	2927.53	3122.73	2905.05	628.273	612.289	648.038	2985.1	629.533	2.24567	1.9326e-274	2.7153e-272	Cs_ont_8g022150	chr8	27944414	27945386	-	654	protein_coding	- && - && PF10950:Organ specific protein
Cs_ont_5g038980	11.9167	15.7761	9.10318	1.91255	2.01743	3.86889	12.2653	2.59962	2.24209	0.00936427	0.0181802	Cs_ont_5g038980	chr5	42174665	42175601	-	603	protein_coding	- && sp|P42730|CLPB1_ARATH Chaperone protein ClpB1 OS=Arabidopsis thaliana OX=3702 GN=CLPB1 PE=1 SV=2 && PF17871:AAA lid domain	CsCLPB1
Cs_ont_8g000570	1046.68	1105.25	1016.14	246.719	198.716	224.395	1056.02	223.277	2.24107	1.27051e-107	4.9932e-106	Cs_ont_8g000570	chr8	343544	349651	+	1954	protein_coding	- && sp|P48624|FAD3E_BRANA Acyl-lipid omega-3 desaturase (cytochrome b5), endoplasmic reticulum OS=Brassica napus OX=3708 GN=FAD3 PE=1 SV=1 && PF00487:Fatty acid desaturase|PF11960:Domain of unknown function (DUF3474)	CsFAD3E
Cs_ont_5g046330	96.3263	74.2403	68.2739	26.7757	9.07841	14.5083	79.6135	16.7875	2.24098	2.20075e-09	8.36255e-09	Cs_ont_5g046330	chr5	47398804	47399874	-	675	protein_coding	- && sp|P46687|GASA3_ARATH Gibberellin-regulated protein 3 OS=Arabidopsis thaliana OX=3702 GN=GASA3 PE=2 SV=1 && PF02704:Gibberellin regulated protein	CsGASA3
Cs_ont_6g020130	11423.1	11890.5	11788.6	2462.41	2519.76	2448.04	11700.7	2476.74	2.24021	0	0	Cs_ont_6g020130	chr6	15454504	15459002	+	2006	protein_coding	- && sp|Q9LYW9|DNJ36_ARATH DnaJ protein P58IPK homolog OS=Arabidopsis thaliana OX=3702 GN=P58IPK PE=1 SV=1 && PF00226:DnaJ domain	CsDNJ36
novel.982	132.076	115.072	122.893	23.9069	37.3224	17.41	123.347	26.2131	2.23853	1.26105e-14	6.52739e-14	-	chr8	6900938	6904540	+	3501	-	- && sp|Q8VZG8|MIK2_ARATH MDIS1-interacting receptor like kinase 2 OS=Arabidopsis thaliana OX=3702 GN=MIK2 PE=1 SV=3 && PF00069:Protein kinase domain|PF13855:Leucine rich repeat	CsMIK2
novel.205	19.8611	2.78401	14.7927	0	6.05228	1.93444	12.4793	2.66224	2.23706	0.0245122	0.0442101	-	chr2	25018381	25020075	-	1256	-	- && sp|Q9FLC0|PER52_ARATH Peroxidase 52 OS=Arabidopsis thaliana OX=3702 GN=PER52 PE=2 SV=1 && PF00141:Peroxidase	CsPER52
Cs_ont_8g020810	442.902	445.442	481.331	102.321	109.95	79.3122	456.558	97.1944	2.23223	5.80553e-50	9.44344e-49	Cs_ont_8g020810	chr8	26794716	26795640	-	688	protein_coding	- && - && -
Cs_ont_4g012360	1009.94	1132.16	843.182	227.593	188.629	219.559	995.094	211.927	2.23201	2.98914e-77	7.77731e-76	Cs_ont_4g012360	chr4	16487145	16489711	+	1629	protein_coding	- && sp|Q6X7K0|WOX1_ARATH WUSCHEL-related homeobox 1 OS=Arabidopsis thaliana OX=3702 GN=WOX1 PE=2 SV=2 && PF00046:Homeodomain	CsWOX1
Cs_ont_7g004490	566.041	564.226	572.362	131.966	140.211	90.9188	567.543	121.032	2.23046	3.02029e-55	5.47108e-54	Cs_ont_7g004490	chr7	3407575	3410520	+	2082	protein_coding	- && - && -
Cs_ont_4g010300	33.7639	46.4002	29.5853	5.73765	8.0697	9.67221	36.5831	7.82652	2.23015	1.11703e-05	3.12673e-05	Cs_ont_4g010300	chr4	11531546	11532570	-	1025	protein_coding	- && - && -
novel.845	108.243	93.7284	128.582	19.1255	22.1917	29.0166	110.185	23.4446	2.2295	8.81642e-14	4.34443e-13	-	chr6	3518234	3519837	-	713	-	- && - && -
Cs_ont_1g016770	54.618	67.7443	51.2054	11.4753	14.122	11.6067	57.8559	12.4013	2.22645	2.34809e-08	8.29693e-08	Cs_ont_1g016770	chr1	21489609	21490664	+	954	protein_coding	- && sp|P61285|DYL1_BOVIN Dynein light chain 1, cytoplasmic OS=Bos taurus OX=9913 GN=DYNLL1 PE=1 SV=1 && PF01221:Dynein light chain type 1	CsDYL1
Cs_ont_2g011130	315.791	321.089	293.578	85.1085	67.5838	46.4266	310.153	66.373	2.22452	2.83907e-31	2.85558e-30	Cs_ont_2g011130	chr2	7060043	7065470	-	4734	protein_coding	- && sp|Q8LDF9|HMGB7_ARATH High mobility group B protein 7 OS=Arabidopsis thaliana OX=3702 GN=HMGB7 PE=1 SV=1 && -	CsHMGB7
Cs_ont_2g024160	238.333	225.505	258.303	43.0324	54.4705	57.0661	240.714	51.523	2.22375	8.99753e-29	8.31338e-28	Cs_ont_2g024160	chr2	22948727	22950471	+	1155	protein_coding	- && - && PF04862:Protein of unknown function (DUF642)
novel.115	168.819	185.601	202.546	37.2947	43.3746	38.6889	185.655	39.7861	2.2222	4.37623e-23	3.27489e-22	-	chr2	2537378	2539234	+	1621	-	- && sp|Q84KK6|I4OMT_GLYEC Isoflavone 4'-O-methyltransferase OS=Glycyrrhiza echinata OX=46348 GN=HI4'OMT PE=1 SV=1 && PF08100:Dimerisation domain|PF00891:O-methyltransferase domain	CsI4OMT
Cs_ont_6g007000	1299.91	1272.29	1106.04	271.582	271.344	248.576	1226.08	263.834	2.21773	1.54268e-114	6.58055e-113	Cs_ont_6g007000	chr6	4331036	4333335	+	2187	protein_coding	- && sp|I3PB36|CNL_PETHY Trans-cinnamate:CoA ligase, peroxisomal OS=Petunia hybrida OX=4102 GN=CNL PE=1 SV=1 && PF00501:AMP-binding enzyme|PF13193:AMP-binding enzyme C-terminal domain	CsCNL
Cs_ont_5g050430	290.965	257.985	291.302	60.2453	54.4705	65.7711	280.084	60.1623	2.21687	1.8066e-33	1.94225e-32	Cs_ont_5g050430	chr5	49902082	49903515	+	1434	protein_coding	- && sp|F4I878|BLT_ARATH Protein BRANCHLESS TRICHOME OS=Arabidopsis thaliana OX=3702 GN=BLT PE=1 SV=1 && -	CsBLT
Cs_ont_1g017560	73.4861	59.3922	65.9981	23.9069	11.0958	7.73777	66.2921	14.2468	2.21379	3.82067e-08	1.32504e-07	Cs_ont_1g017560	chr1	22014700	22017516	-	1904	protein_coding	- && - && -
Cs_ont_2g020920	194.639	137.345	134.272	28.6882	30.2614	41.5905	155.418	33.5134	2.21372	4.15996e-17	2.41519e-16	Cs_ont_2g020920	chr2	16540985	16542817	+	1833	protein_coding	- && - && -
Cs_ont_7g005300	9.93055	11.136	15.9306	0	8.0697	0	12.3324	2.6899	2.21324	0.0271469	0.0484604	Cs_ont_7g005300	chr7	4018098	4020174	-	1770	protein_coding	- && sp|Q9SHG6|STIP1_ARATH Septin and tuftelin-interacting protein 1 homolog 1 OS=Arabidopsis thaliana OX=3702 GN=STIPL1 PE=1 SV=1 && PF07842:GC-rich sequence DNA-binding factor-like protein	CsSTIP1
Cs_ont_5g043370	13.9028	33.4081	6.82739	5.73765	6.05228	0	18.0461	3.92998	2.21209	0.00795894	0.0156382	Cs_ont_5g043370	chr5	45401012	45401856	-	713	protein_coding	- && - && PF14368:Probable lipid transfer
Cs_ont_4g016770	19.8611	12.992	21.6201	3.8251	4.03485	3.86889	18.1577	3.90961	2.21122	0.00172132	0.00373002	Cs_ont_4g016770	chr4	22859324	22862342	+	756	protein_coding	- && sp|Q94JS8|FARS_CITJU (E)-beta-farnesene synthase OS=Citrus junos OX=135197 PE=1 SV=1 && -	CsFARS
Cs_ont_5g017440	55.6111	72.3843	80.7907	15.3004	22.1917	7.73777	69.5954	15.0766	2.20958	1.45171e-08	5.20567e-08	Cs_ont_5g017440	chr5	12258068	12260561	-	1664	protein_coding	- && sp|A0A068Q6L2|C7317_PRUMU Cytochrome P450 736A117 OS=Prunus mume OX=102107 GN=CYP736A117 PE=2 SV=1 && PF00067:Cytochrome P450	CsC7317
Cs_ont_7g025390	2124.14	2097.29	1887.77	405.461	375.241	541.644	2036.4	440.782	2.20777	2.32231e-37	2.82957e-36	Cs_ont_7g025390	chr7	27338412	27343055	+	3689	protein_coding	- && sp|Q93ZH1|TORL4_ARATH TORTIFOLIA1-like protein 4 OS=Arabidopsis thaliana OX=3702 GN=TOR1L4 PE=2 SV=1 && -	CsTORL4
Cs_ont_5g014190	105.264	129.92	130.858	26.7757	31.2701	21.2789	122.014	26.4416	2.2075	3.02007e-15	1.60956e-14	Cs_ont_5g014190	chr5	9273058	9276364	+	3307	protein_coding	- && sp|B8XCH5|QKY_ARATH Protein QUIRKY OS=Arabidopsis thaliana OX=3702 GN=QKY PE=2 SV=1 && PF08372:Plant phosphoribosyltransferase C-terminal|PF00168:C2 domain	CsQKY
Cs_ont_6g000140	381.333	341.505	375.506	99.4526	64.5576	73.5088	366.115	79.173	2.20612	5.49643e-38	6.81145e-37	Cs_ont_6g000140	chr6	112331	114745	+	2415	protein_coding	- && sp|Q9LJB4|5MAT_ARATH Malonyl-CoA:anthocyanidin 5-O-glucoside-6''-O-malonyltransferase OS=Arabidopsis thaliana OX=3702 GN=5MAT PE=1 SV=1 && PF02458:Transferase family	Cs5MAT
Cs_ont_9g024870	108.243	110.432	59.1707	15.3004	14.122	30.9511	92.6154	20.1245	2.20463	1.4124e-09	5.4385e-09	Cs_ont_9g024870	chr9	29090045	29093275	+	2874	protein_coding	- && - && -
Cs_ont_8g002350	185.701	185.601	172.96	24.8631	39.3398	54.1644	181.421	39.4558	2.20258	3.51833e-19	2.2393e-18	Cs_ont_8g002350	chr8	1227704	1229761	-	2058	protein_coding	- && sp|Q9XE58|SCL14_ARATH Scarecrow-like protein 14 OS=Arabidopsis thaliana OX=3702 GN=SCL14 PE=1 SV=2 && PF03514:GRAS domain family	CsSCL14
Cs_ont_2g022780	837.145	894.595	876.181	155.873	192.664	219.559	869.307	189.365	2.19933	2.28839e-80	6.25066e-79	Cs_ont_2g022780	chr2	21045006	21047219	+	1242	protein_coding	- && sp|Q6DR04|RTNLQ_ARATH Reticulon-like protein B17 OS=Arabidopsis thaliana OX=3702 GN=RTNLB17 PE=2 SV=1 && PF02453:Reticulon	CsRTNLQ
novel.265	178.75	153.121	221.89	37.2947	46.4008	36.7544	184.587	40.15	2.19918	1.84048e-20	1.24172e-19	-	chr3	12080051	12080805	+	438	-	- && - && -
Cs_ont_7g014580	27.8055	45.4722	43.2401	7.6502	7.06099	10.6394	38.8393	8.45021	2.19854	8.21966e-06	2.33394e-05	Cs_ont_7g014580	chr7	18771481	18779202	+	1797	protein_coding	- && sp|E7BQV0|NPR1_MALHU BTB/POZ domain and ankyrin repeat-containing protein NPR1 OS=Malus hupehensis OX=106556 GN=NPR1 PE=2 SV=2 && PF12313:NPR1/NIM1 like defence protein C terminal|PF11900:Domain of unknown function (DUF3420)	CsNPR1
Cs_ont_4g022170	2896.74	3082.83	3145.15	733.463	662.724	592.907	3041.57	663.031	2.19726	2.1538e-209	2.01739e-207	Cs_ont_4g022170	chr4	26986345	26989727	-	1311	protein_coding	- && sp|Q5BPZ5|LAZH2_ARATH Protein LAZ1 homolog 2 OS=Arabidopsis thaliana OX=3702 GN=At1g23070 PE=2 SV=1 && PF03619:Organic solute transporter Ostalpha	CsLAZH2
Cs_ont_3g022350	23.8333	16.7041	17.0685	9.56275	0	2.90166	19.2019	4.1548	2.19656	0.00410672	0.0084156	Cs_ont_3g022350	chr3	18919533	18922237	+	1044	protein_coding	- && - && -
Cs_ont_1g023790	54.618	64.9602	50.0675	9.56275	14.122	13.5411	56.5486	12.4086	2.1929	5.0084e-08	1.71918e-07	Cs_ont_1g023790	chr1	26284714	26287256	-	2156	protein_coding	- && sp|Q42381|HLS1_ARATH Probable N-acetyltransferase HLS1 OS=Arabidopsis thaliana OX=3702 GN=HLS1 PE=1 SV=1 && PF00583:Acetyltransferase (GNAT) family	CsHLS1
novel.965	36.743	36.1921	43.2401	7.6502	8.0697	9.67221	38.7251	8.46404	2.19147	4.83527e-06	1.40127e-05	-	chr7	23086287	23087217	-	719	-	- && sp|Q9FTA0|GEML4_ARATH GEM-like protein 4 OS=Arabidopsis thaliana OX=3702 GN=At5g08350 PE=2 SV=1 && -	CsGEML4
Cs_ont_3g023390	10.9236	17.6321	6.82739	1.91255	3.02614	2.90166	11.7944	2.61345	2.18556	0.0131699	0.0249691	Cs_ont_3g023390	chr3	21042844	21044083	-	435	protein_coding	- && - && -
Cs_ont_2g002130	12.9097	11.136	6.82739	4.78137	2.01743	0	10.291	2.26627	2.18355	0.0261123	0.0468218	Cs_ont_2g002130	chr2	1186891	1188541	+	986	protein_coding	- && - && PF12507:Human Cytomegalovirus UL139 protein
Cs_ont_1g004060	79.4444	50.1122	75.1012	13.3878	16.1394	15.4755	68.2193	15.0009	2.18326	6.12003e-09	2.25501e-08	Cs_ont_1g004060	chr1	3948387	3949204	+	723	protein_coding	- && sp|Q39962|CBPR_HEVBR Citrate-binding protein OS=Hevea brasiliensis OX=3981 GN=CBP PE=1 SV=1 && PF08787:Alginate lyase	CsCBPR
Cs_ont_7g015500	1254.23	1281.57	1121.97	298.358	280.422	227.297	1219.26	268.692	2.18303	1.46384e-100	5.19862e-99	Cs_ont_7g015500	chr7	19844846	19847258	+	2036	protein_coding	- && sp|Q9S728|PDF1_ARATH Protodermal factor 1 OS=Arabidopsis thaliana OX=3702 GN=PDF1 PE=2 SV=1 && -	CsPDF1
Cs_ont_2g031800	735.854	590.21	679.325	141.529	150.298	151.854	668.463	147.894	2.17576	2.17124e-65	4.68422e-64	Cs_ont_2g031800	chr2	29616610	29623298	-	5583	protein_coding	- && sp|Q9C8J8|AB13G_ARATH ABC transporter G family member 13 OS=Arabidopsis thaliana OX=3702 GN=ABCG13 PE=2 SV=1 && PF00005:ABC transporter|PF01061:ABC-2 type transporter	CsAB13G
Cs_ont_9g009210	32.7708	26.9121	19.3443	6.69392	5.04356	5.80333	26.3424	5.84694	2.1736	0.000210449	0.000514228	Cs_ont_9g009210	chr9	6504150	6507742	+	2291	protein_coding	- && sp|Q9FNL7|PTR3_ARATH Protein NRT1/ PTR FAMILY 5.2 OS=Arabidopsis thaliana OX=3702 GN=NPF5.2 PE=2 SV=1 && PF00854:POT family	CsPTR3
Cs_ont_2g013320	70.5069	92.8004	77.377	23.9069	10.0871	19.3444	80.2281	17.7795	2.17001	8.68862e-10	3.39215e-09	Cs_ont_2g013320	chr2	8661676	8664614	+	1347	protein_coding	- && sp|P0CW97|PCR3_ARATH Protein PLANT CADMIUM RESISTANCE 3 OS=Arabidopsis thaliana OX=3702 GN=PCR3 PE=3 SV=1 && PF04749:PLAC8 family	CsPCR3
Cs_ont_5g023510	59.5833	35.2641	53.4812	13.3878	9.07841	10.6394	49.4429	11.0352	2.15837	8.82327e-07	2.73093e-06	Cs_ont_5g023510	chr5	19416464	19423395	-	774	protein_coding	- && - && -
Cs_ont_3g012220	415.097	437.09	370.955	77.4583	96.8364	101.558	407.714	91.951	2.15107	1.30005e-42	1.79958e-41	Cs_ont_3g012220	chr3	7991703	7998069	+	3947	protein_coding	- && sp|F4IJK6|KN14R_ARATH Kinesin-like protein KIN-14R OS=Arabidopsis thaliana OX=3702 GN=KIN14R PE=3 SV=1 && PF11721:Malectin domain|PF00225:Kinesin motor domain	CsKN14R
Cs_ont_8g020950	25.8194	18.5601	29.5853	7.6502	7.06099	1.93444	24.6549	5.54854	2.1493	0.00056942	0.00131802	Cs_ont_8g020950	chr8	26907431	26909005	-	1473	protein_coding	- && sp|Q8VZG2|HSR4_ARATH Protein HYPER-SENSITIVITY-RELATED 4 OS=Arabidopsis thaliana OX=3702 GN=HSR4 PE=2 SV=1 && PF00004:ATPase family associated with various cellular activities (AAA)|PF14363:Domain associated at C-terminal with AAA	CsHSR4
Cs_ont_2g006910	9.93055	14.8481	18.2064	3.8251	0	5.80333	14.3283	3.20948	2.14506	0.0105156	0.0202477	Cs_ont_2g006910	chr2	4168260	4173661	+	3363	protein_coding	- && sp|Q93V99|PDF2_ARATH Homeobox-leucine zipper protein PROTODERMAL FACTOR 2 OS=Arabidopsis thaliana OX=3702 GN=PDF2 PE=1 SV=1 && PF00046:Homeodomain|PF01852:START domain	CsPDF2
Cs_ont_7g027030	104.271	124.352	117.203	27.732	29.2527	21.2789	115.276	26.0878	2.14502	2.36183e-14	1.19986e-13	Cs_ont_7g027030	chr7	28344528	28349014	+	2496	protein_coding	- && - && PF07059:Protein of unknown function (DUF1336)
Cs_ont_3g002720	109.236	167.041	138.823	24.8631	36.3137	32.8855	138.367	31.3541	2.14494	3.70751e-15	1.968e-14	Cs_ont_3g002720	chr3	1777326	1780930	-	3605	protein_coding	- && sp|C0LGS2|Y4361_ARATH Probable LRR receptor-like serine/threonine-protein kinase At4g36180 OS=Arabidopsis thaliana OX=3702 GN=At4g36180 PE=1 SV=1 && PF13855:Leucine rich repeat|PF08263:Leucine rich repeat N-terminal domain|PF07714:Protein tyrosine ki	CsY4361
Cs_ont_4g027130	27.8055	19.4881	9.10318	1.91255	9.07841	1.93444	18.7989	4.30847	2.14285	0.00482664	0.00980506	Cs_ont_4g027130	chr4	30261921	30265394	+	2089	protein_coding	- && sp|Q9M0B8|WTR37_ARATH WAT1-related protein At4g30420 OS=Arabidopsis thaliana OX=3702 GN=At4g30420 PE=3 SV=1 && PF00892:EamA-like transporter family	CsWTR37
Cs_ont_2g002390	389.278	431.522	287.888	77.4583	94.819	80.2794	369.562	84.1855	2.13832	2.50719e-32	2.6033e-31	Cs_ont_2g002390	chr2	1335764	1341213	-	3137	protein_coding	- && sp|Q9FL33|MCM3_ARATH DNA replication licensing factor MCM3 OS=Arabidopsis thaliana OX=3702 GN=MCM3 PE=1 SV=1 && -	CsMCM3
Cs_ont_6g002100	19.8611	34.3361	22.758	9.56275	4.03485	3.86889	25.6517	5.82216	2.13806	0.000464256	0.00108645	Cs_ont_6g002100	chr6	1271830	1273715	+	1140	protein_coding	- && sp|Q8LFL4|CLE25_ARATH CLAVATA3/ESR (CLE)-related protein 25 OS=Arabidopsis thaliana OX=3702 GN=CLE25 PE=2 SV=1 && -	CsCLE25
Cs_ont_5g026940	1066.54	1132.16	1009.32	246.719	279.413	204.084	1069.34	243.405	2.13728	2.20857e-88	6.76412e-87	Cs_ont_5g026940	chr5	25282033	25348285	-	2343	protein_coding	- && sp|Q9SF78|GDL29_ARATH GDSL esterase/lipase At1g71691 OS=Arabidopsis thaliana OX=3702 GN=At1g71691 PE=2 SV=1 && PF00657:GDSL-like Lipase/Acylhydrolase	CsGDL29
Cs_ont_7g022250	11.9167	14.8481	15.9306	3.8251	0	5.80333	14.2318	3.20948	2.13701	0.0101194	0.0195316	Cs_ont_7g022250	chr7	25357565	25358333	+	769	protein_coding	- && sp|Q5E9X1|NFYC_BOVIN Nuclear transcription factor Y subunit gamma OS=Bos taurus OX=9913 GN=NFYC PE=2 SV=1 && PF00808:Histone-like transcription factor (CBF/NF-Y) and archaeal histone	CsNFYC
Cs_ont_1g024450	530.291	562.37	505.227	111.884	128.107	123.804	532.629	121.265	2.13679	6.49455e-58	1.23727e-56	Cs_ont_1g024450	chr1	26725423	26732099	-	2632	protein_coding	- && sp|Q9LT75|PTN2A_ARATH Phosphatidylinositol 3,4,5-trisphosphate 3-phosphatase and protein-tyrosine-phosphatase PTEN2A OS=Arabidopsis thaliana OX=3702 GN=PTEN2A PE=1 SV=1 && -	CsPTN2A
Cs_ont_5g010210	100.299	150.337	119.479	21.038	38.3311	25.1478	123.371	28.1723	2.13619	3.33384e-13	1.59254e-12	Cs_ont_5g010210	chr5	6577443	6581786	-	3571	protein_coding	- && - && -
Cs_ont_4g020670	442.902	451.01	345.921	90.8461	116.002	76.4105	413.278	94.4195	2.13397	6.47076e-36	7.57618e-35	Cs_ont_4g020670	chr4	25918968	25929544	-	6725	protein_coding	- && - && -
Cs_ont_8g028700	76.4652	34.3361	52.3433	9.56275	16.1394	11.6067	54.3815	12.4363	2.1304	1.29274e-06	3.94205e-06	Cs_ont_8g028700	chr8	32255937	32257605	+	1421	protein_coding	- && sp|I1LPE9|NAC6_SOYBN NAC domain-containing protein 6 OS=Glycine max OX=3847 GN=NAC6 PE=2 SV=1 && PF02365:No apical meristem (NAM) protein	CsNAC6
Cs_ont_5g028230	24.8264	25.0561	35.2748	13.3878	3.02614	2.90166	28.3858	6.43855	2.12935	0.000511046	0.00118988	Cs_ont_5g028230	chr5	27159834	27172065	-	1653	protein_coding	- && - && -
Cs_ont_8g004870	1234.37	1367.88	1181.14	295.489	253.187	316.281	1261.13	288.319	2.12889	8.67387e-104	3.22295e-102	Cs_ont_8g004870	chr8	2763412	2769504	-	3393	protein_coding	- && sp|Q9LX66|HERK_ARATH Receptor-like protein kinase HERK 1 OS=Arabidopsis thaliana OX=3702 GN=HERK1 PE=1 SV=1 && -	CsHERK
Cs_ont_6g020550	5906.69	5944.79	6047.93	1371.3	1341.59	1379.26	5966.47	1364.05	2.1287	0	0	Cs_ont_6g020550	chr6	15957911	15960380	-	2016	protein_coding	- && sp|Q9ZUU4|CP29B_ARATH RNA-binding protein CP29B, chloroplastic OS=Arabidopsis thaliana OX=3702 GN=CP29B PE=1 SV=1 && PF00076:RNA recognition motif. (a.k.a. RRM, RBD, or RNP domain)	CsCP29B
Cs_ont_6g003700	69.5138	91.8723	77.377	17.2129	18.1568	19.3444	79.5877	18.2381	2.12712	2.34365e-10	9.47066e-10	Cs_ont_6g003700	chr6	2208742	2210132	-	1156	protein_coding	- && sp|Q9FYG7|TCP1_ARATH Transcription factor TCP1 OS=Arabidopsis thaliana OX=3702 GN=TCP1 PE=1 SV=1 && PF03634:TCP family transcription factor	CsTCP1
novel.1013	175.771	157.761	208.235	41.1198	51.4443	31.9183	180.589	41.4942	2.1215	3.42801e-19	2.18367e-18	-	chr8	25125245	25126344	+	830	-	- && sp|P33079|A10A5_SOYBN Auxin-induced protein 10A5 OS=Glycine max OX=3847 PE=2 SV=1 && -	CsA10A5
Cs_ont_3g012360	22.8403	32.4801	34.1369	4.78137	8.0697	7.73777	29.8191	6.86295	2.12063	0.000110979	0.00027997	Cs_ont_3g012360	chr3	8126022	8129884	-	2510	protein_coding	- && sp|O04514|OPT2_ARATH Oligopeptide transporter 2 OS=Arabidopsis thaliana OX=3702 GN=OPT2 PE=2 SV=2 && PF03169:OPT oligopeptide transporter protein	CsOPT2
Cs_ont_1g003730	474.68	475.138	430.125	110.928	118.019	88.9844	459.981	105.977	2.11981	2.09488e-47	3.22775e-46	Cs_ont_1g003730	chr1	3641547	3646994	+	2999	protein_coding	- && sp|Q9SJ20|RIR1_ARATH Ribonucleoside-diphosphate reductase large subunit OS=Arabidopsis thaliana OX=3702 GN=RNR1 PE=1 SV=1 && PF03477:ATP cone domain|PF00317:Ribonucleotide reductase, all-alpha domain|PF02867:Ribonucleotide reductase, barrel domain	CsRIR1
Cs_ont_5g045070	61.5694	104.864	58.0328	21.9943	20.1743	9.67221	74.8222	17.2803	2.11952	4.24307e-08	1.46565e-07	Cs_ont_5g045070	chr5	46537792	46541571	-	1711	protein_coding	- && sp|Q8H1F9|PCH2_ARATH Pachytene checkpoint protein 2 homolog OS=Arabidopsis thaliana OX=3702 GN=PCH2 PE=2 SV=1 && PF00004:ATPase family associated with various cellular activities (AAA)	CsPCH2
Cs_ont_9g020840	24.8264	24.1281	31.8611	4.78137	6.05228	7.73777	26.9385	6.19047	2.11861	0.000207772	0.000507962	Cs_ont_9g020840	chr9	25662699	25663076	+	378	protein_coding	- && - && -
Cs_ont_9g028200	217.479	210.657	238.958	52.5951	56.4879	44.4922	222.365	51.1917	2.11858	1.39378e-25	1.14644e-24	Cs_ont_9g028200	chr9	31689741	31692325	-	2081	protein_coding	- && sp|Q0WU02|MTP10_ARATH Metal tolerance protein 10 OS=Arabidopsis thaliana OX=3702 GN=MTP10 PE=2 SV=1 && PF16916:Dimerisation domain of Zinc Transporter|PF01545:Cation efflux family	CsMTP10
Cs_ont_7g014260	89.3749	79.8083	67.136	21.038	10.0871	23.2133	78.7731	18.1128	2.11783	2.21975e-09	8.42907e-09	Cs_ont_7g014260	chr7	18407281	18421152	-	3727	protein_coding	- && sp|D1KF50|SRS2L_ARATH ATP-dependent DNA helicase SRS2-like protein At4g25120 OS=Arabidopsis thaliana OX=3702 GN=SRS2 PE=1 SV=1 && PF13361:UvrD-like helicase C-terminal domain|PF00580:UvrD/REP helicase N-terminal domain	CsSRS2L
Cs_ont_2g009040	88.3819	73.3123	75.1012	19.1255	12.1046	23.2133	78.9318	18.1478	2.11745	7.39519e-10	2.90129e-09	Cs_ont_2g009040	chr2	5634509	5639201	+	2713	protein_coding	- && sp|Q9LTA6|WAV3_ARATH E3 ubiquitin-protein ligase WAV3 OS=Arabidopsis thaliana OX=3702 GN=WAV3 PE=1 SV=1 && PF13639:Ring finger domain|PF00092:von Willebrand factor type A domain|PF14624:VWA / Hh protein intein-like	CsWAV3
Cs_ont_6g004140	279.048	271.905	228.717	49.7263	66.575	63.8366	259.89	60.046	2.11709	7.75633e-28	6.93841e-27	Cs_ont_6g004140	chr6	2536440	2537443	-	1004	protein_coding	- && - && -
Cs_ont_2g034300	680.243	676.515	642.912	145.354	180.56	136.378	666.556	154.097	2.11516	5.2918e-65	1.1362e-63	Cs_ont_2g034300	chr2	31802796	31803935	+	663	protein_coding	- && sp|Q9LEH3|PER15_IPOBA Peroxidase 15 OS=Ipomoea batatas OX=4120 GN=pod PE=1 SV=1 && PF00141:Peroxidase	CsPER15
Cs_ont_1g022970	74104.7	71560.2	74878.2	16912.7	16840.5	17223.3	73514.4	16992.1	2.1131	0	0	Cs_ont_1g022970	chr1	25788978	25792139	+	2732	protein_coding	- && sp|Q8LF99|XTH6_ARATH Probable xyloglucan endotransglucosylase/hydrolase protein 6 OS=Arabidopsis thaliana OX=3702 GN=XTH6 PE=2 SV=2 && PF06955:Xyloglucan endo-transglycosylase (XET) C-terminus|PF00722:Glycosyl hydrolases family 16	CsXTH6
Cs_ont_2g006310	394.243	409.25	388.023	82.2396	94.819	98.6566	397.172	91.9051	2.11269	3.72398e-44	5.3492e-43	Cs_ont_2g006310	chr2	3775974	3780178	+	3212	protein_coding	- && sp|O81906|B120_ARATH G-type lectin S-receptor-like serine/threonine-protein kinase B120 OS=Arabidopsis thaliana OX=3702 GN=B120 PE=2 SV=1 && PF01453:D-mannose binding lectin|PF08276:PAN-like domain|PF07714:Protein tyrosine kinase|PF00954:S-locus glyc	CsB120
Cs_ont_1g013890	598.812	713.635	591.707	168.304	156.35	116.067	634.718	146.907	2.11259	9.32069e-52	1.56716e-50	Cs_ont_1g013890	chr1	18411686	18413934	+	2160	protein_coding	- && sp|Q949X0|ADS3_ARATH Palmitoyl-monogalactosyldiacylglycerol delta-7 desaturase, chloroplastic OS=Arabidopsis thaliana OX=3702 GN=ADS3 PE=1 SV=2 && -	CsADS3
Cs_ont_6g017080	626.618	656.098	680.463	171.173	136.176	147.018	654.393	151.456	2.10945	4.85195e-66	1.06828e-64	Cs_ont_6g017080	chr6	11750322	11754145	+	2011	protein_coding	- && sp|Q8GYS4|AVT1D_ARATH Amino acid transporter AVT1D OS=Arabidopsis thaliana OX=3702 GN=AVT1D PE=2 SV=1 && PF01490:Transmembrane amino acid transporter protein	CsAVT1D
Cs_ont_5g039490	50.6458	64.9602	35.2748	13.3878	12.1046	9.67221	50.2936	11.7215	2.10679	1.22678e-06	3.74752e-06	Cs_ont_5g039490	chr5	42504590	42508388	-	3695	protein_coding	- && sp|C0LGJ1|Y1743_ARATH Probable LRR receptor-like serine/threonine-protein kinase At1g74360 OS=Arabidopsis thaliana OX=3702 GN=At1g74360 PE=1 SV=1 && PF00069:Protein kinase domain|PF08263:Leucine rich repeat N-terminal domain|PF13855:Leucine rich repe	CsY1743
Cs_ont_9g023680	12967.3	12173.6	13874.4	2977.84	2894	3202.47	13005.1	3024.77	2.10375	0	0	Cs_ont_9g023680	chr9	28002504	28005603	+	2570	protein_coding	- && sp|Q9C5L3|GLPT1_ARATH Putative glycerol-3-phosphate transporter 1 OS=Arabidopsis thaliana OX=3702 GN=At3g47420 PE=2 SV=1 && PF07690:Major Facilitator Superfamily	CsGLPT1
novel.40	46.6736	49.1842	43.2401	7.6502	18.1568	6.77055	46.366	10.8592	2.10283	4.15177e-06	1.21305e-05	-	chr1	17955559	17956988	+	411	-	- && sp|P10978|POLX_TOBAC Retrovirus-related Pol polyprotein from transposon TNT 1-94 OS=Nicotiana tabacum OX=4097 PE=2 SV=1 && -	CsPOLX
Cs_ont_2g025860	226.417	179.105	203.684	42.0761	51.4443	48.3611	203.068	47.2938	2.10266	1.18239e-22	8.69771e-22	Cs_ont_2g025860	chr2	24714161	24719446	-	1299	protein_coding	- && sp|Q38961|SNM1_ARATH DNA cross-link repair protein SNM1 OS=Arabidopsis thaliana OX=3702 GN=SNM1 PE=2 SV=1 && PF07522:DNA repair metallo-beta-lactamase	CsSNM1
Cs_ont_5g003700	93.3472	63.1042	65.9981	9.56275	20.1743	22.2461	74.1498	17.3277	2.10054	1.58422e-08	5.66819e-08	Cs_ont_5g003700	chr5	2425724	2429919	-	3182	protein_coding	- && - && -
Cs_ont_6g011900	181.729	205.089	218.476	36.3384	61.5315	43.525	201.765	47.1316	2.10051	7.11975e-21	4.87964e-20	Cs_ont_6g011900	chr6	7646562	7657360	-	4863	protein_coding	- && sp|Q6IV68|FACD2_RAT Fanconi anemia group D2 protein homolog OS=Rattus norvegicus OX=10116 GN=Fancd2 PE=2 SV=2 && PF14631:Fanconi anaemia protein FancD2 nuclease	CsFACD2
Cs_ont_5g046170	22.8403	27.8401	32.999	7.6502	4.03485	7.73777	27.8931	6.47427	2.10001	0.000202551	0.000495953	Cs_ont_5g046170	chr5	47296639	47298839	-	1881	protein_coding	- && sp|O48788|Y2267_ARATH Probable inactive receptor kinase At2g26730 OS=Arabidopsis thaliana OX=3702 GN=At2g26730 PE=1 SV=1 && PF00069:Protein kinase domain|PF13855:Leucine rich repeat	CsY2267
Cs_ont_4g012710	6766.68	7272.76	6604.36	1610.37	1537.28	1669.42	6881.27	1605.69	2.09963	0	0	Cs_ont_4g012710	chr4	17186637	17191089	+	1870	protein_coding	- && sp|Q9LV33|BGL44_ARATH Beta-glucosidase 44 OS=Arabidopsis thaliana OX=3702 GN=BGLU44 PE=2 SV=1 && PF00232:Glycosyl hydrolase family 1	CsBGL44
Cs_ont_7g018090	303.875	307.169	284.474	85.1085	49.4269	74.476	298.506	69.6705	2.09661	5.91441e-29	5.50314e-28	Cs_ont_7g018090	chr7	22037007	22039736	+	2139	protein_coding	- && sp|Q9LT24|Y3985_ARATH BTB/POZ domain-containing protein At3g19850 OS=Arabidopsis thaliana OX=3702 GN=At3g19850 PE=2 SV=1 && PF03000:NPH3 family	CsY3985
Cs_ont_3g005820	330.687	292.321	325.439	67.8955	70.6099	83.181	316.149	73.8955	2.09595	1.92662e-34	2.14302e-33	Cs_ont_3g005820	chr3	3599459	3601375	-	1917	protein_coding	- && sp|O82415|TYDC_PAPSO Tyrosine decarboxylase OS=Papaver somniferum OX=3469 GN=TYDC PE=1 SV=2 && PF00282:Pyridoxal-dependent decarboxylase conserved domain	CsTYDC
Cs_ont_4g006140	32.7708	59.3922	32.999	11.4753	14.122	3.86889	41.7207	9.82205	2.09479	3.33351e-05	8.89782e-05	Cs_ont_4g006140	chr4	6758202	6759728	+	1023	protein_coding	- && sp|O80822|PER25_ARATH Peroxidase 25 OS=Arabidopsis thaliana OX=3702 GN=PER25 PE=2 SV=2 && PF00141:Peroxidase	CsPER25
Cs_ont_5g008750	40.7153	20.4161	22.758	5.73765	12.1046	1.93444	27.9631	6.59222	2.09328	0.00072084	0.00164429	Cs_ont_5g008750	chr5	5678549	5681950	+	2732	protein_coding	- && sp|Q9ZWA6|IDD3_ARATH Zinc finger protein MAGPIE OS=Arabidopsis thaliana OX=3702 GN=MGP PE=1 SV=1 && -	CsIDD3
Cs_ont_3g029500	434.958	322.017	373.23	96.5838	98.8538	69.6399	376.735	88.3592	2.09231	4.57566e-33	4.84507e-32	Cs_ont_3g029500	chr3	31969490	31971024	-	1535	protein_coding	- && sp|O65781|GALE2_CYATE UDP-glucose 4-epimerase GEPI48 OS=Cyamopsis tetragonoloba OX=3832 PE=2 SV=1 && PF16363:GDP-mannose 4,6 dehydratase	CsGALE2
Cs_ont_2g011150	1172.8	1249.09	1227.79	265.844	319.762	271.789	1216.56	285.799	2.09103	3.0676e-111	1.26069e-109	Cs_ont_2g011150	chr2	7068672	7071077	+	2280	protein_coding	- && sp|Q8RWD0|COL16_ARATH Zinc finger protein CONSTANS-LIKE 16 OS=Arabidopsis thaliana OX=3702 GN=COL16 PE=1 SV=2 && PF06203:CCT motif|PF00643:B-box zinc finger	CsCOL16
Cs_ont_3g003800	1445.89	1637	1500.89	364.341	358.093	354.97	1527.92	359.135	2.08948	4.07437e-137	2.2449e-135	Cs_ont_3g003800	chr3	2393288	2394938	-	1369	protein_coding	- && sp|Q9STG6|DUT_ARATH Deoxyuridine 5'-triphosphate nucleotidohydrolase OS=Arabidopsis thaliana OX=3702 GN=DUT PE=1 SV=1 && PF00692:dUTPase	CsDUT
Cs_ont_4g026340	36.743	20.4161	38.6885	6.69392	6.05228	9.67221	31.9492	7.47281	2.08935	0.000111309	0.00028074	Cs_ont_4g026340	chr4	29779430	29780817	-	840	protein_coding	- && sp|Q38857|XTH22_ARATH Xyloglucan endotransglucosylase/hydrolase protein 22 OS=Arabidopsis thaliana OX=3702 GN=XTH22 PE=1 SV=1 && PF00722:Glycosyl hydrolases family 16|PF06955:Xyloglucan endo-transglycosylase (XET) C-terminus	CsXTH22
Cs_ont_2g030830	8098.36	8169.22	8285.03	1932.63	1912.52	1931.54	8184.2	1925.56	2.08739	0	0	Cs_ont_2g030830	chr2	28740863	28747344	+	2127	protein_coding	- && sp|O81062|SIP_ARATH Signal peptide peptidase OS=Arabidopsis thaliana OX=3702 GN=SPP PE=2 SV=1 && PF04258:Signal peptide peptidase	CsSIP
Cs_ont_7g019910	135.055	159.617	105.824	25.8194	34.2962	34.82	133.499	31.6452	2.08173	1.82626e-14	9.35605e-14	Cs_ont_7g019910	chr7	23648018	23650027	-	2010	protein_coding	- && sp|Q9LNJ3|APF2_ARATH Aspartyl protease family protein 2 OS=Arabidopsis thaliana OX=3702 GN=APF2 PE=2 SV=1 && PF14543:Xylanase inhibitor N-terminal|PF14541:Xylanase inhibitor C-terminal	CsAPF2
Cs_ont_4g004010	21.8472	26.9121	17.0685	1.91255	5.04356	8.70499	21.9426	5.22037	2.07716	0.001501	0.00328044	Cs_ont_4g004010	chr4	5114488	5120831	-	2444	protein_coding	- && sp|A7SDW5|EIF3L_NEMVE Eukaryotic translation initiation factor 3 subunit L OS=Nematostella vectensis OX=45351 GN=v1g169424 PE=3 SV=1 && PF10255:RNA polymerase I-associated factor PAF67	CsEIF3L
novel.528	176.764	176.321	166.133	45.9012	43.3746	33.8527	173.072	41.0429	2.07712	5.62254e-20	3.71859e-19	-	chr4	22856321	22858489	+	994	-	- && sp|Q94JS8|FARS_CITJU (E)-beta-farnesene synthase OS=Citrus junos OX=135197 PE=1 SV=1 && PF03936:Terpene synthase family, metal binding domain|PF01397:Terpene synthase, N-terminal domain	CsFARS
Cs_ont_4g020540	17.875	13.9201	30.7232	3.8251	9.07841	1.93444	20.8394	4.94599	2.07588	0.00273594	0.00575017	Cs_ont_4g020540	chr4	25849906	25850097	-	192	protein_coding	- && - && -
Cs_ont_1g014800	746.777	724.771	623.568	174.042	179.551	144.116	698.372	165.903	2.07562	4.763e-62	9.72499e-61	Cs_ont_1g014800	chr1	19293290	19294244	-	955	protein_coding	- && - && -
novel.744	11.9167	8.35203	17.0685	2.86882	4.03485	1.93444	12.4457	2.94604	2.07522	0.0135431	0.0256227	-	chr5	20698345	20701471	-	373	-	- && sp|A0A290U7C4|ROQ1_NICBE Disease resistance protein Roq1 OS=Nicotiana benthamiana OX=4100 GN=ROQ1 PE=1 SV=1 && PF01582:TIR domain	CsROQ1
Cs_ont_5g033730	13.9028	20.4161	14.7927	4.78137	2.01743	4.83611	16.3705	3.8783	2.07491	0.00453857	0.00924828	Cs_ont_5g033730	chr5	36467659	36469051	-	1172	protein_coding	- && sp|Q9LQV2|RDR1_ARATH RNA-dependent RNA polymerase 1 OS=Arabidopsis thaliana OX=3702 GN=RDR1 PE=2 SV=1 && -	CsRDR1
Cs_ont_6g003500	50.6458	64.0322	50.0675	11.4753	17.1481	10.6394	54.9152	13.0876	2.07488	2.758e-07	8.90932e-07	Cs_ont_6g003500	chr6	2104635	2108372	+	2142	protein_coding	- && sp|O04251|Y4211_ARATH BRCT domain-containing protein At4g02110 OS=Arabidopsis thaliana OX=3702 GN=At4g02110 PE=4 SV=3 && PF13639:Ring finger domain|PF12738:twin BRCT domain	CsY4211
novel.832	577.958	505.762	639.498	130.053	142.228	136.378	574.406	136.22	2.0747	1.51204e-53	2.64724e-52	-	chr6	16448216	16454520	+	6305	-	- && - && -
Cs_ont_4g020110	377.361	370.273	353.886	92.7587	90.7841	78.3449	367.173	87.2959	2.07327	3.99824e-40	5.22257e-39	Cs_ont_4g020110	chr4	25504756	25506184	-	922	protein_coding	- && - && PF08792:A2L zinc ribbon domain
Cs_ont_8g026770	15.8889	12.992	20.4822	1.91255	2.01743	7.73777	16.4544	3.88925	2.07299	0.00620031	0.0123797	Cs_ont_8g026770	chr8	31005502	31007027	+	1526	protein_coding	- && sp|Q9ZUB9|FB17_ARATH Putative F-box protein At1g23770 OS=Arabidopsis thaliana OX=3702 GN=At1g23770 PE=4 SV=1 && PF12937:F-box-like	CsFB17
Cs_ont_3g013710	401.194	425.954	348.197	97.54	100.871	82.2138	391.781	93.5417	2.06889	4.62421e-39	5.87965e-38	Cs_ont_3g013710	chr3	9051814	9055385	-	1206	protein_coding	- && sp|W8JMU7|CYQ32_CATRO Cytochrome P450 81Q32 OS=Catharanthus roseus OX=4058 GN=CYP81Q32 PE=2 SV=1 && PF00067:Cytochrome P450	CsCYQ32
Cs_ont_8g020650	322.743	327.585	256.027	72.6769	78.6796	65.7711	302.118	72.3758	2.06472	2.39223e-30	2.33307e-29	Cs_ont_8g020650	chr8	26593533	26598736	+	2595	protein_coding	- && sp|Q0WVF5|MCM4_ARATH DNA replication licensing factor MCM4 OS=Arabidopsis thaliana OX=3702 GN=MCM4 PE=1 SV=1 && PF17855:MCM AAA-lid domain|PF00493:MCM P-loop domain|PF17207:MCM OB domain|PF14551:MCM N-terminal domain	CsMCM4
Cs_ont_3g032380	2390.28	2252.26	2523.86	574.721	553.783	583.234	2388.8	570.58	2.06469	2.41116e-192	2.04539e-190	Cs_ont_3g032380	chr3	35752554	35755871	-	2188	protein_coding	- && sp|Q93VV5|PTR16_ARATH Protein NRT1/ PTR FAMILY 4.3 OS=Arabidopsis thaliana OX=3702 GN=NPF4.3 PE=2 SV=1 && PF00854:POT family	CsPTR16
Cs_ont_9g010400	356.507	287.681	340.231	84.1522	77.6709	73.5088	328.14	78.444	2.06308	1.11842e-33	1.21109e-32	Cs_ont_9g010400	chr9	7597640	7601816	+	3590	protein_coding	- && - && -
Cs_ont_5g012900	77.4583	95.5844	95.5834	19.1255	16.1394	29.0166	89.542	21.4272	2.06048	1.82307e-10	7.41899e-10	Cs_ont_5g012900	chr5	8377892	8379408	-	1389	protein_coding	- && - && PF05899:Protein of unknown function (DUF861)
Cs_ont_7g017500	24.8264	22.2721	26.1716	6.69392	5.04356	5.80333	24.4234	5.84694	2.0589	0.000463018	0.00108378	Cs_ont_7g017500	chr7	21587974	21589762	+	1125	protein_coding	- && sp|A0A2U1Q018|ADH1_ARTAN Alcohol dehydrogenase 1 OS=Artemisia annua OX=35608 GN=ADH1 PE=1 SV=1 && PF08240:Alcohol dehydrogenase GroES-like domain|PF00107:Zinc-binding dehydrogenase	CsADH1
Cs_ont_3g008950	27.8055	20.4161	42.1022	0	10.0871	11.6067	30.1079	7.23126	2.05797	0.00134324	0.00295808	Cs_ont_3g008950	chr3	5723315	5724600	+	1286	protein_coding	- && - && PF05097:Protein of unknown function (DUF688)
Cs_ont_3g027980	13.9028	9.28004	9.10318	5.73765	1.00871	0.967221	10.762	2.57119	2.05729	0.0273275	0.0487597	Cs_ont_3g027980	chr3	29294360	29294861	+	369	protein_coding	- && - && -
Cs_ont_8g005210	6413.15	7181.82	6810.32	1739.46	1691.61	1473.08	6801.76	1634.72	2.05705	6.9744e-264	9.27719e-262	Cs_ont_8g005210	chr8	3012311	3015664	-	1102	protein_coding	- && sp|Q8RUN2|LOG1_ARATH Cytokinin riboside 5'-monophosphate phosphoribohydrolase LOG1 OS=Arabidopsis thaliana OX=3702 GN=LOG1 PE=1 SV=1 && PF03641:Possible lysine decarboxylase	CsLOG1
Cs_ont_8g000450	263.16	185.601	248.062	60.2453	39.3398	67.7055	232.274	55.7635	2.05413	2.26963e-20	1.52439e-19	Cs_ont_8g000450	chr8	264384	265729	-	1158	protein_coding	- && sp|O80888|M3K17_ARATH Mitogen-activated protein kinase kinase kinase 17 OS=Arabidopsis thaliana OX=3702 GN=MAPKKK17 PE=1 SV=1 && PF00069:Protein kinase domain	CsM3K17
Cs_ont_5g034680	7355.56	7158.62	7176.72	1710.78	1661.35	1851.26	7230.3	1741.13	2.05379	0	0	Cs_ont_5g034680	chr5	37962392	37966853	+	3040	protein_coding	- && sp|Q54XK2|SC61A_DICDI Protein transport protein Sec61 subunit alpha OS=Dictyostelium discoideum OX=44689 GN=sec61a PE=3 SV=1 && -	CsSC61A
Cs_ont_2g023460	813.312	882.531	920.559	230.462	179.551	220.526	872.134	210.18	2.05088	2.16868e-75	5.47775e-74	Cs_ont_2g023460	chr2	22112093	22115252	-	1837	protein_coding	- && sp|Q7XU38|C87A3_ORYSJ Cytochrome P450 87A3 OS=Oryza sativa subsp. japonica OX=39947 GN=CYP87A3 PE=2 SV=3 && -	CsC87A3
Cs_ont_1g002540	2477.67	2416.52	2520.44	625.404	577.992	585.169	2471.55	596.188	2.05084	5.15662e-216	5.04003e-214	Cs_ont_1g002540	chr1	2560168	2562910	+	1185	protein_coding	- && sp|Q43609|COMT1_PRUDU Caffeic acid 3-O-methyltransferase OS=Prunus dulcis OX=3755 GN=COMT1 PE=2 SV=1 && PF08100:Dimerisation domain|PF00891:O-methyltransferase domain	CsCOMT1
Cs_ont_2g010920	322.743	366.561	325.439	92.7587	83.7232	68.6727	338.248	81.7182	2.05021	2.824e-34	3.11346e-33	Cs_ont_2g010920	chr2	6941793	6944374	-	1248	protein_coding	- && sp|Q9FT97|AGAL1_ARATH Alpha-galactosidase 1 OS=Arabidopsis thaliana OX=3702 GN=AGAL1 PE=2 SV=1 && PF16499:Alpha galactosidase A|PF17801:Alpha galactosidase C-terminal beta sandwich domain	CsAGAL1
Cs_ont_8g025360	49.6527	39.9042	52.3433	11.4753	13.1133	9.67221	47.3001	11.4203	2.04919	1.6675e-06	5.03633e-06	Cs_ont_8g025360	chr8	30121965	30123551	+	207	protein_coding	- && - && -
Cs_ont_5g048830	121.153	117.856	75.1012	24.8631	24.2091	27.0822	104.703	25.3848	2.04811	1.80242e-11	7.77855e-11	Cs_ont_5g048830	chr5	48968499	48969241	-	743	protein_coding	- && sp|Q1ZZU9|DIR_SINHE Dirigent protein OS=Sinopodophyllum hexandrum OX=93608 GN=DIR PE=2 SV=1 && PF03018:Dirigent-like protein	CsDIR
Cs_ont_6g009180	12.9097	6.49602	17.0685	1.91255	2.01743	4.83611	12.1581	2.92203	2.04617	0.0180423	0.0334095	Cs_ont_6g009180	chr6	5755862	5757115	-	1254	protein_coding	- && sp|Q3EAL1|OFP6_ARATH Transcription repressor OFP6 OS=Arabidopsis thaliana OX=3702 GN=OFP6 PE=1 SV=1 && PF04844:Transcriptional repressor, ovate	CsOFP6
Cs_ont_4g012420	2132.09	2313.51	2171.11	516.388	556.809	531.005	2205.57	534.734	2.04511	2.45542e-186	1.9927e-184	Cs_ont_4g012420	chr4	16585898	16586862	+	965	protein_coding	- && sp|Q9LE22|CML27_ARATH Probable calcium-binding protein CML27 OS=Arabidopsis thaliana OX=3702 GN=CML27 PE=1 SV=1 && PF13499:EF-hand domain pair	CsCML27
Cs_ont_5g005530	133.069	141.985	131.996	36.3384	37.3224	25.1478	135.683	32.9362	2.04425	1.64571e-15	8.89102e-15	Cs_ont_5g005530	chr5	3620777	3622921	+	696	protein_coding	- && sp|Q93V56|IPYR1_ARATH Soluble inorganic pyrophosphatase 1 OS=Arabidopsis thaliana OX=3702 GN=PPA1 PE=1 SV=1 && PF00719:Inorganic pyrophosphatase	CsIPYR1
Cs_ont_7g012440	2935.47	2963.12	2884.57	708.6	733.334	689.629	2927.72	710.521	2.04335	3.32352e-254	4.19735e-252	Cs_ont_7g012440	chr7	15866287	15869315	-	2390	protein_coding	- && - && PF06813:Nodulin-like
Cs_ont_6g004880	943.402	857.475	1057.11	234.287	232.004	226.33	952.661	230.874	2.0432	1.44242e-80	3.964e-79	Cs_ont_6g004880	chr6	2939158	2941907	+	1544	protein_coding	- && sp|Q6NLC8|Y1648_ARATH Uncharacterized protein At1g66480 OS=Arabidopsis thaliana OX=3702 GN=At1g66480 PE=2 SV=1 && PF14009:Domain of unknown function (DUF4228)	CsY1648
Cs_ont_6g014250	896.729	780.451	770.357	198.905	193.673	202.149	815.845	198.242	2.04123	1.47258e-75	3.73209e-74	Cs_ont_6g014250	chr6	9174605	9177498	+	2757	protein_coding	- && sp|Q84KJ7|AMT21_ORYSJ Ammonium transporter 2 member 1 OS=Oryza sativa subsp. japonica OX=39947 GN=AMT2-1 PE=2 SV=1 && PF00909:Ammonium Transporter Family	CsAMT21
Cs_ont_4g007220	226.417	230.145	204.822	61.2016	52.4531	47.3938	220.461	53.6828	2.03863	4.16759e-24	3.2553e-23	Cs_ont_4g007220	chr4	7732050	7735892	-	3453	protein_coding	- && sp|Q58FZ0|NAKR2_ARATH Protein SODIUM POTASSIUM ROOT DEFECTIVE 2 OS=Arabidopsis thaliana OX=3702 GN=NAKR2 PE=2 SV=1 && PF00403:Heavy-metal-associated domain	CsNAKR2
Cs_ont_1g004210	89.3749	68.6723	65.9981	21.038	16.1394	17.41	74.6818	18.1958	2.03665	3.55735e-09	1.33393e-08	Cs_ont_1g004210	chr1	4051263	4052052	-	790	protein_coding	- && sp|Q6NQG7|ATL78_ARATH RING-H2 finger protein ATL78 OS=Arabidopsis thaliana OX=3702 GN=ATL78 PE=2 SV=1 && PF13639:Ring finger domain	CsATL78
Cs_ont_3g024130	73.4861	81.6643	97.8592	24.8631	24.2091	12.5739	84.3365	20.5487	2.03605	1.43965e-09	5.53596e-09	Cs_ont_3g024130	chr3	21942342	21948792	-	1674	protein_coding	- && sp|Q9ZVJ3|MA655_ARATH 65-kDa microtubule-associated protein 5 OS=Arabidopsis thaliana OX=3702 GN=MAP65-5 PE=1 SV=2 && PF03999:Microtubule associated protein (MAP65/ASE1 family)	CsMA655
Cs_ont_2g000450	12.9097	8.35203	22.758	6.69392	2.01743	1.93444	14.6732	3.5486	2.03188	0.0122026	0.0232569	Cs_ont_2g000450	chr2	273040	275958	-	2708	protein_coding	- && sp|Q9FGJ4|ACPM3_ARATH Acyl carrier protein 3, mitochondrial OS=Arabidopsis thaliana OX=3702 GN=MTACP2 PE=1 SV=1 && -	CsACPM3
novel.696	43.6944	41.7602	29.5853	9.56275	6.05228	12.5739	38.3466	9.3963	2.02898	2.73987e-05	7.37366e-05	-	chr5	49830481	49831338	+	449	-	- && - && -
Cs_ont_4g010400	35.75	51.0402	55.757	15.3004	4.03485	15.4755	47.5157	11.6036	2.02555	1.33677e-05	3.71363e-05	Cs_ont_4g010400	chr4	11711611	11713452	+	1842	protein_coding	- && sp|Q9ZUN4|ACCO1_ARATH 1-aminocyclopropane-1-carboxylate oxidase 1 OS=Arabidopsis thaliana OX=3702 GN=ACO1 PE=2 SV=1 && PF03171:2OG-Fe(II) oxygenase superfamily	CsACCO1
Cs_ont_3g014710	2176.78	2099.14	2301.97	567.071	491.243	557.12	2192.63	538.478	2.02421	3.25014e-166	2.33429e-164	Cs_ont_3g014710	chr3	9603309	9604633	-	1325	protein_coding	- && - && -
Cs_ont_9g014810	6.95138	7.42403	21.6201	1.91255	2.01743	4.83611	11.9985	2.92203	2.02309	0.0232414	0.0421038	Cs_ont_9g014810	chr9	15231314	15233159	-	1846	protein_coding	- && sp|Q7XJ98|MUR3_ARATH Xyloglucan galactosyltransferase MUR3 OS=Arabidopsis thaliana OX=3702 GN=MUR3 PE=1 SV=1 && PF03016:Exostosin family	CsMUR3
Cs_ont_9g010210	22.8403	20.4161	15.9306	4.78137	3.02614	6.77055	19.729	4.85935	2.02061	0.00219732	0.00469667	Cs_ont_9g010210	chr9	7425728	7427898	+	1389	protein_coding	- && sp|B0ZB56|OMT2_HUMLU Xanthohumol 4-O-methyltransferase OS=Humulus lupulus OX=3486 GN=OMT2 PE=1 SV=1 && PF08100:Dimerisation domain|PF00891:O-methyltransferase domain	CsOMT2
Cs_ont_5g048600	29.7916	12.992	4.55159	3.8251	4.03485	3.86889	15.7784	3.90961	2.02043	0.0121599	0.0231834	Cs_ont_5g048600	chr5	48788927	48792230	-	1840	protein_coding	- && sp|Q9M4A1|SPO12_ARATH Meiotic recombination protein SPO11-2 OS=Arabidopsis thaliana OX=3702 GN=SPO11-2 PE=1 SV=1 && PF04406:Type IIB DNA topoisomerase	CsSPO12
Cs_ont_5g044630	8943.45	8484.74	8667.37	2054.08	2220.18	2176.25	8698.52	2150.17	2.01653	0	0	Cs_ont_5g044630	chr5	46270785	46273830	+	2651	protein_coding	- && sp|Q93Z25|PLY22_ARATH Probable pectate lyase 22 OS=Arabidopsis thaliana OX=3702 GN=At5g63180 PE=2 SV=1 && PF00544:Pectate lyase	CsPLY22
Cs_ont_1g019760	47.6666	46.4002	36.4127	5.73765	15.1307	11.6067	43.4932	10.825	2.01419	1.13086e-05	3.16309e-05	Cs_ont_1g019760	chr1	23583776	23584972	+	1197	protein_coding	- && - && PF12023:Domain of unknown function (DUF3511)
novel.776	42.7014	36.1921	39.8264	13.3878	14.122	1.93444	39.5733	9.81476	2.014	9.07797e-05	0.000231585	-	chr5	32643244	32646320	-	2474	-	- && sp|Q7X8C5|WAKLB_ARATH Wall-associated receptor kinase-like 2 OS=Arabidopsis thaliana OX=3702 GN=WAKL2 PE=2 SV=1 && PF00069:Protein kinase domain	CsWAKLB
Cs_ont_1g014780	693.152	681.155	628.119	133.878	188.629	174.1	667.475	165.536	2.01395	3.08805e-56	5.69945e-55	Cs_ont_1g014780	chr1	19282656	19286467	-	1834	protein_coding	- && - && PF04862:Protein of unknown function (DUF642)
Cs_ont_6g020280	22000.1	19422.2	19686.8	4919.08	5463.19	4752.93	20369.7	5045.06	2.01367	0	0	Cs_ont_6g020280	chr6	15667761	15668917	-	864	protein_coding	- && sp|P43287|PIP22_ARATH Aquaporin PIP2-2 OS=Arabidopsis thaliana OX=3702 GN=PIP2-2 PE=1 SV=2 && PF00230:Major intrinsic protein	CsPIP22
Cs_ont_5g041970	3.97222	27.8401	11.379	2.86882	4.03485	3.86889	14.3971	3.59085	2.01225	0.0176757	0.03279	Cs_ont_5g041970	chr5	44323359	44324536	+	1082	protein_coding	- && sp|Q00451|PRF1_SOLLC 36.4 kDa proline-rich protein OS=Solanum lycopersicum OX=4081 GN=TPRP-F1 PE=2 SV=1 && PF14547:Hydrophobic seed protein	CsPRF1
Cs_ont_7g002250	97.3194	117.856	84.2044	21.038	32.2788	21.2789	99.7934	24.8652	2.01122	5.10308e-11	2.14545e-10	Cs_ont_7g002250	chr7	1976479	1979264	-	2701	protein_coding	- && sp|C0LGP9|IMK3_ARATH Probable leucine-rich repeat receptor-like protein kinase IMK3 OS=Arabidopsis thaliana OX=3702 GN=IMK3 PE=1 SV=1 && PF08263:Leucine rich repeat N-terminal domain|PF07714:Protein tyrosine kinase|PF13855:Leucine rich repeat	CsIMK3
Cs_ont_7g009950	26.8125	35.2641	39.8264	16.2567	5.04356	3.86889	33.9677	8.38971	2.00985	0.000263541	0.000636485	Cs_ont_7g009950	chr7	10582674	10589094	-	1464	protein_coding	- && sp|O64411|PAO1_MAIZE Polyamine oxidase 1 OS=Zea mays OX=4577 GN=MPAO1 PE=1 SV=1 && PF01593:Flavin containing amine oxidoreductase	CsPAO1
Cs_ont_3g003100	133.069	167.969	130.858	35.3822	35.3049	36.7544	143.965	35.8138	2.00934	6.91082e-16	3.79934e-15	Cs_ont_3g003100	chr3	1989819	1992351	-	1891	protein_coding	- && sp|Q1PFD1|BLH11_ARATH BEL1-like homeodomain protein 11 OS=Arabidopsis thaliana OX=3702 GN=BLH11 PE=2 SV=1 && PF07526:Associated with HOX|PF05920:Homeobox KN domain	CsBLH11
Cs_ont_1g008960	19.8611	24.1281	22.758	4.78137	5.04356	6.77055	22.249	5.53183	2.00762	0.00103514	0.00231198	Cs_ont_1g008960	chr1	12262371	12268554	+	369	protein_coding	- && - && -
Cs_ont_5g049900	83416.6	80792	79078.2	19662.9	20053.2	20851.4	81095.6	20189.2	2.00607	0	0	Cs_ont_5g049900	chr5	49555992	49559586	+	2772	protein_coding	- && sp|Q03684|BIP4_TOBAC Luminal-binding protein 4 OS=Nicotiana tabacum OX=4097 GN=BIP4 PE=2 SV=1 && -	CsBIP4
Cs_ont_2g003690	57.5972	57.5362	50.0675	5.73765	22.1917	13.5411	55.067	13.8235	2.00234	2.82739e-06	8.36862e-06	Cs_ont_2g003690	chr2	2107564	2110751	-	3188	protein_coding	- && sp|I1SSI5|MAX2A_PETHY F-box/LRR-repeat MAX2 homolog A OS=Petunia hybrida OX=4102 GN=MAX2A PE=1 SV=1 && PF18511:F-box	CsMAX2A
Cs_ont_1g027340	24.8264	20.4161	13.6548	3.8251	9.07841	1.93444	19.6324	4.94599	2.00169	0.0037903	0.00781061	Cs_ont_1g027340	chr1	28742188	28744688	-	2284	protein_coding	- && sp|Q94AP3|WAT1_ARATH Protein WALLS ARE THIN 1 OS=Arabidopsis thaliana OX=3702 GN=WAT1 PE=1 SV=1 && PF00892:EamA-like transporter family	CsWAT1
Cs_ont_9g003620	12133.1	11794.9	11745.4	2992.18	2911.14	3007.09	11891.1	2970.14	2.00121	0	0	Cs_ont_9g003620	chr9	2157517	2160435	+	2279	protein_coding	- && sp|Q8VYW2|BAM9_ARATH Inactive beta-amylase 9 OS=Arabidopsis thaliana OX=3702 GN=BAM9 PE=2 SV=1 && PF01373:Glycosyl hydrolase family 14	CsBAM9
Cs_ont_9g026780	2487.6	2452.71	2642.2	662.699	668.777	562.923	2527.5	631.466	2.00076	8.33398e-171	6.16276e-169	Cs_ont_9g026780	chr9	30429629	30431019	+	1290	protein_coding	- && sp|Q84JK8|MAKR6_ARATH Probable membrane-associated kinase regulator 6 OS=Arabidopsis thaliana OX=3702 GN=MAKR6 PE=2 SV=1 && -	CsMAKR6
Cs_ont_9g007600	1567.04	1626.79	1610.12	424.586	401.468	375.282	1601.32	400.445	1.99948	1.68412e-142	9.73239e-141	Cs_ont_9g007600	chr9	5184131	5188726	+	4287	protein_coding	- && sp|Q0WPQ2|ETR2_ARATH Ethylene receptor 2 OS=Arabidopsis thaliana OX=3702 GN=ETR2 PE=1 SV=2 && -	CsETR2
Cs_ont_9g022190	450.847	404.61	487.02	129.097	91.7929	114.132	447.492	111.674	1.9991	1.88218e-39	2.41641e-38	Cs_ont_9g022190	chr9	26780963	26782457	-	1495	protein_coding	- && sp|Q8VY90|EF105_ARATH Ethylene-responsive transcription factor ERF105 OS=Arabidopsis thaliana OX=3702 GN=ERF105 PE=2 SV=1 && PF00847:AP2 domain	CsEF105
Cs_ont_4g012480	1014.9	1087.62	1103.76	236.2	306.649	260.183	1068.76	267.677	1.99861	5.46598e-86	1.61254e-84	Cs_ont_4g012480	chr4	16645211	16646256	-	771	protein_coding	- && sp|Q9LDY5|FK172_ARATH Peptidyl-prolyl cis-trans isomerase FKBP17-2, chloroplastic OS=Arabidopsis thaliana OX=3702 GN=FKBP17-2 PE=1 SV=1 && PF00254:FKBP-type peptidyl-prolyl cis-trans isomerase	CsFK172
Cs_ont_5g045000	18.868	14.8481	9.10318	1.91255	4.03485	4.83611	14.2731	3.5945	1.99733	0.0105438	0.0202968	Cs_ont_5g045000	chr5	46506282	46508285	-	1904	protein_coding	- && - && PF05910:Plant protein of unknown function (DUF868)
Cs_ont_4g004750	956.312	1042.15	904.629	255.325	246.126	226.33	967.696	242.594	1.9972	6.84616e-85	1.98839e-83	Cs_ont_4g004750	chr4	5652388	5657616	-	2442	protein_coding	- && sp|F4JV59|CABIN_ARATH Calcineurin-binding protein 1 OS=Arabidopsis thaliana OX=3702 GN=CABIN1 PE=1 SV=1 && -	CsCABIN
Cs_ont_9g019240	269.118	246.849	271.958	67.8955	64.5576	64.8038	262.641	65.7523	1.99678	2.10531e-28	1.91454e-27	Cs_ont_9g019240	chr9	23208230	23217131	-	3431	protein_coding	- && sp|F4J2M6|KN14L_ARATH Kinesin-like protein KIN-14L OS=Arabidopsis thaliana OX=3702 GN=KIN14L PE=3 SV=2 && PF00225:Kinesin motor domain|PF00307:Calponin homology (CH) domain	CsKN14L
Cs_ont_3g013750	21.8472	18.5601	18.2064	3.8251	7.06099	3.86889	19.5379	4.91832	1.9959	0.00235838	0.00501385	Cs_ont_3g013750	chr3	9078950	9079380	+	303	protein_coding	- && - && -
Cs_ont_3g017220	6726.95	6510.87	6860.38	1640.01	1614.95	1789.36	6699.4	1681.44	1.99388	0	0	Cs_ont_3g017220	chr3	11594802	11598200	+	2198	protein_coding	- && - && PF11250:Fantastic Four meristem regulator
Cs_ont_5g049770	468.722	418.53	555.294	107.103	125.08	129.608	480.849	120.597	1.99363	2.09336e-40	2.76653e-39	Cs_ont_5g049770	chr5	49479099	49483538	+	3573	protein_coding	- && sp|Q0WVN5|CSLG3_ARATH Cellulose synthase-like protein G3 OS=Arabidopsis thaliana OX=3702 GN=CSLG3 PE=2 SV=2 && -	CsCSLG3
Cs_ont_6g023090	12.9097	18.5601	11.379	3.8251	6.05228	0.967221	14.2829	3.61487	1.99346	0.0119354	0.022785	Cs_ont_6g023090	chr6	21094553	21097899	-	234	protein_coding	- && - && -
Cs_ont_2g002250	17.875	13.9201	30.7232	4.78137	4.03485	6.77055	20.8394	5.19559	1.99331	0.00240489	0.00510307	Cs_ont_2g002250	chr2	1248241	1252999	-	786	protein_coding	- && - && -
Cs_ont_5g045250	739.826	841.699	793.115	168.304	183.586	244.707	791.547	198.866	1.99286	5.21828e-57	9.76744e-56	Cs_ont_5g045250	chr5	46633446	46639073	+	4063	protein_coding	- && sp|Q07121|AMO1_ARTS1 Primary amine oxidase OS=Arthrobacter sp. (strain P1) OX=47915 GN=maoI PE=1 SV=1 && PF02728:Copper amine oxidase, N3 domain|PF01179:Copper amine oxidase, enzyme domain	CsAMO1
Cs_ont_4g010800	64.5486	93.7284	61.4465	27.732	10.0871	17.41	73.2411	18.4097	1.99031	1.43405e-07	4.74987e-07	Cs_ont_4g010800	chr4	12380963	12510895	+	1315	protein_coding	- && sp|Q9LTS3|CKX3_ARATH Cytokinin dehydrogenase 3 OS=Arabidopsis thaliana OX=3702 GN=CKX3 PE=1 SV=1 && PF01565:FAD binding domain|PF09265:Cytokinin dehydrogenase 1, FAD and cytokinin binding	CsCKX3
Cs_ont_1g001940	257.201	250.561	262.854	69.8081	44.3834	79.3122	256.872	64.5012	1.99026	1.62498e-23	1.23787e-22	Cs_ont_1g001940	chr1	1897608	1910481	-	3833	protein_coding	- && sp|Q94AG2|SERK1_ARATH Somatic embryogenesis receptor kinase 1 OS=Arabidopsis thaliana OX=3702 GN=SERK1 PE=1 SV=2 && PF00069:Protein kinase domain|PF08263:Leucine rich repeat N-terminal domain|PF13855:Leucine rich repeat	CsSERK1
Cs_ont_7g020050	9.93055	12.992	15.9306	5.73765	4.03485	0	12.9511	3.2575	1.98866	0.0205485	0.037641	Cs_ont_7g020050	chr7	23777718	23779572	-	1855	protein_coding	- && sp|O22227|MIZ1_ARATH Protein MIZU-KUSSEI 1 OS=Arabidopsis thaliana OX=3702 GN=MIZ1 PE=1 SV=1 && PF04759:Protein of unknown function, DUF617	CsMIZ1
novel.613	92.3541	106.72	114.928	26.7757	24.2091	28.0494	104.667	26.3447	1.98806	3.66108e-12	1.65529e-11	-	chr5	10871912	10875020	+	683	-	- && - && -
Cs_ont_3g001960	87.3888	96.5124	78.5149	30.6008	18.1568	17.41	87.472	22.0559	1.98691	8.60362e-10	3.36013e-09	Cs_ont_3g001960	chr3	1265699	1267056	-	1262	protein_coding	- && sp|F4IDI6|BRG2_ARATH Probable BOI-related E3 ubiquitin-protein ligase 2 OS=Arabidopsis thaliana OX=3702 GN=BRG2 PE=1 SV=1 && PF13920:Zinc finger, C3HC4 type (RING finger)	CsBRG2
Cs_ont_7g017180	272.097	273.761	216.201	62.1579	78.6796	52.23	254.02	64.3558	1.98505	2.16351e-23	1.63536e-22	Cs_ont_7g017180	chr7	21305868	21307951	-	2084	protein_coding	- && sp|Q9SRQ1|C89A9_ARATH Cytochrome P450 89A9 OS=Arabidopsis thaliana OX=3702 GN=CYP89A9 PE=2 SV=1 && PF00067:Cytochrome P450	CsC89A9
Cs_ont_4g006700	494.541	442.658	476.779	138.66	145.255	73.5088	471.326	119.141	1.9849	2.44133e-29	2.30496e-28	Cs_ont_4g006700	chr4	7241370	7242708	-	1227	protein_coding	- && - && PF03330:Lytic transglycolase
Cs_ont_1g005620	48.6597	31.5521	27.3095	14.3441	4.03485	8.70499	35.8405	9.02799	1.98479	0.00015174	0.000376794	Cs_ont_1g005620	chr1	6029352	6031279	+	1146	protein_coding	- && sp|Q9C9K5|PILS3_ARATH Protein PIN-LIKES 3 OS=Arabidopsis thaliana OX=3702 GN=PILS3 PE=2 SV=1 && PF03547:Membrane transport protein	CsPILS3
Cs_ont_7g025430	35.75	25.9841	54.6191	15.3004	10.0871	3.86889	38.7844	9.75214	1.98433	0.000137176	0.000342522	Cs_ont_7g025430	chr7	27369409	27369918	-	510	protein_coding	- && - && -
Cs_ont_5g010550	25.8194	20.4161	15.9306	3.8251	10.0871	1.93444	20.722	5.28222	1.98413	0.00331462	0.00688022	Cs_ont_5g010550	chr5	6809593	6811271	+	1549	protein_coding	- && sp|Q1G2Y5|LTG21_ARATH Non-specific lipid transfer protein GPI-anchored 21 OS=Arabidopsis thaliana OX=3702 GN=LTPG21 PE=2 SV=1 && PF14368:Probable lipid transfer	CsLTG21
Cs_ont_1g006010	21.8472	34.3361	28.4474	7.6502	4.03485	9.67221	28.2103	7.11909	1.98321	0.000392028	0.000925616	Cs_ont_1g006010	chr1	6615009	6615776	-	768	protein_coding	- && sp|O49743|GATA4_ARATH GATA transcription factor 4 OS=Arabidopsis thaliana OX=3702 GN=GATA4 PE=2 SV=1 && PF00320:GATA zinc finger	CsGATA4
Cs_ont_6g000990	172.792	176.321	187.753	42.0761	48.4182	45.4594	178.955	45.3179	1.98154	7.37562e-20	4.846e-19	Cs_ont_6g000990	chr6	596317	596826	-	510	protein_coding	- && sp|Q93Z27|CML46_ARATH Probable calcium-binding protein CML46 OS=Arabidopsis thaliana OX=3702 GN=CML46 PE=1 SV=1 && PF13499:EF-hand domain pair	CsCML46
Cs_ont_2g006920	113.208	77.9523	110.376	28.6882	28.244	19.3444	100.512	25.4255	1.98115	9.62055e-11	3.97921e-10	Cs_ont_2g006920	chr2	4176690	4179288	+	1968	protein_coding	- && sp|O50046|TRPB_CAMAC Tryptophan synthase beta chain 2, chloroplastic OS=Camptotheca acuminata OX=16922 GN=TSB PE=2 SV=1 && PF00291:Pyridoxal-phosphate dependent enzyme	CsTRPB
Cs_ont_4g022700	20399.3	18932.2	21954.6	5174.4	5136.37	5211.39	20428.7	5174.05	1.98096	0	0	Cs_ont_4g022700	chr4	27381748	27385037	-	2358	protein_coding	- && sp|Q3E989|PME54_ARATH Probable pectinesterase/pectinesterase inhibitor 54 OS=Arabidopsis thaliana OX=3702 GN=PME54 PE=2 SV=1 && PF01095:Pectinesterase|PF04043:Plant invertase/pectin methylesterase inhibitor	CsPME54
novel.94	64.5486	79.8083	86.4802	26.7757	13.1133	18.3772	76.9457	19.4221	1.98068	1.27605e-08	4.5941e-08	-	chr1	18198209	18200982	-	2664	-	- && sp|Q8L3R3|RFL1_ARATH Disease resistance protein RFL1 OS=Arabidopsis thaliana OX=3702 GN=RFL1 PE=3 SV=2 && PF00931:NB-ARC domain	CsRFL1
Cs_ont_2g033040	1296.93	1460.68	1268.76	329.915	342.962	348.2	1342.12	340.359	1.98057	2.7655e-109	1.10817e-107	Cs_ont_2g033040	chr2	30632011	30633201	-	810	protein_coding	- && - && PF13855:Leucine rich repeat
Cs_ont_1g023250	174.778	170.753	151.34	33.4696	41.3572	51.2627	165.624	42.0299	1.98015	2.63844e-17	1.54984e-16	Cs_ont_1g023250	chr1	25976679	25980934	+	3063	protein_coding	- && sp|O81001|GRF1_ARATH Growth-regulating factor 1 OS=Arabidopsis thaliana OX=3702 GN=GRF1 PE=1 SV=1 && PF08880:QLQ|PF08879:WRC	CsGRF1
Cs_ont_7g001600	11.9167	9.28004	13.6548	2.86882	4.03485	1.93444	11.6172	2.94604	1.97932	0.0191609	0.0353207	Cs_ont_7g001600	chr7	1524585	1527278	+	1723	protein_coding	- && - && PF14226:non-haem dioxygenase in morphine synthesis N-terminal
Cs_ont_2g014300	81.4305	57.5362	68.2739	19.1255	12.1046	21.2789	69.0802	17.503	1.97652	4.71416e-08	1.62115e-07	Cs_ont_2g014300	chr2	9495173	9496663	-	1054	protein_coding	- && - && -
Cs_ont_3g021000	30.7847	50.1122	56.8949	20.0818	8.0697	6.77055	45.9306	11.6407	1.97374	3.64892e-05	9.70284e-05	Cs_ont_3g021000	chr3	16784513	16787803	-	2606	protein_coding	- && sp|A0A0N7F297|C82D6_SINHE Demethylepipodophyllotoxin synthase OS=Sinopodophyllum hexandrum OX=93608 GN=CYP82D61 PE=1 SV=1 && PF00067:Cytochrome P450	CsC82D6
Cs_ont_9g018450	100.299	108.576	105.824	27.732	29.2527	23.2133	104.9	26.7327	1.97332	2.93891e-12	1.33792e-11	Cs_ont_9g018450	chr9	22052917	22080640	-	2696	protein_coding	- && sp|Q03773|E13A_SOYBN Glucan endo-1,3-beta-glucosidase OS=Glycine max OX=3847 PE=1 SV=1 && PF00332:Glycosyl hydrolases family 17	CsE13A
Cs_ont_1g027950	10.9236	29.6961	28.4474	3.8251	5.04356	8.70499	23.0224	5.85789	1.97292	0.00228065	0.0048587	Cs_ont_1g027950	chr1	29201268	29218831	+	186	protein_coding	- && - && -
Cs_ont_2g029650	162.861	200.449	191.167	48.77	40.3485	52.23	184.826	47.1162	1.97043	3.30977e-19	2.10895e-18	Cs_ont_2g029650	chr2	27743977	27750676	-	2157	protein_coding	- && sp|Q9FL08|WTR42_ARATH WAT1-related protein At5g40240 OS=Arabidopsis thaliana OX=3702 GN=At5g40240 PE=2 SV=1 && PF00892:EamA-like transporter family	CsWTR42
Cs_ont_4g013960	891.763	811.075	941.041	219.943	234.021	221.494	881.293	225.153	1.96786	5.76527e-78	1.52654e-76	Cs_ont_4g013960	chr4	19273709	19275313	-	1023	protein_coding	- && sp|Q8L493|DAAA_ARATH D-amino-acid transaminase, chloroplastic OS=Arabidopsis thaliana OX=3702 GN=DAAT PE=1 SV=1 && PF01063:Amino-transferase class IV	CsDAAA
Cs_ont_5g009090	32.7708	48.2562	40.9643	11.4753	10.0871	9.67221	40.6638	10.4115	1.96612	1.65258e-05	4.55383e-05	Cs_ont_5g009090	chr5	5899083	5904551	+	3782	protein_coding	- && sp|K4DF01|ARF2B_SOLLC Auxin response factor 2B OS=Solanum lycopersicum OX=4081 GN=ARF2B PE=2 SV=1 && PF02362:B3 DNA binding domain|PF06507:Auxin response factor	CsARF2B
Cs_ont_1g026740	67.5277	66.8163	63.7223	24.8631	16.1394	9.67221	66.0221	16.8916	1.96553	1.66936e-07	5.48883e-07	Cs_ont_1g026740	chr1	28362537	28364447	+	1823	protein_coding	- && sp|Q8LC79|GAT18_ARATH GATA transcription factor 18 OS=Arabidopsis thaliana OX=3702 GN=GATA18 PE=1 SV=2 && PF00320:GATA zinc finger	CsGAT18
Cs_ont_5g044060	32.7708	41.7602	47.7917	6.69392	20.1743	4.83611	40.7742	10.5681	1.95482	0.000116222	0.000292375	Cs_ont_5g044060	chr5	45929255	45931104	-	306	protein_coding	- && - && -
Cs_ont_6g005780	33.7639	43.6162	20.4822	9.56275	8.0697	7.73777	32.6207	8.45674	1.95392	0.000190762	0.000468158	Cs_ont_6g005780	chr6	3489522	3490814	+	1196	protein_coding	- && sp|P40288|DHG_BACME Glucose 1-dehydrogenase OS=Bacillus megaterium OX=1404 PE=1 SV=1 && PF00106:short chain dehydrogenase	CsDHG
Cs_ont_9g026140	11596.9	10441	9971.4	2574.29	2622.65	3078.67	10669.8	2758.54	1.95157	3.54025e-76	9.06434e-75	Cs_ont_9g026140	chr9	29946170	29947245	-	1076	protein_coding	- && sp|Q9FF86|DCR_ARATH BAHD acyltransferase DCR OS=Arabidopsis thaliana OX=3702 GN=DCR PE=2 SV=1 && PF02458:Transferase family	CsDCR
Cs_ont_3g016470	114.201	112.288	128.582	30.6008	28.244	32.8855	118.357	30.5768	1.95023	2.22613e-13	1.07389e-12	Cs_ont_3g016470	chr3	10748261	10749386	+	1126	protein_coding	- && - && -
Cs_ont_4g022420	751.743	760.035	786.287	203.687	193.673	197.313	766.022	198.224	1.94953	1.35368e-74	3.39251e-73	Cs_ont_4g022420	chr4	27162918	27163526	-	609	protein_coding	- && - && -
Cs_ont_1g012090	154.917	156.833	150.202	46.8575	28.244	44.4922	153.984	39.8645	1.94678	9.73553e-16	5.3133e-15	Cs_ont_1g012090	chr1	16430949	16433471	+	2010	protein_coding	- && sp|Q9C7A2|ITN1_ARATH Ankyrin repeat-containing protein ITN1 OS=Arabidopsis thaliana OX=3702 GN=ITN1 PE=1 SV=1 && PF13962:Domain of unknown function|PF12796:Ankyrin repeats (3 copies)	CsITN1
Cs_ont_2g013980	168.819	169.825	187.753	55.4639	35.3049	45.4594	175.466	45.4094	1.94626	9.66503e-18	5.7985e-17	Cs_ont_2g013980	chr2	9179232	9182484	-	2010	protein_coding	- && sp|Q9FLV4|Y5248_ARATH G-type lectin S-receptor-like serine/threonine-protein kinase At5g24080 OS=Arabidopsis thaliana OX=3702 GN=At5g24080 PE=2 SV=1 && PF07714:Protein tyrosine kinase|PF00954:S-locus glycoprotein domain|PF01453:D-mannose binding lect	CsY5248
novel.27	156.903	205.089	194.58	40.1635	54.4705	50.2955	185.524	48.3098	1.94286	3.45804e-18	2.12337e-17	-	chr1	14677352	14681074	+	3090	-	- && sp|O82484|DRL23_ARATH Putative disease resistance protein At4g10780 OS=Arabidopsis thaliana OX=3702 GN=At4g10780 PE=3 SV=1 && PF00931:NB-ARC domain	CsDRL23
Cs_ont_6g010980	199.604	213.441	211.649	37.2947	63.5489	61.9022	208.231	54.2486	1.9428	2.06784e-19	1.32967e-18	Cs_ont_6g010980	chr6	7075138	7079282	-	1506	protein_coding	- && sp|Q08891|FACR2_ARATH Fatty acyl-CoA reductase 2, chloroplastic OS=Arabidopsis thaliana OX=3702 GN=FAR2 PE=1 SV=2 && PF03015:Male sterility protein|PF07993:Male sterility protein	CsFACR2
Cs_ont_4g007980	137.042	118.784	141.099	28.6882	38.3311	36.7544	132.308	34.5912	1.93535	3.31809e-14	1.67281e-13	Cs_ont_4g007980	chr4	8625609	8627151	-	1461	protein_coding	- && sp|Q9LV52|HSFC1_ARATH Heat stress transcription factor C-1 OS=Arabidopsis thaliana OX=3702 GN=HSFC1 PE=1 SV=1 && PF00447:HSF-type DNA-binding	CsHSFC1
Cs_ont_9g028130	30.7847	40.8322	28.4474	8.60647	2.01743	15.4755	33.3548	8.69981	1.9351	0.000487368	0.00113758	Cs_ont_9g028130	chr9	31646688	31648685	-	1334	protein_coding	- && sp|O81123|ZIP1_ARATH Zinc transporter 1 OS=Arabidopsis thaliana OX=3702 GN=ZIP1 PE=2 SV=1 && PF02535:ZIP Zinc transporter	CsZIP1
Cs_ont_7g029400	101.292	122.496	102.411	15.3004	41.3572	29.0166	108.733	28.5581	1.93497	4.80848e-10	1.90509e-09	Cs_ont_7g029400	chr7	29672230	29673222	+	907	protein_coding	- && sp|Q9ZPW9|NLTP8_ARATH Non-specific lipid-transfer protein 8 OS=Arabidopsis thaliana OX=3702 GN=LTP8 PE=3 SV=1 && PF00234:Protease inhibitor/seed storage/LTP family	CsNLTP8
Cs_ont_1g003910	77.4583	64.0322	70.5496	23.9069	13.1133	18.3772	70.6801	18.4658	1.93222	3.70774e-08	1.28786e-07	Cs_ont_1g003910	chr1	3792240	3792927	+	582	protein_coding	- && - && -
Cs_ont_6g013360	1313.81	1268.58	1329.06	301.227	302.614	421.709	1303.82	341.85	1.93054	7.6086e-75	1.91108e-73	Cs_ont_6g013360	chr6	8577674	8580665	-	2371	protein_coding	- && sp|F4ISY0|Y2837_ARATH WEB family protein At2g38370 OS=Arabidopsis thaliana OX=3702 GN=At2g38370 PE=2 SV=1 && PF05701:Weak chloroplast movement under blue light	CsY2837
Cs_ont_5g048500	15.8889	20.4161	22.758	9.56275	0	5.80333	19.6876	5.12203	1.9303	0.00743241	0.0146652	Cs_ont_5g048500	chr5	48722986	48725018	-	1935	protein_coding	- && sp|Q8VZQ2|MYB61_ARATH Transcription factor MYB61 OS=Arabidopsis thaliana OX=3702 GN=MYB61 PE=2 SV=1 && -	CsMYB61
Cs_ont_8g012170	100.299	90.9443	76.2391	21.9943	22.1917	26.115	89.1607	23.4337	1.92967	3.97475e-10	1.58567e-09	Cs_ont_8g012170	chr8	10603171	10606085	-	1937	protein_coding	- && sp|Q8L799|MIOX1_ARATH Inositol oxygenase 1 OS=Arabidopsis thaliana OX=3702 GN=MIOX1 PE=2 SV=1 && PF05153:Myo-inositol oxygenase	CsMIOX1
Cs_ont_9g026950	220.458	206.945	207.097	46.8575	61.5315	59.0005	211.5	55.7965	1.92402	1.24212e-21	8.75871e-21	Cs_ont_9g026950	chr9	30628734	30638599	-	4122	protein_coding	- && - && PF05029:Timeless protein C terminal region|PF04821:Timeless protein
Cs_ont_2g006430	320.757	299.745	298.129	86.0647	76.6622	79.3122	306.21	80.6797	1.9238	4.34697e-31	4.3489e-30	Cs_ont_2g006430	chr2	3876738	3880287	-	1905	protein_coding	- && sp|P0CV96|NES1_FRAVE (3S,6E)-nerolidol synthase 1, chloroplastic OS=Fragaria vesca OX=57918 PE=1 SV=1 && PF03936:Terpene synthase family, metal binding domain|PF01397:Terpene synthase, N-terminal domain	CsNES1
Cs_ont_8g027680	533.27	583.714	542.777	153.004	124.072	160.559	553.254	145.878	1.92225	8.06278e-49	1.27822e-47	Cs_ont_8g027680	chr8	31592605	31596480	-	3663	protein_coding	- && - && -
Cs_ont_7g025320	11.9167	25.0561	22.758	1.91255	10.0871	3.86889	19.9102	5.28952	1.92181	0.00575121	0.0115404	Cs_ont_7g025320	chr7	27277497	27280151	+	2559	protein_coding	- && sp|O48682|FH4_ARATH Formin-like protein 4 OS=Arabidopsis thaliana OX=3702 GN=FH4 PE=1 SV=2 && PF02181:Formin Homology 2 Domain	CsFH4
Cs_ont_4g022780	1427.02	1706.6	1507.71	363.384	367.171	495.217	1547.11	408.591	1.92091	3.75913e-75	9.46308e-74	Cs_ont_4g022780	chr4	27431819	27435774	-	2837	protein_coding	- && sp|P83948|PME3_CITSI Pectinesterase 3 OS=Citrus sinensis OX=2711 PE=1 SV=1 && PF04043:Plant invertase/pectin methylesterase inhibitor|PF01095:Pectinesterase	CsPME3
Cs_ont_9g023930	1227.42	1271.36	1251.69	348.084	313.71	328.855	1250.16	330.216	1.92011	4.5323e-111	1.85248e-109	Cs_ont_9g023930	chr9	28288851	28289623	+	773	protein_coding	- && sp|P17407|21KD_DAUCA 21 kDa protein OS=Daucus carota OX=4039 PE=2 SV=1 && PF04043:Plant invertase/pectin methylesterase inhibitor	Cs21KD
Cs_ont_4g006410	173.785	201.377	188.891	65.983	43.3746	39.6561	188.017	49.6712	1.91879	2.25393e-17	1.32848e-16	Cs_ont_4g006410	chr4	6982321	6989561	+	7153	protein_coding	- && sp|Q94A82|NUD19_ARATH Nudix hydrolase 19, chloroplastic OS=Arabidopsis thaliana OX=3702 GN=NUDT19 PE=1 SV=1 && -	CsNUD19
Cs_ont_6g004900	308.84	295.105	339.093	80.3271	87.758	81.2466	314.346	83.1106	1.91838	4.08839e-31	4.09203e-30	Cs_ont_6g004900	chr6	2947440	2947673	-	234	protein_coding	- && - && -
Cs_ont_5g007120	252.236	336.865	262.854	73.6332	77.6709	74.476	283.985	75.26	1.91818	1.71083e-25	1.39954e-24	Cs_ont_5g007120	chr5	4693116	4699842	+	2808	protein_coding	- && sp|P43299|MCM7_ARATH DNA replication licensing factor MCM7 OS=Arabidopsis thaliana OX=3702 GN=MCM7 PE=1 SV=2 && -	CsMCM7
Cs_ont_5g036510	63.5555	73.3123	79.6528	38.251	11.0958	7.73777	72.1735	19.0282	1.91785	8.58678e-06	2.43296e-05	Cs_ont_5g036510	chr5	40037639	40039451	+	684	protein_coding	- && - && PF13398:Peptidase M50B-like
Cs_ont_6g012480	183.715	167.969	180.926	33.4696	54.4705	53.1972	177.537	47.0458	1.91762	3.83243e-17	2.22848e-16	Cs_ont_6g012480	chr6	8019702	8020943	+	1242	protein_coding	- && sp|P43187|ALLB3_BETPN Calcium-binding allergen Bet v 3 OS=Betula pendula OX=3505 GN=BETVIII PE=1 SV=1 && PF13499:EF-hand domain pair|PF13405:EF-hand domain	CsALLB3
Cs_ont_5g015000	51.6389	46.4002	56.8949	18.1692	11.0958	11.6067	51.6446	13.6239	1.91757	2.228e-06	6.6665e-06	Cs_ont_5g015000	chr5	9844090	9845871	-	1123	protein_coding	- && sp|Q9FK93|PP406_ARATH Pentatricopeptide repeat-containing protein At5g39680 OS=Arabidopsis thaliana OX=3702 GN=EMB2744 PE=1 SV=1 && PF13499:EF-hand domain pair	CsPP406
novel.493	17.875	12.064	18.2064	4.78137	5.04356	2.90166	16.0485	4.2422	1.91739	0.00742264	0.0146485	-	chr4	2919041	2920593	+	1348	-	- && - && -
Cs_ont_2g006200	1818.28	1740.01	1953.77	536.47	473.086	449.758	1837.35	486.438	1.91606	3.34001e-124	1.61818e-122	Cs_ont_2g006200	chr2	3705787	3709670	+	3380	protein_coding	- && - && PF00564:PB1 domain
Cs_ont_5g025320	15.8889	16.7041	7.96528	4.78137	6.05228	0	13.5194	3.61122	1.91597	0.0238313	0.0431013	Cs_ont_5g025320	chr5	22567654	22600186	+	1617	protein_coding	- && sp|A0A290U7C4|ROQ1_NICBE Disease resistance protein Roq1 OS=Nicotiana benthamiana OX=4100 GN=ROQ1 PE=1 SV=1 && PF00931:NB-ARC domain|PF01582:TIR domain	CsROQ1
Cs_ont_2g033320	43.6944	41.7602	54.6191	11.4753	10.0871	15.4755	46.6912	12.346	1.91428	6.45524e-06	1.85283e-05	Cs_ont_2g033320	chr2	30829231	30830694	-	1368	protein_coding	- && sp|Q9LXV0|U92A1_ARATH UDP-glycosyltransferase 92A1 OS=Arabidopsis thaliana OX=3702 GN=UGT92A1 PE=2 SV=1 && PF00201:UDP-glucoronosyl and UDP-glucosyl transferase	CsU92A1
Cs_ont_4g014680	138.035	121.568	138.823	34.4259	42.3659	29.0166	132.809	35.2695	1.91372	5.87872e-14	2.91859e-13	Cs_ont_4g014680	chr4	20361878	20371517	+	1518	protein_coding	- && sp|Q5XG87|PAPD7_HUMAN Terminal nucleotidyltransferase 4A OS=Homo sapiens OX=9606 GN=TENT4A PE=1 SV=3 && PF03828:Cid1 family poly A polymerase|PF01909:Nucleotidyltransferase domain	CsPAPD7
Cs_ont_2g004030	4832.21	4570.42	4254.6	1243.16	1170.11	1212.9	4552.41	1208.72	1.91339	8.87936e-243	1.01324e-240	Cs_ont_2g004030	chr2	2332360	2334333	+	1877	protein_coding	- && sp|Q8GYW8|SCT_ARATH Spermidine coumaroyl-CoA acyltransferase OS=Arabidopsis thaliana OX=3702 GN=SCT PE=1 SV=1 && PF02458:Transferase family	CsSCT
Cs_ont_2g004750	88.3819	107.648	106.962	13.3878	37.3224	29.9839	100.998	26.898	1.91285	2.57801e-09	9.74668e-09	Cs_ont_2g004750	chr2	2771765	2773316	-	1035	protein_coding	- && sp|Q38741|SBP1_ANTMA Squamosa promoter-binding protein 1 OS=Antirrhinum majus OX=4151 GN=SBP1 PE=2 SV=1 && PF03110:SBP domain	CsSBP1
Cs_ont_9g024320	9.93055	25.0561	9.10318	1.91255	6.05228	3.86889	14.6966	3.94457	1.91283	0.0157899	0.0295231	Cs_ont_9g024320	chr9	28597622	28599099	+	513	protein_coding	- && sp|O64629|AUR3_ARATH Serine/threonine-protein kinase Aurora-3 OS=Arabidopsis thaliana OX=3702 GN=AUR3 PE=2 SV=1 && -	CsAUR3
Cs_ont_5g028040	123.139	150.337	106.962	38.251	33.2875	29.9839	126.813	33.8408	1.90861	6.47326e-13	3.04242e-12	Cs_ont_5g028040	chr5	26543407	26549928	+	2421	protein_coding	- && sp|Q9SJW9|CDT1A_ARATH CDT1-like protein a, chloroplastic OS=Arabidopsis thaliana OX=3702 GN=CDT1A PE=1 SV=1 && PF16679:DNA replication factor Cdt1 C-terminal domain|PF08839:DNA replication factor CDT1 like	CsCDT1A
Cs_ont_2g005850	397.222	399.97	343.645	118.578	104.906	81.2466	380.279	101.577	1.90579	4.81903e-32	4.95118e-31	Cs_ont_2g005850	chr2	3468378	3470927	+	2117	protein_coding	- && - && PF14364:Domain of unknown function (DUF4408)|PF05553:Cotton fibre expressed protein
Cs_ont_6g025260	25.8194	18.5601	25.0337	7.6502	4.03485	6.77055	23.1377	6.15187	1.90443	0.00146734	0.00321061	Cs_ont_6g025260	chr6	23921524	23922400	-	877	protein_coding	- && - && PF15699:NPR1 interacting
Cs_ont_2g012010	11.9167	11.136	17.0685	4.78137	1.00871	4.83611	13.3737	3.54206	1.90375	0.0174846	0.0324596	Cs_ont_2g012010	chr2	7681790	7682511	-	722	protein_coding	- && - && PF13947:Wall-associated receptor kinase galacturonan-binding	CsWARK
Cs_ont_1g014840	13.9028	13.9201	12.5169	1.91255	6.05228	2.90166	13.4466	3.62216	1.90167	0.0153957	0.0288268	Cs_ont_1g014840	chr1	19326225	19333527	-	3130	protein_coding	- && sp|Q9LYE3|ASI1_ARATH Protein ANTI-SILENCING 1 OS=Arabidopsis thaliana OX=3702 GN=ASI1 PE=4 SV=2 && -	CsASI1
Cs_ont_8g005500	950.354	948.42	880.733	257.238	218.891	267.92	926.502	248.016	1.90096	3.14723e-76	8.06725e-75	Cs_ont_8g005500	chr8	3227875	3234189	+	2905	protein_coding	- && sp|Q8LBW2|OTU9_ARATH OVARIAN TUMOR DOMAIN-containing deubiquitinating enzyme 9 OS=Arabidopsis thaliana OX=3702 GN=OTU9 PE=1 SV=1 && PF02338:OTU-like cysteine protease	CsOTU9
Cs_ont_8g027590	1548.17	1609.16	1573.71	384.423	412.564	470.07	1577.01	422.352	1.90081	2.57545e-117	1.14193e-115	Cs_ont_8g027590	chr8	31529900	31530773	+	874	protein_coding	- && sp|Q9FYB5|DNJ11_ARATH Chaperone protein dnaJ 11, chloroplastic OS=Arabidopsis thaliana OX=3702 GN=ATJ11 PE=1 SV=2 && PF00226:DnaJ domain	CsDNJ11
Cs_ont_8g023520	46.6736	15.7761	28.4474	11.4753	6.05228	6.77055	30.299	8.09938	1.89828	0.000886071	0.00199548	Cs_ont_8g023520	chr8	28847887	28850982	+	3096	protein_coding	- && sp|Q9LJ64|PLRX1_ARATH Pollen-specific leucine-rich repeat extensin-like protein 1 OS=Arabidopsis thaliana OX=3702 GN=PEX1 PE=1 SV=1 && PF08263:Leucine rich repeat N-terminal domain|PF13855:Leucine rich repeat	CsPLRX1
Cs_ont_6g014690	287.986	348.001	320.887	81.2834	85.7406	89.9516	318.958	85.6585	1.89734	3.27837e-30	3.18487e-29	Cs_ont_6g014690	chr6	9471268	9473294	+	1909	protein_coding	- && - && PF14383:DUF761-associated sequence motif
Cs_ont_5g003160	190.667	199.521	207.097	45.9012	63.5489	51.2627	199.095	53.5709	1.89559	7.88044e-20	5.16479e-19	Cs_ont_5g003160	chr5	2067863	2071778	+	2604	protein_coding	- && sp|Q9LQ89|ROGF2_ARATH Rop guanine nucleotide exchange factor 2 OS=Arabidopsis thaliana OX=3702 GN=ROPGEF2 PE=1 SV=2 && PF03759:PRONE (Plant-specific Rop nucleotide exchanger)	CsROGF2
Cs_ont_5g010270	1473.69	1195.27	1199.34	374.86	349.015	317.249	1289.44	347.041	1.89376	6.46365e-78	1.70945e-76	Cs_ont_5g010270	chr5	6623052	6625064	-	1805	protein_coding	- && sp|Q93ZQ3|PLP9_ARATH Probable inactive patatin-like protein 9 OS=Arabidopsis thaliana OX=3702 GN=PLP9 PE=2 SV=1 && PF01734:Patatin-like phospholipase	CsPLP9
Cs_ont_9g017190	64.5486	90.9443	91.0318	20.0818	22.1917	24.1805	82.1749	22.1513	1.89077	5.49301e-09	2.03297e-08	Cs_ont_9g017190	chr9	20291594	20292445	+	333	protein_coding	- && - && -
Cs_ont_3g010620	55.6111	69.6003	63.7223	14.3441	24.2091	12.5739	62.9779	17.0424	1.89067	4.22142e-07	1.34226e-06	Cs_ont_3g010620	chr3	6774049	6778355	-	183	protein_coding	- && - && -
Cs_ont_4g016140	66.5347	61.2482	100.135	19.1255	13.1133	29.0166	75.9726	20.4185	1.88793	2.05592e-07	6.71468e-07	Cs_ont_4g016140	chr4	22034145	22037646	+	2760	protein_coding	- && sp|O81832|Y4729_ARATH G-type lectin S-receptor-like serine/threonine-protein kinase At4g27290 OS=Arabidopsis thaliana OX=3702 GN=At4g27290 PE=3 SV=4 && PF07714:Protein tyrosine kinase|PF08276:PAN-like domain|PF01453:D-mannose binding lectin|PF00954:S	CsY4729
novel.256	268.125	243.137	254.889	59.289	64.5576	83.181	255.384	69.0092	1.88728	5.90111e-24	4.58703e-23	-	chr3	10191213	10192043	+	652	-	- && sp|Q94F49|H2A5_ARATH Probable histone H2A.5 OS=Arabidopsis thaliana OX=3702 GN=At5g27670 PE=1 SV=1 && PF00125:Core histone H2A/H2B/H3/H4	CsH2A5
Cs_ont_4g022760	2221.46	2337.64	2295.14	590.978	644.567	619.022	2284.75	618.189	1.88645	4.29927e-177	3.33267e-175	Cs_ont_4g022760	chr4	27416375	27419637	-	1959	protein_coding	- && sp|Q43062|PME_PRUPE Pectinesterase/pectinesterase inhibitor PPE8B OS=Prunus persica OX=3760 PE=2 SV=1 && PF01095:Pectinesterase|PF04043:Plant invertase/pectin methylesterase inhibitor	CsPME
Cs_ont_5g043060	88.3819	138.273	86.4802	21.9943	30.2614	32.8855	104.378	28.3804	1.88376	8.2685e-10	3.23319e-09	Cs_ont_5g043060	chr5	45225242	45231317	+	4010	protein_coding	- && sp|Q8SR85|CDC71_ENCCU Probable cell division control protein 7 homolog 1 OS=Encephalitozoon cuniculi (strain GB-M1) OX=284813 GN=CDC7-1 PE=3 SV=1 && -	CsCDC71
Cs_ont_9g023830	43.6944	65.8883	40.9643	17.2129	10.0871	13.5411	50.1823	13.6137	1.88339	7.70406e-06	2.19335e-05	Cs_ont_9g023830	chr9	28218969	28221254	-	1774	protein_coding	- && sp|Q9STY3|PME33_ARATH Probable pectinesterase/pectinesterase inhibitor 33 OS=Arabidopsis thaliana OX=3702 GN=PME33 PE=2 SV=1 && PF04043:Plant invertase/pectin methylesterase inhibitor|PF01095:Pectinesterase	CsPME33
Cs_ont_6g002870	145.979	217.153	197.994	55.4639	42.3659	54.1644	187.042	50.6648	1.88286	2.29466e-16	1.28928e-15	Cs_ont_6g002870	chr6	1720154	1725750	-	1339	protein_coding	- && sp|D7SMN6|FULL_VITVI Agamous-like MADS-box protein FUL-L OS=Vitis vinifera OX=29760 GN=FULL PE=2 SV=1 && PF01486:K-box region|PF00319:SRF-type transcription factor (DNA-binding and dimerisation domain)	CsFULL
Cs_ont_7g015660	38.7291	16.7041	12.5169	10.519	4.03485	3.86889	22.65	6.14092	1.88216	0.0048653	0.00987735	Cs_ont_7g015660	chr7	19993185	19994951	-	1631	protein_coding	- && sp|Q9LV60|CRR55_ARATH Cysteine-rich repeat secretory protein 55 OS=Arabidopsis thaliana OX=3702 GN=CRRSP55 PE=2 SV=1 && PF01657:Salt stress response/antifungal	CsCRR55
Cs_ont_3g018910	286	299.745	250.337	89.8898	70.6099	66.7383	278.694	75.746	1.88011	3.76872e-25	3.04204e-24	Cs_ont_3g018910	chr3	13642951	13647403	+	2803	protein_coding	- && sp|F4JIF5|TCX2_ARATH Protein tesmin/TSO1-like CXC 2 OS=Arabidopsis thaliana OX=3702 GN=TCX2 PE=1 SV=1 && PF03638:Tesmin/TSO1-like CXC domain, cysteine-rich domain	CsTCX2
Cs_ont_1g027600	45.6805	73.3123	42.1022	21.038	15.1307	7.73777	53.6983	14.6355	1.87915	1.27695e-05	3.55359e-05	Cs_ont_1g027600	chr1	28963063	28965371	-	2225	protein_coding	- && - && PF00643:B-box zinc finger
Cs_ont_5g049820	13.9028	25.9841	13.6548	6.69392	4.03485	3.86889	17.8472	4.86589	1.87855	0.00648817	0.0129143	Cs_ont_5g049820	chr5	49501715	49505783	-	2084	protein_coding	- && - && PF10382:Protein of unknown function (DUF2439)
Cs_ont_2g013060	218.472	230.145	246.924	54.5077	85.7406	49.3283	231.847	63.1922	1.87791	2.9598e-19	1.89024e-18	Cs_ont_2g013060	chr2	8453005	8454236	-	1102	protein_coding	- && - && PF00407:Pathogenesis-related protein Bet v I family	CsPR
Cs_ont_4g027850	1242.31	1177.64	1167.48	334.696	343.971	298.871	1195.81	325.846	1.87636	4.63947e-98	1.59229e-96	Cs_ont_4g027850	chr4	30732874	30737639	-	2054	protein_coding	- && sp|Q9M099|SCP24_ARATH Serine carboxypeptidase 24 OS=Arabidopsis thaliana OX=3702 GN=SCPL24 PE=1 SV=1 && PF00450:Serine carboxypeptidase	CsSCP24
Cs_ont_2g030810	26.8125	18.5601	32.999	13.3878	2.01743	5.80333	26.1239	7.06953	1.8728	0.00237269	0.00504014	Cs_ont_2g030810	chr2	28731607	28732150	+	544	protein_coding	- && sp|Q940T5|RDUF2_ARATH E3 ubiquitin-protein ligase RDUF2 OS=Arabidopsis thaliana OX=3702 GN=DURF2 PE=1 SV=1 && PF13639:Ring finger domain	CsRDUF2
Cs_ont_3g002230	8668.38	8189.63	7777.53	2199.43	2220.18	2330.04	8211.85	2249.88	1.86811	0	0	Cs_ont_3g002230	chr3	1444610	1447726	+	1973	protein_coding	- && sp|Q6VAF6|TBB6_GOSHI Tubulin beta-6 chain OS=Gossypium hirsutum OX=3635 PE=2 SV=1 && PF03953:Tubulin C-terminal domain|PF00091:Tubulin/FtsZ family, GTPase domain	CsTBB6
Cs_ont_5g036600	169.812	163.329	183.202	56.4202	40.3485	44.4922	172.114	47.087	1.86683	5.66982e-17	3.27066e-16	Cs_ont_5g036600	chr5	40118467	40120304	+	1189	protein_coding	- && sp|Q8GWK7|BEE3_ARATH Transcription factor BEE 3 OS=Arabidopsis thaliana OX=3702 GN=BEE3 PE=2 SV=1 && -	CsBEE3
Cs_ont_1g010490	16.8819	7.42403	11.379	3.8251	4.03485	1.93444	11.895	3.2648	1.86523	0.0257173	0.0461761	Cs_ont_1g010490	chr1	14389815	14579156	-	1070	protein_coding	- && - && PF04005:Hus1-like protein
Cs_ont_9g013500	102.285	126.208	94.4455	27.732	25.2178	35.7872	107.646	29.579	1.86517	5.67006e-11	2.37937e-10	Cs_ont_9g013500	chr9	12731069	12734678	+	1461	protein_coding	- && sp|P0CV94|NES1_FRAAN (3S,6E)-nerolidol synthase 1 OS=Fragaria ananassa OX=3747 PE=1 SV=1 && PF01397:Terpene synthase, N-terminal domain|PF03936:Terpene synthase family, metal binding domain	CsNES1
Cs_ont_2g017040	12.9097	30.6241	27.3095	10.519	4.03485	4.83611	23.6145	6.46333	1.86418	0.00295362	0.00617823	Cs_ont_2g017040	chr2	11906892	11909803	-	2841	protein_coding	- && sp|Q9C699|RLP7_ARATH Receptor-like protein 7 OS=Arabidopsis thaliana OX=3702 GN=RLP7 PE=3 SV=2 && PF08263:Leucine rich repeat N-terminal domain|PF13855:Leucine rich repeat	CsRLP7
Cs_ont_8g012010	119.167	107.648	106.962	28.6882	24.2091	38.6889	111.259	30.5287	1.86417	1.82423e-11	7.86812e-11	Cs_ont_8g012010	chr8	10396544	10398699	+	1603	protein_coding	- && - && -
Cs_ont_5g032690	852.041	874.179	832.941	220.9	237.047	245.674	853.054	234.54	1.86353	1.04795e-75	2.66192e-74	Cs_ont_5g032690	chr5	34876259	34881455	-	3433	protein_coding	- && sp|F4IBQ9|KN14Q_ARATH Kinesin-like protein KIN-14Q OS=Arabidopsis thaliana OX=3702 GN=KIN14Q PE=3 SV=1 && PF00225:Kinesin motor domain	CsKN14Q
Cs_ont_9g006530	79.4444	69.6003	88.756	24.8631	16.1394	24.1805	79.2669	21.7277	1.8618	1.28178e-08	4.614e-08	Cs_ont_9g006530	chr9	4165011	4166669	-	1474	protein_coding	- && sp|Q9LIK5|CML11_ARATH Calmodulin-like protein 11 OS=Arabidopsis thaliana OX=3702 GN=CML11 PE=2 SV=1 && PF00036:EF hand|PF13499:EF-hand domain pair	CsCML11
Cs_ont_7g006650	4463.78	4606.61	4865.65	1293.84	1243.74	1295.11	4645.35	1277.56	1.86175	8.15259e-274	1.13832e-271	Cs_ont_7g006650	chr7	5289345	5296252	-	3172	protein_coding	- && sp|F4IUW3|AVT1C_ARATH Amino acid transporter AVT1C OS=Arabidopsis thaliana OX=3702 GN=AVT1C PE=1 SV=1 && -	CsAVT1C
Cs_ont_7g020830	1548.17	1627.72	1465.61	399.723	435.764	443.955	1547.17	426.48	1.86027	8.95081e-117	3.95313e-115	Cs_ont_7g020830	chr7	24402504	24407588	+	1629	protein_coding	- && sp|P52839|SOT12_ARATH Cytosolic sulfotransferase 12 OS=Arabidopsis thaliana OX=3702 GN=SOT12 PE=1 SV=2 && PF00685:Sulfotransferase domain	CsSOT12
Cs_ont_2g005690	349.555	368.417	329.99	77.4583	123.063	88.9844	349.321	96.5019	1.85958	1.17438e-27	1.04513e-26	Cs_ont_2g005690	chr2	3359600	3361273	-	1674	protein_coding	- && - && -
Cs_ont_2g032880	54.618	82.5923	86.4802	20.0818	23.2004	18.3772	74.5635	20.5531	1.85891	6.61867e-08	2.25095e-07	Cs_ont_2g032880	chr2	30529525	30530856	-	321	protein_coding	- && - && -
Cs_ont_3g001110	361.472	395.33	309.508	89.8898	113.985	90.9188	355.437	98.2644	1.85861	1.96685e-29	1.86011e-28	Cs_ont_3g001110	chr3	768865	771998	-	2927	protein_coding	- && sp|Q9LM93|DPM1_ARATH Dolichol-phosphate mannosyltransferase subunit 1 OS=Arabidopsis thaliana OX=3702 GN=DPMS1 PE=1 SV=1 && -	CsDPM1
Cs_ont_2g018750	181.729	183.745	144.513	62.1579	21.183	57.0661	169.996	46.8023	1.85817	2.23391e-11	9.58181e-11	Cs_ont_2g018750	chr2	13341653	13347164	+	2649	protein_coding	- && sp|Q564K3|CND2_ARATH Condensin complex subunit 2 OS=Arabidopsis thaliana OX=3702 GN=CAPH PE=1 SV=1 && PF05786:Condensin complex subunit 2	CsCND2
novel.225	49.6527	72.3843	47.7917	15.3004	20.1743	11.6067	56.6096	15.6938	1.85741	2.56827e-06	7.62879e-06	-	chr2	30317932	30319635	-	1539	-	- && - && -
Cs_ont_6g015500	184.708	163.329	130.858	48.77	43.3746	40.6233	159.632	44.256	1.85287	4.93554e-15	2.60021e-14	Cs_ont_6g015500	chr6	10277435	10284321	-	3533	protein_coding	- && sp|Q8HXL3|WDR62_PIG WD repeat-containing protein 62 OS=Sus scrofa OX=9823 GN=WDR62 PE=3 SV=1 && -	CsWDR62
Cs_ont_3g018780	21.8472	13.9201	28.4474	1.91255	10.0871	5.80333	21.4049	5.93434	1.85252	0.00500629	0.0101334	Cs_ont_3g018780	chr3	13458377	13459045	+	669	protein_coding	- && - && -
Cs_ont_1g022370	705.069	759.107	650.877	196.036	202.751	187.641	705.018	195.476	1.85243	3.32629e-59	6.49089e-58	Cs_ont_1g022370	chr1	25317632	25324000	+	3996	protein_coding	- && sp|F4IJK6|KN14R_ARATH Kinesin-like protein KIN-14R OS=Arabidopsis thaliana OX=3702 GN=KIN14R PE=3 SV=1 && -	CsKN14R
Cs_ont_7g019420	5191.69	5196.82	4833.79	1443.98	1245.76	1528.21	5074.1	1405.98	1.85133	1.31021e-191	1.10313e-189	Cs_ont_7g019420	chr7	23257048	23262278	-	3259	protein_coding	- && sp|Q9S7Y7|XYL1_ARATH Alpha-xylosidase 1 OS=Arabidopsis thaliana OX=3702 GN=XYL1 PE=1 SV=1 && PF01055:Glycosyl hydrolases family 31|PF13802:Galactose mutarotase-like|PF16863:N-terminal barrel of NtMGAM and CtMGAM, maltase-glucoamylase	CsXYL1
Cs_ont_5g043990	23.8333	28.7681	28.4474	6.69392	8.0697	7.73777	27.0163	7.50047	1.84951	0.000630259	0.00144914	Cs_ont_5g043990	chr5	45888272	45890061	-	561	protein_coding	- && sp|Q9FIH9|CML37_ARATH Calcium-binding protein CML37 OS=Arabidopsis thaliana OX=3702 GN=CML37 PE=1 SV=1 && PF13405:EF-hand domain	CsCML37
Cs_ont_4g000810	440.916	428.738	460.848	98.4963	160.385	111.23	443.501	123.371	1.84811	1.93247e-31	1.95069e-30	Cs_ont_4g000810	chr4	2685156	2690260	-	1437	protein_coding	- && sp|Q3SZ85|PTRD1_BOVIN Putative peptidyl-tRNA hydrolase PTRHD1 OS=Bos taurus OX=9913 GN=PTRHD1 PE=2 SV=2 && PF01981:Peptidyl-tRNA hydrolase PTH2	CsPTRD1
Cs_ont_6g010260	112.215	151.265	126.307	26.7757	37.3224	44.4922	129.929	36.1968	1.84603	4.02864e-12	1.81709e-11	Cs_ont_6g010260	chr6	6543681	6549309	+	1026	protein_coding	- && - && PF04788:Protein of unknown function (DUF620)
Cs_ont_3g027970	10.9236	13.9201	13.6548	4.78137	2.01743	3.86889	12.8328	3.5559	1.84586	0.0192781	0.0355252	Cs_ont_3g027970	chr3	29286120	29290426	+	444	protein_coding	- && - && -
Cs_ont_7g004040	74.4791	44.5442	59.1707	27.732	9.07841	12.5739	59.398	16.4614	1.845	1.1312e-05	3.16366e-05	Cs_ont_7g004040	chr7	3058426	3061240	-	1371	protein_coding	- && sp|Q8L719|THO4B_ARATH THO complex subunit 4B OS=Arabidopsis thaliana OX=3702 GN=ALY2 PE=1 SV=1 && PF00076:RNA recognition motif. (a.k.a. RRM, RBD, or RNP domain)	CsTHO4B
Cs_ont_5g007390	22718.1	24912.3	23548.8	6404.17	6879.42	6550.02	23726.4	6611.21	1.8437	0	0	Cs_ont_5g007390	chr5	4881792	4885795	+	2696	protein_coding	- && sp|O22263|PDI21_ARATH Protein disulfide-isomerase like 2-1 OS=Arabidopsis thaliana OX=3702 GN=PDIL2-1 PE=2 SV=1 && PF00085:Thioredoxin	CsPDI21
Cs_ont_6g006700	291.958	329.441	304.957	67.8955	93.8103	96.7221	308.785	86.1426	1.84367	1.5534e-26	1.32726e-25	Cs_ont_6g006700	chr6	4048161	4050533	-	1857	protein_coding	- && sp|Q9LES3|AI5L2_ARATH ABSCISIC ACID-INSENSITIVE 5-like protein 2 OS=Arabidopsis thaliana OX=3702 GN=DPBF3 PE=1 SV=1 && -	CsAI5L2
Cs_ont_8g027880	15.8889	40.8322	27.3095	10.519	10.0871	2.90166	28.0102	7.83594	1.84221	0.00189206	0.00408151	Cs_ont_8g027880	chr8	31744484	31745790	-	576	protein_coding	- && - && -
Cs_ont_7g006720	39.7222	39.9042	32.999	6.69392	18.1568	6.77055	37.5418	10.5404	1.84198	0.000180888	0.000445385	Cs_ont_7g006720	chr7	5356294	5374759	-	174	protein_coding	- && sp|Q7XXN8|DVL16_ARATH Small polypeptide DEVIL 16 OS=Arabidopsis thaliana OX=3702 GN=DVL16 PE=2 SV=1 && -	CsDVL16
Cs_ont_2g011320	922.548	946.564	960.386	262.976	266.3	260.183	943.166	263.153	1.8415	1.07971e-83	3.09986e-82	Cs_ont_2g011320	chr2	7188207	7189863	-	1657	protein_coding	- && - && -
Cs_ont_2g034360	21.8472	11.136	22.758	11.4753	2.01743	1.93444	18.5804	5.14239	1.84083	0.0127823	0.0242793	Cs_ont_2g034360	chr2	31838516	31838803	-	288	protein_coding	- && - && -
Cs_ont_5g010180	544.194	497.41	488.158	161.61	137.185	128.64	509.921	142.479	1.83926	5.50168e-43	7.69619e-42	Cs_ont_5g010180	chr5	6560583	6562155	-	1573	protein_coding	- && sp|Q8GXU9|FAF2_ARATH Protein FANTASTIC FOUR 2 OS=Arabidopsis thaliana OX=3702 GN=FAF2 PE=2 SV=1 && PF11250:Fantastic Four meristem regulator	CsFAF2
Cs_ont_3g021050	98.3124	116	125.169	26.7757	37.3224	30.9511	113.161	31.6831	1.83738	1.86951e-11	8.05106e-11	Cs_ont_3g021050	chr3	16812078	16814680	-	2189	protein_coding	- && sp|Q9SZ46|C82C4_ARATH Xanthotoxin 5-hydroxylase CYP82C4 OS=Arabidopsis thaliana OX=3702 GN=CYP82C4 PE=1 SV=1 && PF00067:Cytochrome P450	CsC82C4
novel.617	150.944	172.609	195.718	69.8081	42.3659	32.8855	173.09	48.3532	1.83661	3.15821e-13	1.51089e-12	-	chr5	12897736	12899405	+	917	-	- && - && -
Cs_ont_3g003550	428.007	468.642	382.334	104.234	119.028	136.378	426.327	119.88	1.83241	2.83727e-34	3.12656e-33	Cs_ont_3g003550	chr3	2246481	2248205	-	1626	protein_coding	- && sp|Q9ZPW7|ZHD6_ARATH Zinc-finger homeodomain protein 6 OS=Arabidopsis thaliana OX=3702 GN=ZHD6 PE=1 SV=1 && PF04770:ZF-HD protein dimerisation region	CsZHD6
Cs_ont_9g024420	125.125	130.848	87.6181	43.9886	36.3137	16.4428	114.531	32.2484	1.83164	5.10294e-09	1.89297e-08	Cs_ont_9g024420	chr9	28660892	28667296	-	3564	protein_coding	- && sp|Q6XAT2|ERL2_ARATH LRR receptor-like serine/threonine-protein kinase ERL2 OS=Arabidopsis thaliana OX=3702 GN=ERL2 PE=1 SV=1 && PF13855:Leucine rich repeat|PF08263:Leucine rich repeat N-terminal domain|PF00069:Protein kinase domain	CsERL2
Cs_ont_2g011960	74.4791	90.9443	94.4455	27.732	19.1655	26.115	86.623	24.3375	1.8282	4.04889e-09	1.51094e-08	Cs_ont_2g011960	chr2	7605125	7606256	+	168	protein_coding	- && - && -
Cs_ont_1g020580	176.764	164.257	166.133	37.2947	66.575	39.6561	169.051	47.8419	1.82504	1.92887e-14	9.86601e-14	Cs_ont_1g020580	chr1	24173605	24173886	+	282	protein_coding	- && - && -
Cs_ont_5g017550	1546.19	1491.3	1508.85	421.717	476.112	386.889	1515.45	428.239	1.82414	2.07015e-106	7.96865e-105	Cs_ont_5g017550	chr5	12347140	12351112	-	1041	protein_coding	- && sp|Q9SIC4|NTH1_ARATH Endonuclease III homolog 1, chloroplastic OS=Arabidopsis thaliana OX=3702 GN=NTH1 PE=2 SV=2 && PF00633:Helix-hairpin-helix motif|PF00730:HhH-GPD superfamily base excision DNA repair protein	CsNTH1
Cs_ont_1g016660	179.743	221.793	220.752	68.8518	56.4879	50.2955	207.429	58.5451	1.82383	1.54115e-18	9.62093e-18	Cs_ont_1g016660	chr1	21412130	21412774	-	567	protein_coding	- && - && -
Cs_ont_3g010400	737.84	800.867	776.046	171.173	251.169	233.1	771.584	218.481	1.82195	4.46355e-50	7.27633e-49	Cs_ont_3g010400	chr3	6631782	6636397	+	3497	protein_coding	- && sp|Q9LX20|ASPL1_ARATH Aspartic proteinase-like protein 1 OS=Arabidopsis thaliana OX=3702 GN=At5g10080 PE=2 SV=1 && PF14543:Xylanase inhibitor N-terminal	CsASPL1
novel.276	21.8472	25.9841	14.7927	0	12.1046	5.80333	20.8747	5.96929	1.82032	0.0116584	0.0222897	-	chr3	14487019	14489391	+	1064	-	- && sp|F4I9S3|RLP9A_ARATH Receptor-like protein 9a OS=Arabidopsis thaliana OX=3702 GN=RLP9A PE=2 SV=1 && -	CsRLP9A
Cs_ont_7g014630	136.049	137.345	126.307	32.5133	33.2875	47.3938	133.233	37.7316	1.82027	4.88118e-13	2.3096e-12	Cs_ont_7g014630	chr7	18818935	18822737	+	2007	protein_coding	- && sp|F4IDQ5|JASON_ARATH Protein JASON OS=Arabidopsis thaliana OX=3702 GN=JASON PE=2 SV=1 && -	CsJASON
Cs_ont_2g029630	171.799	164.257	191.167	53.5514	37.3224	58.0333	175.741	49.6357	1.81995	5.08815e-16	2.81313e-15	Cs_ont_2g029630	chr2	27733937	27737096	+	1465	protein_coding	- && sp|Q94JU2|WTR18_ARATH WAT1-related protein At3g28050 OS=Arabidopsis thaliana OX=3702 GN=At3g28050 PE=2 SV=1 && PF00892:EamA-like transporter family	CsWTR18
Cs_ont_1g006980	15.8889	13.9201	21.6201	6.69392	0	7.73777	17.143	4.81057	1.81977	0.0154851	0.028987	Cs_ont_1g006980	chr1	8050991	8051212	-	222	protein_coding	- && - && -
Cs_ont_8g001570	74.4791	58.4642	80.7907	21.9943	18.1568	20.3116	71.2447	20.1543	1.81733	9.13261e-08	3.06923e-07	Cs_ont_8g001570	chr8	856908	858292	+	1228	protein_coding	- && sp|Q9ZW24|GSTU7_ARATH Glutathione S-transferase U7 OS=Arabidopsis thaliana OX=3702 GN=GSTU7 PE=2 SV=1 && PF00043:Glutathione S-transferase, C-terminal domain|PF02798:Glutathione S-transferase, N-terminal domain	CsGSTU7
Cs_ont_4g002370	88.3819	75.1683	88.756	21.038	35.3049	15.4755	84.1021	23.9395	1.81592	4.51382e-08	1.55487e-07	Cs_ont_4g002370	chr4	3929320	3933759	-	2474	protein_coding	- && - && PF10358:N-terminal C2 in EEIG1 and EHBP1 proteins
Cs_ont_8g018900	6996.07	6885.79	7183.55	2020.61	2142.51	1860.93	7021.8	2008.02	1.8062	7.23492e-284	1.06301e-281	Cs_ont_8g018900	chr8	24475950	24476637	+	585	protein_coding	- && sp|Q9T0I5|PRP4_ARATH Proline-rich protein 4 OS=Arabidopsis thaliana OX=3702 GN=PRP4 PE=2 SV=1 && PF01190:Pollen proteins Ole e I like	CsPRP4
Cs_ont_8g028530	57.5972	61.2482	47.7917	18.1692	12.1046	17.41	55.5457	15.8946	1.80518	2.38487e-06	7.10561e-06	Cs_ont_8g028530	chr8	32150955	32151565	+	611	protein_coding	- && sp|Q6NMM0|SAU61_ARATH Auxin-responsive protein SAUR61 OS=Arabidopsis thaliana OX=3702 GN=SAUR61 PE=2 SV=1 && PF02519:Auxin responsive protein	CsSAU61
Cs_ont_9g000830	5145.02	5517.91	5406.15	1647.66	1608.9	1350.24	5356.36	1535.6	1.80259	3.9219e-184	3.09349e-182	Cs_ont_9g000830	chr9	524765	525949	-	1011	protein_coding	- && - && -
Cs_ont_4g022920	38.7291	23.2001	51.2054	8.60647	12.1046	11.6067	37.7115	10.7726	1.80216	0.000208607	0.000509894	Cs_ont_4g022920	chr4	27559882	27561468	-	1304	protein_coding	- && sp|P93092|ACP1_CASGL Acyl carrier protein 1, chloroplastic OS=Casuarina glauca OX=3522 GN=ACP1 PE=2 SV=1 && PF00550:Phosphopantetheine attachment site	CsACP1
Cs_ont_8g019500	1205.57	1236.1	1259.65	315.571	394.407	353.036	1233.77	354.338	1.80081	7.58845e-88	2.28978e-86	Cs_ont_8g019500	chr8	25127370	25128097	+	728	protein_coding	- && sp|Q9FK62|SAU24_ARATH Auxin-responsive protein SAUR24 OS=Arabidopsis thaliana OX=3702 GN=SAUR24 PE=2 SV=1 && PF02519:Auxin responsive protein	CsSAU24
Cs_ont_9g004900	1980.15	2140.9	2102.83	648.354	604.219	535.841	2074.63	596.138	1.79908	1.09393e-125	5.40473e-124	Cs_ont_9g004900	chr9	3045273	3047094	+	1739	protein_coding	- && - && -
Cs_ont_8g002210	13.9028	15.7761	14.7927	4.78137	8.0697	0	14.8238	4.28369	1.79876	0.0238661	0.0431556	Cs_ont_8g002210	chr8	1165769	1165984	-	216	protein_coding	- && - && -
Cs_ont_5g008670	57.5972	25.9841	42.1022	16.2567	10.0871	9.67221	41.8945	12.0053	1.79857	0.000131808	0.000329739	Cs_ont_5g008670	chr5	5633139	5637356	+	2074	protein_coding	- && sp|Q8L4H0|WEE1_ARATH Wee1-like protein kinase OS=Arabidopsis thaliana OX=3702 GN=WEE1 PE=1 SV=1 && PF00069:Protein kinase domain	CsWEE1
Cs_ont_5g049420	8333.72	8579.39	8198.55	2383.04	2304.91	2537.99	8370.55	2408.64	1.7971	0	0	Cs_ont_5g049420	chr5	49273274	49281759	+	6734	protein_coding	- && sp|Q42059|GUN6_ARATH Endoglucanase 6 OS=Arabidopsis thaliana OX=3702 GN=At1g64390 PE=2 SV=2 && -	CsGUN6
Cs_ont_1g020290	101.292	135.489	118.341	42.0761	24.2091	35.7872	118.374	34.0241	1.79645	7.88221e-11	3.28073e-10	Cs_ont_1g020290	chr1	23925008	23925635	+	558	protein_coding	- && - && PF18052:Rx N-terminal domain
Cs_ont_4g015860	1460.78	1468.1	1483.82	466.662	424.668	380.118	1470.9	423.816	1.79488	1.08329e-102	3.95975e-101	Cs_ont_4g015860	chr4	21469711	21511254	-	827	protein_coding	- && sp|Q3E7K8|UBQ12_ARATH Polyubiquitin 12 OS=Arabidopsis thaliana OX=3702 GN=UBQ12 PE=3 SV=1 && PF00240:Ubiquitin family	CsUBQ12
Cs_ont_5g007020	23.8333	31.5521	29.5853	6.69392	11.0958	6.77055	28.3236	8.18677	1.79475	0.000744545	0.00169544	Cs_ont_5g007020	chr5	4639940	4640292	-	288	protein_coding	- && - && -
Cs_ont_2g012260	126.118	148.481	177.512	44.9449	55.4792	29.9839	150.704	43.4693	1.79371	2.41663e-12	1.10441e-11	Cs_ont_2g012260	chr2	7837332	7840257	-	2077	protein_coding	- && sp|Q9C994|DTX14_ARATH Protein DETOXIFICATION 14 OS=Arabidopsis thaliana OX=3702 GN=DTX14 PE=1 SV=1 && PF01554:MatE	CsDTX14
Cs_ont_3g013450	36.743	25.9841	25.0337	11.4753	7.06099	6.77055	29.2536	8.43561	1.79286	0.000700811	0.00160088	Cs_ont_3g013450	chr3	8890744	8891752	+	914	protein_coding	- && sp|Q9SZE8|LBD39_ARATH LOB domain-containing protein 39 OS=Arabidopsis thaliana OX=3702 GN=LBD39 PE=2 SV=1 && PF03195:Lateral organ boundaries (LOB) domain	CsLBD39
Cs_ont_5g048530	14.8958	12.992	12.5169	5.73765	2.01743	3.86889	13.4682	3.87465	1.79221	0.0195216	0.0359239	Cs_ont_5g048530	chr5	48747320	48749010	+	1691	protein_coding	- && sp|Q9CAK4|ROH1_ARATH Protein ROH1 OS=Arabidopsis thaliana OX=3702 GN=ROH1 PE=1 SV=1 && PF05633:Protein BYPASS1-related	CsROH1
Cs_ont_7g002120	18.868	14.8481	17.0685	3.8251	6.05228	4.83611	16.9282	4.90449	1.78919	0.00825698	0.0161899	Cs_ont_7g002120	chr7	1852155	1853521	-	1367	protein_coding	- && sp|O80920|PYL4_ARATH Abscisic acid receptor PYL4 OS=Arabidopsis thaliana OX=3702 GN=PYL4 PE=1 SV=1 && PF10604:Polyketide cyclase / dehydrase and lipid transport	CsPYL4
Cs_ont_3g014350	23.8333	24.1281	15.9306	3.8251	5.04356	9.67221	21.2973	6.18029	1.7886	0.0041706	0.00854027	Cs_ont_3g014350	chr3	9413713	9416323	+	1671	protein_coding	- && sp|Q06572|AVP_HORVU Pyrophosphate-energized vacuolar membrane proton pump OS=Hordeum vulgare OX=4513 PE=2 SV=2 && PF03030:Inorganic H+ pyrophosphatase	CsAVP
Cs_ont_5g015290	27.8055	15.7761	37.5506	7.6502	5.04356	10.6394	27.0441	7.77773	1.78708	0.00184806	0.00399153	Cs_ont_5g015290	chr5	10096072	10097244	-	1173	protein_coding	- && - && -
Cs_ont_5g005010	119.167	128.064	94.4455	32.5133	20.1743	46.4266	113.892	33.0381	1.78494	1.6341e-09	6.25696e-09	Cs_ont_5g005010	chr5	3270346	3272432	-	1863	protein_coding	- && sp|Q9SLP1|C78A9_ARATH Cytochrome P450 78A9 OS=Arabidopsis thaliana OX=3702 GN=CYP78A9 PE=1 SV=1 && PF00067:Cytochrome P450	CsC78A9
Cs_ont_2g029660	97.3194	90.0163	101.273	34.4259	16.1394	32.8855	96.2029	27.8169	1.78479	6.09644e-09	2.24669e-08	Cs_ont_2g029660	chr2	27754070	27762003	-	1740	protein_coding	- && sp|Q9FL08|WTR42_ARATH WAT1-related protein At5g40240 OS=Arabidopsis thaliana OX=3702 GN=At5g40240 PE=2 SV=1 && PF00892:EamA-like transporter family	CsWTR42
Cs_ont_2g003770	4949.39	4845.11	4639.21	1432.5	1372.86	1385.06	4811.23	1396.81	1.78447	5.78321e-279	8.28067e-277	Cs_ont_2g003770	chr2	2168570	2174249	-	1548	protein_coding	- && sp|Q96453|1433D_SOYBN 14-3-3-like protein D OS=Glycine max OX=3847 GN=GF14D PE=2 SV=1 && PF00244:14-3-3 protein|PF05641:Agenet domain	Cs1433D
Cs_ont_8g001590	36.743	41.7602	25.0337	14.3441	7.06099	8.70499	34.5123	10.0367	1.78311	0.000329865	0.000786692	Cs_ont_8g001590	chr8	859974	862202	-	1210	protein_coding	- && sp|Q9ZW30|GSTU1_ARATH Glutathione S-transferase U1 OS=Arabidopsis thaliana OX=3702 GN=GSTU1 PE=2 SV=1 && PF02798:Glutathione S-transferase, N-terminal domain	CsGSTU1
Cs_ont_6g013060	3637.56	4010.83	3469.45	1183.87	1091.43	959.484	3705.95	1078.26	1.78163	4.02428e-136	2.19046e-134	Cs_ont_6g013060	chr6	8387326	8388235	-	743	protein_coding	- && sp|Q43019|NLTP3_PRUDU Non-specific lipid-transfer protein 3 OS=Prunus dulcis OX=3755 PE=2 SV=1 && PF00234:Protease inhibitor/seed storage/LTP family	CsNLTP3
Cs_ont_2g011520	46.6736	75.1683	52.3433	17.2129	20.1743	13.5411	58.0617	16.9761	1.77898	3.77496e-06	1.1064e-05	Cs_ont_2g011520	chr2	7338698	7340475	+	1125	protein_coding	- && sp|Q65XS5|BC10_ORYSJ Glycosyltransferase BC10 OS=Oryza sativa subsp. japonica OX=39947 GN=BC10 PE=1 SV=1 && PF02485:Core-2/I-Branching enzyme	CsBC10
Cs_ont_5g022930	518.375	567.938	565.535	179.78	174.507	127.673	550.616	160.653	1.77739	2.27701e-39	2.91997e-38	Cs_ont_5g022930	chr5	18782501	18784999	+	2217	protein_coding	- && - && -
Cs_ont_2g020420	14.8958	16.7041	14.7927	7.6502	0	5.80333	15.4642	4.48451	1.77668	0.0217934	0.0396885	Cs_ont_2g020420	chr2	15972254	15975112	-	1227	protein_coding	- && sp|Q9ZR08|Y4230_ARATH G-type lectin S-receptor-like serine/threonine-protein kinase At4g03230 OS=Arabidopsis thaliana OX=3702 GN=At4g03230 PE=3 SV=3 && PF13947:Wall-associated receptor kinase galacturonan-binding|PF00954:S-locus glycoprotein domain|P	CsY4230
Cs_ont_2g016200	90.368	94.6564	113.79	19.1255	33.2875	34.82	99.6047	29.0777	1.77626	2.64636e-09	9.99499e-09	Cs_ont_2g016200	chr2	11091361	11092686	-	1111	protein_coding	- && sp|Q9SSF0|HIP16_ARATH Heavy metal-associated isoprenylated plant protein 16 OS=Arabidopsis thaliana OX=3702 GN=HIPP16 PE=2 SV=1 && -	CsHIP16
Cs_ont_8g027920	29.7916	46.4002	27.3095	7.6502	12.1046	10.6394	34.5005	10.1314	1.77541	0.000309204	0.000740876	Cs_ont_8g027920	chr8	31775025	31776571	+	1402	protein_coding	- && sp|Q9LDD1|BRG3_ARATH Probable BOI-related E3 ubiquitin-protein ligase 3 OS=Arabidopsis thaliana OX=3702 GN=BRG3 PE=1 SV=1 && PF13920:Zinc finger, C3HC4 type (RING finger)	CsBRG3
novel.796	23.8333	20.4161	29.5853	7.6502	8.0697	5.80333	24.6116	7.17441	1.77517	0.00169774	0.00368142	-	chr5	45551622	45552416	-	452	-	- && - && -
Cs_ont_1g002520	3683.24	3631.28	3740.27	1091.11	1048.05	1090.06	3684.93	1076.41	1.77494	4.3002e-247	5.06118e-245	Cs_ont_1g002520	chr1	2544667	2546990	+	1551	protein_coding	- && sp|Q43609|COMT1_PRUDU Caffeic acid 3-O-methyltransferase OS=Prunus dulcis OX=3755 GN=COMT1 PE=2 SV=1 && PF08100:Dimerisation domain|PF00891:O-methyltransferase domain	CsCOMT1
Cs_ont_7g002470	476.666	504.834	393.713	142.485	143.237	117.034	458.404	134.252	1.77425	1.27421e-33	1.37713e-32	Cs_ont_7g002470	chr7	2072110	2073648	+	829	protein_coding	- && - && -
Cs_ont_7g012430	340.618	382.337	336.818	109.015	91.7929	109.296	353.258	103.368	1.77293	3.51574e-30	3.41399e-29	Cs_ont_7g012430	chr7	15861047	15865264	-	2933	protein_coding	- && sp|Q87VN8|CBPA_PSESM Curved DNA-binding protein OS=Pseudomonas syringae pv. tomato (strain ATCC BAA-871 / DC3000) OX=223283 GN=cbpA PE=3 SV=1 && PF11926:Domain of unknown function (DUF3444)|PF00226:DnaJ domain	CsCBPA
Cs_ont_2g005360	77.4583	106.72	101.273	28.6882	13.1133	41.5905	95.1505	27.7973	1.77115	1.56096e-07	5.15353e-07	Cs_ont_2g005360	chr2	3134250	3135428	+	774	protein_coding	- && sp|P24805|TSJT1_TOBAC Stem-specific protein TSJT1 OS=Nicotiana tabacum OX=4097 GN=TSJT1 PE=2 SV=1 && PF12481:Aluminium induced protein	CsTSJT1
novel.168	432.972	486.274	570.087	152.048	160.385	123.804	496.444	145.412	1.7705	7.48019e-34	8.13914e-33	-	chr2	3759549	3760866	-	1231	-	- && sp|Q9LRM4|MIP1B_ARATH B-box domain protein 31 OS=Arabidopsis thaliana OX=3702 GN=MIP1B PE=2 SV=1 && -	CsMIP1B
Cs_ont_9g024950	40.7153	25.0561	30.7232	12.4316	10.0871	5.80333	32.1649	9.44068	1.76754	0.000539957	0.0012533	Cs_ont_9g024950	chr9	29154500	29157405	-	768	protein_coding	- && - && -
Cs_ont_6g025520	12.9097	11.136	12.5169	3.8251	3.02614	3.86889	12.1875	3.57337	1.76723	0.0251893	0.0453221	Cs_ont_6g025520	chr6	24354753	24359854	+	591	protein_coding	- && - && -
Cs_ont_2g011940	1041.71	1098.76	999.074	343.303	274.37	304.675	1046.51	307.449	1.76683	1.6693e-72	4.05686e-71	Cs_ont_2g011940	chr2	7591301	7595208	+	1527	protein_coding	- && sp|Q9C9F4|COLX_ARATH Putative zinc finger protein At1g68190 OS=Arabidopsis thaliana OX=3702 GN=At1g68190 PE=2 SV=1 && PF06203:CCT motif	CsCOLX
Cs_ont_7g016230	1934.47	2124.2	2275.8	691.387	564.879	603.546	2111.49	619.937	1.76679	7.57667e-103	2.77853e-101	Cs_ont_7g016230	chr7	20482194	20485586	+	1909	protein_coding	- && sp|F4J158|DTX24_ARATH Protein DETOXIFICATION 24 OS=Arabidopsis thaliana OX=3702 GN=DTX24 PE=2 SV=1 && PF01554:MatE	CsDTX24
Cs_ont_2g012270	346.576	384.193	367.541	98.4963	97.8451	126.706	366.104	107.682	1.76511	5.75742e-30	5.55003e-29	Cs_ont_2g012270	chr2	7840629	7844828	-	2317	protein_coding	- && sp|Q9C994|DTX14_ARATH Protein DETOXIFICATION 14 OS=Arabidopsis thaliana OX=3702 GN=DTX14 PE=1 SV=1 && -	CsDTX14
Cs_ont_8g028260	261.173	273.761	265.13	71.7206	76.6622	87.0499	266.688	78.4776	1.76507	3.50884e-24	2.74743e-23	Cs_ont_8g028260	chr8	31940462	31944857	-	3021	protein_coding	- && sp|Q9AQW1|REL2_ORYSJ Protein ROLLING AND ERECT LEAF 2 OS=Oryza sativa subsp. japonica OX=39947 GN=REL2 PE=2 SV=1 && PF04783:Protein of unknown function (DUF630)|PF04782:Protein of unknown function (DUF632)	CsREL2
Cs_ont_7g028680	511.423	501.122	572.362	153.96	182.577	130.575	528.303	155.704	1.76275	5.99093e-38	7.39572e-37	Cs_ont_7g028680	chr7	29266271	29268449	-	2179	protein_coding	- && - && -
Cs_ont_3g015300	30.7847	15.7761	15.9306	8.60647	2.01743	7.73777	20.8304	6.12056	1.76169	0.00736402	0.0145405	Cs_ont_3g015300	chr3	10043208	10045752	-	1443	protein_coding	- && sp|Q9LZB2|GDL74_ARATH GDSL esterase/lipase At5g03980 OS=Arabidopsis thaliana OX=3702 GN=At5g03980 PE=2 SV=1 && PF00657:GDSL-like Lipase/Acylhydrolase	CsGDL74
Cs_ont_9g026860	667.333	596.706	576.914	174.042	183.586	185.707	613.651	181.111	1.76138	4.08046e-49	6.51946e-48	Cs_ont_9g026860	chr9	30493264	30495466	+	2203	protein_coding	- && sp|Q9FLX5|AB8G_ARATH ABC transporter G family member 8 OS=Arabidopsis thaliana OX=3702 GN=ABCG8 PE=2 SV=1 && PF01061:ABC-2 type transporter|PF00005:ABC transporter	CsAB8G
Cs_ont_7g007150	1414.11	1200.84	1197.07	362.428	365.154	398.495	1270.67	375.359	1.75944	1.83769e-79	4.95934e-78	Cs_ont_7g007150	chr7	5851113	5856717	-	1401	protein_coding	- && sp|Q93Z04|PLY13_ARATH Probable pectate lyase 13 OS=Arabidopsis thaliana OX=3702 GN=PMR6 PE=1 SV=1 && PF00544:Pectate lyase	CsPLY13
Cs_ont_7g024180	46.6736	44.5442	51.2054	17.2129	16.1394	8.70499	47.4744	14.0191	1.75906	2.25888e-05	6.1417e-05	Cs_ont_7g024180	chr7	26513353	26521199	-	1371	protein_coding	- && sp|Q84JS6|KNAT6_ARATH Homeobox protein knotted-1-like 6 OS=Arabidopsis thaliana OX=3702 GN=KNAT6 PE=1 SV=1 && PF03790:KNOX1 domain|PF03791:KNOX2 domain|PF05920:Homeobox KN domain|PF03789:ELK domain	CsKNAT6
Cs_ont_8g023650	7.94444	15.7761	22.758	3.8251	6.05228	3.86889	15.4928	4.58209	1.75447	0.0171437	0.0318715	Cs_ont_8g023650	chr8	28931927	28932254	-	328	protein_coding	- && - && -
Cs_ont_2g001140	201.59	178.177	184.339	51.6388	62.5402	53.1972	188.035	55.7921	1.75415	2.41468e-17	1.421e-16	Cs_ont_2g001140	chr2	627247	632213	-	2706	protein_coding	- && sp|Q94CF0|EHD1_ARATH EH domain-containing protein 1 OS=Arabidopsis thaliana OX=3702 GN=EHD1 PE=1 SV=1 && PF12763:Cytoskeletal-regulatory complex EF hand|PF01926:50S ribosome-binding GTPase|PF18150:Domain of unknown function (DUF5600)|PF16880:N-termin	CsEHD1
Cs_ont_5g020020	105.264	92.8004	88.756	36.3384	34.2962	14.5083	95.6067	28.381	1.75396	3.60286e-08	1.25431e-07	Cs_ont_5g020020	chr5	15102764	15105584	+	1065	protein_coding	- && - && -
Cs_ont_6g003880	55.6111	35.2641	40.9643	9.56275	14.122	15.4755	43.9465	13.0534	1.75241	5.59286e-05	0.000145931	Cs_ont_6g003880	chr6	2323966	2325349	+	1384	protein_coding	- && sp|Q9LFR7|CXE17_ARATH Probable carboxylesterase 17 OS=Arabidopsis thaliana OX=3702 GN=CXE17 PE=1 SV=1 && PF07859:alpha/beta hydrolase fold	CsCXE17
Cs_ont_6g003250	290.965	339.649	350.472	102.321	95.8277	92.8533	327.029	97.0008	1.75237	1.52054e-27	1.35052e-26	Cs_ont_6g003250	chr6	1972638	1973501	-	864	protein_coding	- && - && -
Cs_ont_4g002040	395.236	422.242	392.575	113.797	118.019	127.673	403.351	119.83	1.75174	5.16234e-35	5.85222e-34	Cs_ont_4g002040	chr4	3720816	3724032	-	1975	protein_coding	- && - && -
Cs_ont_4g027540	23.8333	33.4081	7.96528	6.69392	6.05228	6.77055	21.7356	6.50558	1.75047	0.00726939	0.0143692	Cs_ont_4g027540	chr4	30529999	30535508	-	5077	protein_coding	- && - && -
Cs_ont_5g006280	508.444	503.906	475.641	162.567	148.281	131.542	495.997	147.463	1.75043	1.45627e-40	1.93366e-39	Cs_ont_5g006280	chr5	4097668	4099062	+	985	protein_coding	- && sp|Q94G86|ALL9_OLEEU Glucan endo-1,3-beta-D-glucosidase OS=Olea europaea OX=4146 GN=OLE9 PE=1 SV=1 && PF07983:X8 domain	CsALL9
Cs_ont_3g000440	9.93055	27.8401	18.2064	5.73765	9.07841	1.93444	18.659	5.5835	1.74905	0.0128838	0.0244639	Cs_ont_3g000440	chr3	367535	372972	-	4049	protein_coding	- && sp|F4HWB6|PILS1_ARATH Protein PIN-LIKES 1 OS=Arabidopsis thaliana OX=3702 GN=PILS1 PE=2 SV=1 && -	CsPILS1
Cs_ont_5g009200	1814.31	1878.28	1762.6	501.088	496.287	627.727	1818.4	541.7	1.74708	1.77262e-95	5.94753e-94	Cs_ont_5g009200	chr5	5953595	5956172	-	1443	protein_coding	- && sp|F4JI46|RGAP2_ARATH Rho GTPase-activating protein 2 OS=Arabidopsis thaliana OX=3702 GN=ROPGAP2 PE=1 SV=1 && PF00620:RhoGAP domain	CsRGAP2
Cs_ont_8g001200	106.257	91.8723	129.72	36.3384	25.2178	35.7872	109.283	32.4478	1.74606	5.53797e-10	2.18755e-09	Cs_ont_8g001200	chr8	703067	704564	+	240	protein_coding	- && - && -
Cs_ont_1g019570	30.7847	47.3282	29.5853	9.56275	11.0958	11.6067	35.8994	10.7551	1.74422	0.000239425	0.000581113	Cs_ont_1g019570	chr1	23443815	23445395	+	1440	protein_coding	- && - && PF12796:Ankyrin repeats (3 copies)|PF13962:Domain of unknown function
Cs_ont_4g003010	13053.7	12868.6	12184.6	3576.47	3982.4	3821.49	12702.3	3793.45	1.74393	0	0	Cs_ont_4g003010	chr4	4328206	4331670	-	2844	protein_coding	- && - && PF04862:Protein of unknown function (DUF642)
Cs_ont_3g005660	13.9028	13.9201	11.379	3.8251	4.03485	3.86889	13.0673	3.90961	1.74376	0.0216682	0.0394669	Cs_ont_3g005660	chr3	3536020	3536784	+	765	protein_coding	- && - && -
Cs_ont_2g004980	166.833	183.745	188.891	56.4202	54.4705	50.2955	179.823	53.7287	1.74221	9.50462e-17	5.43259e-16	Cs_ont_2g004980	chr2	2905652	2908261	-	1303	protein_coding	- && sp|F4JIJ7|BH162_ARATH Transcription factor bHLH162 OS=Arabidopsis thaliana OX=3702 GN=BHLH162 PE=1 SV=1 && -	CsBH162
Cs_ont_1g001670	26.8125	13.9201	25.0337	5.73765	9.07841	4.83611	21.9221	6.55072	1.74213	0.0045375	0.00924695	Cs_ont_1g001670	chr1	1636861	1642345	+	2171	protein_coding	- && - && PF12796:Ankyrin repeats (3 copies)|PF13962:Domain of unknown function
Cs_ont_3g007480	144.986	153.121	172.96	49.7263	47.4095	43.525	157.022	46.8869	1.74199	1.15863e-14	6.00831e-14	Cs_ont_3g007480	chr3	4794598	4795672	-	1075	protein_coding	- && sp|Q9M2C3|VITH3_ARATH Vacuolar iron transporter homolog 3 OS=Arabidopsis thaliana OX=3702 GN=At3g43630 PE=2 SV=1 && PF01988:VIT family	CsVITH3
Cs_ont_3g010220	25.8194	31.5521	23.8958	9.56275	5.04356	9.67221	27.0891	8.09284	1.74179	0.00129306	0.00285287	Cs_ont_3g010220	chr3	6530660	6537168	+	312	protein_coding	- && - && -
Cs_ont_7g016340	962.27	896.451	955.834	322.265	267.309	251.478	938.185	280.35	1.74152	3.1525e-63	6.58015e-62	Cs_ont_7g016340	chr7	20607398	20610252	+	1353	protein_coding	- && sp|F4J158|DTX24_ARATH Protein DETOXIFICATION 24 OS=Arabidopsis thaliana OX=3702 GN=DTX24 PE=2 SV=1 && PF01554:MatE	CsDTX24
Cs_ont_5g037510	79.4444	81.6643	67.136	22.9506	22.1917	23.2133	76.0816	22.7852	1.74148	5.16634e-08	1.77096e-07	Cs_ont_5g037510	chr5	41131405	41132074	-	670	protein_coding	- && - && -
Cs_ont_5g011070	1424.04	1335.4	1273.31	369.122	433.746	404.299	1344.25	402.389	1.74148	1.71329e-89	5.30507e-88	Cs_ont_5g011070	chr5	7158468	7161978	+	2400	protein_coding	- && sp|Q9LF24|LNG1_ARATH Protein LONGIFOLIA 1 OS=Arabidopsis thaliana OX=3702 GN=LNG1 PE=1 SV=1 && PF14309:Domain of unknown function (DUF4378)|PF14383:DUF761-associated sequence motif	CsLNG1
Cs_ont_5g008160	660.382	551.234	648.602	179.78	192.664	183.772	620.072	185.405	1.74094	2.52656e-46	3.8273e-45	Cs_ont_5g008160	chr5	5342523	5347089	+	3988	protein_coding	- && sp|Q9C942|CSE_ARATH Caffeoylshikimate esterase OS=Arabidopsis thaliana OX=3702 GN=CSE PE=1 SV=1 && PF12146:Serine aminopeptidase, S33	CsCSE
Cs_ont_9g004990	486.597	438.018	415.333	149.179	137.185	115.099	446.649	133.821	1.73955	4.56827e-34	4.99974e-33	Cs_ont_9g004990	chr9	3092500	3098577	+	2611	protein_coding	- && sp|Q40541|NPK1_TOBAC Mitogen-activated protein kinase kinase kinase NPK1 OS=Nicotiana tabacum OX=4097 GN=NPK1 PE=1 SV=1 && PF00069:Protein kinase domain	CsNPK1
Cs_ont_2g023020	323.736	291.393	299.267	95.6275	74.6447	103.493	304.799	91.255	1.73811	8.01647e-25	6.40862e-24	Cs_ont_2g023020	chr2	21392892	21408035	-	2126	protein_coding	- && sp|Q6Q3H3|TPSGD_VITVI (-)-germacrene D synthase OS=Vitis vinifera OX=29760 GN=VIT_19s0014g04930 PE=1 SV=1 && PF03936:Terpene synthase family, metal binding domain|PF01397:Terpene synthase, N-terminal domain	CsTPSGD
Cs_ont_2g007510	71.5	116	79.6528	18.1692	32.2788	29.9839	89.0511	26.8106	1.7372	9.78791e-08	3.27721e-07	Cs_ont_2g007510	chr2	4528614	4534697	-	3492	protein_coding	- && sp|Q8RXD4|BRCA1_ARATH Protein BREAST CANCER SUSCEPTIBILITY 1 homolog OS=Arabidopsis thaliana OX=3702 GN=BRCA1 PE=1 SV=1 && PF16589:BRCT domain, a BRCA1 C-terminus domain|PF13771:PHD-like zinc-binding domain|PF13923:Zinc finger, C3HC4 type (RING finge	CsBRCA1
Cs_ont_2g024760	465.743	601.346	484.744	139.616	160.385	166.362	517.278	155.455	1.73643	4.38514e-35	4.9812e-34	Cs_ont_2g024760	chr2	23599990	23601996	+	1677	protein_coding	- && sp|Q9LJF5|DRB3_ARATH Double-stranded RNA-binding protein 3 OS=Arabidopsis thaliana OX=3702 GN=DRB3 PE=1 SV=1 && PF00035:Double-stranded RNA binding motif	CsDRB3
novel.1152	1377.37	1468.1	1483.82	413.111	490.234	399.462	1443.1	434.269	1.73335	3.17461e-89	9.78946e-88	-	chr9	6173190	6177155	-	2946	-	- && - && PF13456:Reverse transcriptase-like
Cs_ont_1g013440	38.7291	35.2641	32.999	15.3004	11.0958	5.80333	35.6641	10.7332	1.73262	0.000320658	0.000766604	Cs_ont_1g013440	chr1	18010631	18011533	+	903	protein_coding	- && - && PF04005:Hus1-like protein
Cs_ont_2g034290	1645.49	1565.54	1619.23	490.569	447.868	514.562	1610.09	484.333	1.7322	9.10488e-112	3.76246e-110	Cs_ont_2g034290	chr2	31797413	31799676	+	654	protein_coding	- && sp|P24102|PER22_ARATH Peroxidase 22 OS=Arabidopsis thaliana OX=3702 GN=PER22 PE=1 SV=2 && PF00141:Peroxidase	CsPER22
Cs_ont_6g004420	45.6805	36.1921	54.6191	12.4316	12.1046	16.4428	45.4972	13.6596	1.73067	3.91472e-05	0.000103789	Cs_ont_6g004420	chr6	2719842	2722174	+	198	protein_coding	- && - && -
Cs_ont_6g026110	32.7708	27.8401	23.8958	3.8251	12.1046	9.67221	28.1689	8.53396	1.73004	0.0015149	0.00330824	Cs_ont_6g026110	chr6	25293088	25347437	-	1916	protein_coding	- && sp|Q3E6S9|CNIF3_ARATH Probable L-cysteine desulfhydrase, chloroplastic OS=Arabidopsis thaliana OX=3702 GN=CpNIFS3 PE=1 SV=1 && -	CsCNIF3
Cs_ont_1g021940	58.5902	63.1042	72.8254	21.038	20.1743	17.41	64.84	19.5408	1.72845	6.18846e-07	1.93945e-06	Cs_ont_1g021940	chr1	25053569	25056206	-	1862	protein_coding	- && sp|P42752|CCD21_ARATH Cyclin-D2-1 OS=Arabidopsis thaliana OX=3702 GN=CYCD2-1 PE=1 SV=3 && PF00134:Cyclin, N-terminal domain|PF02984:Cyclin, C-terminal domain	CsCCD21
Cs_ont_2g020680	286.993	294.177	256.027	93.7149	82.7144	76.4105	279.066	84.28	1.72841	1.06157e-23	8.15305e-23	Cs_ont_2g020680	chr2	16262280	16264733	-	1788	protein_coding	- && sp|Q9ZR04|CCD61_ARATH Putative cyclin-D6-1 OS=Arabidopsis thaliana OX=3702 GN=CYCD6-1 PE=3 SV=1 && PF00134:Cyclin, N-terminal domain|PF02984:Cyclin, C-terminal domain	CsCCD61
Cs_ont_4g009390	330.687	423.17	316.336	105.19	114.993	103.493	356.731	107.892	1.7282	5.0028e-26	4.19481e-25	Cs_ont_4g009390	chr4	10307546	10313939	-	1888	protein_coding	- && sp|Q9FJV0|M2K6_ARATH Mitogen-activated protein kinase kinase 6 OS=Arabidopsis thaliana OX=3702 GN=MKK6 PE=1 SV=1 && PF00069:Protein kinase domain	CsM2K6
Cs_ont_7g016390	3753.75	3526.41	3764.17	1105.45	1100.51	1127.78	3681.44	1111.25	1.72761	1.38741e-220	1.40491e-218	Cs_ont_7g016390	chr7	20644237	20647103	+	1464	protein_coding	- && sp|F4J158|DTX24_ARATH Protein DETOXIFICATION 24 OS=Arabidopsis thaliana OX=3702 GN=DTX24 PE=2 SV=1 && PF01554:MatE	CsDTX24
Cs_ont_9g012840	281.035	292.321	340.231	77.4583	96.8364	101.558	304.529	91.951	1.72672	5.30342e-24	4.1276e-23	Cs_ont_9g012840	chr9	11424240	11424696	+	363	protein_coding	- && sp|A9PCL4|PRX2_POPTR Peroxiredoxin-2 OS=Populus trichocarpa OX=3694 PE=1 SV=1 && PF08534:Redoxin	CsPRX2
Cs_ont_9g027380	262.166	194.881	207.097	78.4145	53.4618	68.6727	221.382	66.8497	1.72561	7.61932e-17	4.37391e-16	Cs_ont_9g027380	chr9	31000525	31006247	+	2874	protein_coding	- && sp|Q9LD40|CNG13_ARATH Putative cyclic nucleotide-gated ion channel 13 OS=Arabidopsis thaliana OX=3702 GN=CNGC13 PE=3 SV=2 && PF00520:Ion transport protein|PF02358:Trehalose-phosphatase|PF00027:Cyclic nucleotide-binding domain	CsCNG13
Cs_ont_3g011420	222.444	180.033	167.271	56.4202	49.4269	66.7383	189.916	57.5285	1.72306	1.3835e-15	7.49963e-15	Cs_ont_3g011420	chr3	7351510	7354505	-	1401	protein_coding	- && - && -
Cs_ont_1g018460	76.4652	68.6723	54.6191	13.3878	21.183	26.115	66.5855	20.2286	1.72267	1.5402e-06	4.66374e-06	Cs_ont_1g018460	chr1	22643330	22645312	+	1450	protein_coding	- && sp|F4HV65|DRMH4_ARATH Dormancy-associated protein homolog 4 OS=Arabidopsis thaliana OX=3702 GN=At1g54070 PE=3 SV=1 && PF05564:Dormancy/auxin associated protein	CsDRMH4
novel.954	137.042	113.216	129.72	49.7263	36.3137	29.0166	126.659	38.3522	1.72142	5.25465e-11	2.20752e-10	-	chr7	16127601	16128804	-	772	-	- && sp|Q9FYA2|WRK75_ARATH Probable WRKY transcription factor 75 OS=Arabidopsis thaliana OX=3702 GN=WRKY75 PE=1 SV=1 && PF03106:WRKY DNA -binding domain	CsWRK75
Cs_ont_5g050450	53.625	59.3922	60.3086	21.038	11.0958	20.3116	57.7753	17.4818	1.72024	4.66108e-06	1.35359e-05	Cs_ont_5g050450	chr5	49909733	49915339	-	4961	protein_coding	- && sp|F4JHN2|IQD17_ARATH Protein IQ-DOMAIN 17 OS=Arabidopsis thaliana OX=3702 GN=IQD17 PE=1 SV=1 && -	CsIQD17
Cs_ont_2g002100	255.215	178.177	238.958	87.9773	62.5402	53.1972	224.117	67.9049	1.7198	3.18441e-15	1.69514e-14	Cs_ont_2g002100	chr2	1170123	1171349	+	1227	protein_coding	- && - && PF05678:VQ motif
Cs_ont_2g008720	381.333	321.089	327.714	101.365	111.967	99.6238	343.379	104.319	1.71974	6.40352e-28	5.74655e-27	Cs_ont_2g008720	chr2	5384905	5389535	-	3234	protein_coding	- && sp|Q9LI74|CHUP1_ARATH Protein CHUP1, chloroplastic OS=Arabidopsis thaliana OX=3702 GN=CHUP1 PE=1 SV=1 && -	CsCHUP1
Cs_ont_2g014210	9908.7	9665.16	10513	2927.16	3222.84	3008.06	10029	3052.68	1.71597	1.13141e-300	1.79113e-298	Cs_ont_2g014210	chr2	9406063	9408960	-	1796	protein_coding	- && sp|Q8VYZ2|PPA8_ARATH Purple acid phosphatase 8 OS=Arabidopsis thaliana OX=3702 GN=PAP8 PE=2 SV=1 && PF00149:Calcineurin-like phosphoesterase	CsPPA8
Cs_ont_6g026390	153.924	186.529	190.029	50.6826	62.5402	48.3611	176.827	53.8613	1.71595	3.18355e-15	1.69508e-14	Cs_ont_6g026390	chr6	25681434	25683572	+	1972	protein_coding	- && sp|Q8VZQ2|MYB61_ARATH Transcription factor MYB61 OS=Arabidopsis thaliana OX=3702 GN=MYB61 PE=2 SV=1 && PF00249:Myb-like DNA-binding domain	CsMYB61
Cs_ont_3g000600	48.6597	51.9682	23.8958	10.519	12.1046	15.4755	41.5079	12.6997	1.71555	0.000202547	0.000495953	Cs_ont_3g000600	chr3	449880	452720	+	1486	protein_coding	- && sp|Q9SYQ0|IDM3_ARATH Increased DNA methylation 3 OS=Arabidopsis thaliana OX=3702 GN=IDM3 PE=1 SV=1 && -	CsIDM3
Cs_ont_2g006090	143.993	159.617	116.066	39.2073	50.4356	38.6889	139.892	42.7773	1.71437	4.04532e-12	1.82425e-11	Cs_ont_2g006090	chr2	3637428	3638699	-	1272	protein_coding	- && - && -
Cs_ont_7g006530	1635.56	1729.8	1449.68	512.563	484.182	472.004	1605.01	489.583	1.71409	4.86736e-93	1.57436e-91	Cs_ont_7g006530	chr7	5185561	5218943	+	3163	protein_coding	- && sp|Q8S8S9|MES1_ARATH Methylesterase 1 OS=Arabidopsis thaliana OX=3702 GN=MES1 PE=1 SV=1 && -	CsMES1
Cs_ont_3g027290	179.743	102.08	91.0318	45.9012	23.2004	44.4922	124.285	37.8646	1.71347	4.75622e-08	1.63486e-07	Cs_ont_3g027290	chr3	28172754	28173981	-	1228	protein_coding	- && sp|Q949M8|3HID3_ARATH Probable 3-hydroxyisobutyrate dehydrogenase-like 3, mitochondrial OS=Arabidopsis thaliana OX=3702 GN=At1g71180 PE=2 SV=1 && PF14833:NAD-binding of NADP-dependent 3-hydroxyisobutyrate dehydrogenase|PF03446:NAD binding domain of 6	Cs3HID3
Cs_ont_1g011160	918.576	910.371	878.457	296.445	255.204	273.724	902.468	275.124	1.71338	1.65331e-68	3.77708e-67	Cs_ont_1g011160	chr1	15265723	15273527	+	5341	protein_coding	- && sp|Q9S9N8|NRAM6_ARATH Metal transporter Nramp6 OS=Arabidopsis thaliana OX=3702 GN=NRAMP6 PE=2 SV=2 && PF01566:Natural resistance-associated macrophage protein	CsNRAM6
Cs_ont_1g009790	1298.92	1254.66	1423.51	420.761	401.468	390.757	1325.7	404.329	1.71184	9.42768e-90	2.93132e-88	Cs_ont_1g009790	chr1	13552121	13564258	-	2515	protein_coding	- && sp|Q5KQN0|CAX2_ORYSJ Vacuolar cation/proton exchanger 2 OS=Oryza sativa subsp. japonica OX=39947 GN=CAX2 PE=2 SV=2 && PF01699:Sodium/calcium exchanger protein	CsCAX2
Cs_ont_6g013570	216.486	206.945	217.338	57.3765	73.636	64.8038	213.59	65.2721	1.71135	8.13751e-19	5.12269e-18	Cs_ont_6g013570	chr6	8738110	8738986	-	648	protein_coding	- && sp|Q9LZX1|LOR15_ARATH Protein LURP-one-related 15 OS=Arabidopsis thaliana OX=3702 GN=At5g01750 PE=1 SV=1 && PF04525:LURP-one-related	CsLOR15
Cs_ont_2g013550	26.8125	35.2641	27.3095	7.6502	10.0871	9.67221	29.7954	9.13651	1.70941	0.000761182	0.00172982	Cs_ont_2g013550	chr2	8867510	8869289	-	1197	protein_coding	- && sp|Q9ZU95|NUD17_ARATH Nudix hydrolase 17, mitochondrial OS=Arabidopsis thaliana OX=3702 GN=NUDT17 PE=2 SV=1 && PF00293:NUDIX domain	CsNUD17
Cs_ont_7g028610	653.43	796.227	575.776	212.293	218.891	189.575	675.144	206.92	1.70864	8.40128e-39	1.06042e-37	Cs_ont_7g028610	chr7	29220103	29222649	+	1916	protein_coding	- && - && -
Cs_ont_1g002370	150.944	124.352	158.168	54.5077	34.2962	43.525	144.488	44.1096	1.70717	3.7262e-12	1.68338e-11	Cs_ont_1g002370	chr1	2315064	2315866	+	660	protein_coding	- && - && -
novel.17	221.451	190.241	219.614	70.7643	79.6883	43.525	210.435	64.6592	1.70308	2.85197e-15	1.52286e-14	-	chr1	11753227	11756055	+	1264	-	- && - && -
Cs_ont_8g012100	61.5694	45.4722	36.4127	12.4316	23.2004	8.70499	47.8181	14.779	1.70175	0.000107779	0.000272293	Cs_ont_8g012100	chr8	10513617	10517396	+	1102	protein_coding	- && - && PF07962:Replication Fork Protection Component Swi3|PF00098:Zinc knuckle
Cs_ont_2g025170	303.875	263.553	292.44	85.1085	66.575	112.198	286.622	87.9604	1.70173	4.55814e-20	3.02709e-19	Cs_ont_2g025170	chr2	24098939	24100501	-	1435	protein_coding	- && sp|Q9LYV6|GEML5_ARATH GEM-like protein 5 OS=Arabidopsis thaliana OX=3702 GN=At5g13200 PE=1 SV=1 && PF02893:GRAM domain	CsGEML5
Cs_ont_7g024360	7143.04	6920.12	6823.97	2124.84	2152.59	2154	6962.38	2143.81	1.69959	0	0	Cs_ont_7g024360	chr7	26643066	26647604	+	2278	protein_coding	- && sp|Q949Z1|PGLR4_ARATH Polygalacturonase At1g48100 OS=Arabidopsis thaliana OX=3702 GN=At1g48100 PE=2 SV=1 && PF00295:Glycosyl hydrolases family 28	CsPGLR4
Cs_ont_4g016900	1857.01	1948.81	1871.84	581.415	534.618	631.596	1892.55	582.543	1.69955	4.97601e-117	2.20198e-115	Cs_ont_4g016900	chr4	22918854	22922765	+	1875	protein_coding	- && sp|Q94JS8|FARS_CITJU (E)-beta-farnesene synthase OS=Citrus junos OX=135197 PE=1 SV=1 && PF01397:Terpene synthase, N-terminal domain|PF03936:Terpene synthase family, metal binding domain	CsFARS
Cs_ont_6g008640	14.8958	25.9841	22.758	3.8251	9.07841	6.77055	21.2126	6.55802	1.69868	0.00592807	0.0118699	Cs_ont_6g008640	chr6	5454833	5455865	+	1033	protein_coding	- && sp|Q9LTV3|SAU72_ARATH Auxin-responsive protein SAUR72 OS=Arabidopsis thaliana OX=3702 GN=SAUR72 PE=1 SV=1 && PF02519:Auxin responsive protein	CsSAU72
Cs_ont_5g041030	415.097	423.17	349.335	114.753	122.054	129.608	395.867	122.138	1.69862	1.49828e-30	1.46824e-29	Cs_ont_5g041030	chr5	43651559	43653340	+	1585	protein_coding	- && sp|Q6AWX7|GRF12_ORYSJ Growth-regulating factor 12 OS=Oryza sativa subsp. japonica OX=39947 GN=GRF12 PE=2 SV=1 && PF08879:WRC|PF08880:QLQ	CsGRF12
Cs_ont_3g021860	694.145	707.139	653.153	191.255	226.96	215.69	684.812	211.302	1.6981	9.61309e-52	1.61511e-50	Cs_ont_3g021860	chr3	17831035	17845892	+	3503	protein_coding	- && sp|Q94F87|CMT2_ARATH DNA (cytosine-5)-methyltransferase CMT2 OS=Arabidopsis thaliana OX=3702 GN=CMT2 PE=2 SV=3 && PF00145:C-5 cytosine-specific DNA methylase|PF01426:BAH domain|PF00385:Chromo (CHRromatin Organisation MOdifier) domain	CsCMT2
Cs_ont_2g019150	14.8958	14.8481	11.379	4.78137	5.04356	2.90166	13.7076	4.2422	1.69686	0.0222509	0.0404431	Cs_ont_2g019150	chr2	13840403	13841032	-	630	protein_coding	- && - && -
Cs_ont_9g004250	67.5277	67.7443	64.8602	13.3878	28.244	20.3116	66.7107	20.6478	1.69662	1.52783e-06	4.62816e-06	Cs_ont_9g004250	chr9	2578837	2579733	+	897	protein_coding	- && - && -
Cs_ont_3g000990	57.5972	43.6162	40.9643	9.56275	11.0958	23.2133	47.3926	14.624	1.69632	8.90325e-05	0.000227308	Cs_ont_3g000990	chr3	671536	674720	+	1997	protein_coding	- && sp|Q9SII6|PIX13_ARATH Probable serine/threonine-protein kinase PIX13 OS=Arabidopsis thaliana OX=3702 GN=PIX13 PE=1 SV=2 && PF07714:Protein tyrosine kinase	CsPIX13
Cs_ont_9g008380	74.4791	75.1683	68.2739	31.5571	21.183	14.5083	72.6404	22.4161	1.6958	7.5352e-07	2.34322e-06	Cs_ont_9g008380	chr9	5793226	5794526	+	1301	protein_coding	- && sp|Q9LW68|LSH4_ARATH Protein LIGHT-DEPENDENT SHORT HYPOCOTYLS 4 OS=Arabidopsis thaliana OX=3702 GN=LSH4 PE=1 SV=1 && PF04852:Protein of unknown function (DUF640)	CsLSH4
Cs_ont_4g023990	68316.2	67333.2	65735.2	21244.6	21045.8	19910.3	67128.2	20733.5	1.69499	0	0	Cs_ont_4g023990	chr4	28212603	28213729	-	1127	protein_coding	- && sp|Q00451|PRF1_SOLLC 36.4 kDa proline-rich protein OS=Solanum lycopersicum OX=4081 GN=TPRP-F1 PE=2 SV=1 && PF14547:Hydrophobic seed protein	CsPRF1
Cs_ont_5g041640	909.638	933.572	884.146	296.445	280.422	265.986	909.119	280.951	1.69455	2.48036e-69	5.76018e-68	Cs_ont_5g041640	chr5	44067184	44068139	+	956	protein_coding	- && sp|Q9STY5|PMI11_ARATH Pectinesterase inhibitor 11 OS=Arabidopsis thaliana OX=3702 GN=PMEI11 PE=2 SV=1 && PF04043:Plant invertase/pectin methylesterase inhibitor	CsPMI11
Cs_ont_6g004890	137.042	138.273	154.754	51.6388	41.3572	39.6561	143.356	44.2174	1.69447	6.44218e-13	3.02908e-12	Cs_ont_6g004890	chr6	2946133	2946534	-	402	protein_coding	- && - && -
Cs_ont_3g009610	1867.94	1814.25	1653.37	522.126	523.522	605.481	1778.52	550.376	1.69271	3.13393e-99	1.09226e-97	Cs_ont_3g009610	chr3	6186119	6187901	-	1698	protein_coding	- && sp|P51075|CHSY_BETPN Chalcone synthase OS=Betula pendula OX=3505 GN=CHS PE=2 SV=2 && PF00195:Chalcone and stilbene synthases, N-terminal domain|PF02797:Chalcone and stilbene synthases, C-terminal domain	CsCHSY
Cs_ont_7g027670	5538.27	5892.82	5762.31	1935.5	1786.43	1600.75	5731.13	1774.23	1.6916	4.00616e-185	3.22791e-183	Cs_ont_7g027670	chr7	28700378	28702470	+	952	protein_coding	- && sp|P93092|ACP1_CASGL Acyl carrier protein 1, chloroplastic OS=Casuarina glauca OX=3522 GN=ACP1 PE=2 SV=1 && -	CsACP1
Cs_ont_3g012540	800.402	727.555	697.531	239.069	221.917	228.264	741.829	229.75	1.6913	8.99125e-55	1.61569e-53	Cs_ont_3g012540	chr3	8236743	8240186	+	3334	protein_coding	- && sp|Q9LTA6|WAV3_ARATH E3 ubiquitin-protein ligase WAV3 OS=Arabidopsis thaliana OX=3702 GN=WAV3 PE=1 SV=1 && PF13519:von Willebrand factor type A domain|PF17123:RING-like zinc finger	CsWAV3
novel.405	271.104	320.161	308.37	118.578	71.6186	88.0171	299.878	92.7379	1.69085	2.19313e-20	1.47389e-19	-	chr3	8686197	8687520	-	1053	-	- && sp|Q8L9K4|SOFL5_ARATH Protein SOB FIVE-LIKE 5 OS=Arabidopsis thaliana OX=3702 GN=SOFL5 PE=2 SV=1 && -	CsSOFL5
Cs_ont_5g000840	3509.46	3613.65	3443.28	1114.06	1095.46	1065.88	3522.13	1091.8	1.6901	2.4552e-215	2.36879e-213	Cs_ont_5g000840	chr5	687043	688615	-	864	protein_coding	- && sp|P46602|HAT3_ARATH Homeobox-leucine zipper protein HAT3 OS=Arabidopsis thaliana OX=3702 GN=HAT3 PE=1 SV=2 && PF02183:Homeobox associated leucine zipper|PF00046:Homeodomain|PF04618:HD-ZIP protein N terminus	CsHAT3
Cs_ont_4g028360	186.694	229.217	201.408	54.5077	61.5315	75.4433	205.773	63.8275	1.68983	1.10913e-16	6.31543e-16	Cs_ont_4g028360	chr4	31067583	31072943	+	4392	protein_coding	- && sp|Q4KLQ5|WDR76_XENLA WD repeat-containing protein 76 OS=Xenopus laevis OX=8355 GN=wdr76 PE=2 SV=1 && -	CsWDR76
Cs_ont_1g010260	94.3402	85.3763	120.617	29.6445	38.3311	25.1478	100.111	31.0411	1.68784	7.43543e-09	2.7183e-08	Cs_ont_1g010260	chr1	14106661	14115217	-	8557	protein_coding	- && sp|B8AE37|HDR1_ORYSI Protein HEADING DATE REPRESSOR 1 OS=Oryza sativa subsp. indica OX=39946 GN=HDR1 PE=3 SV=1 && -	CsHDR1
Cs_ont_2g004450	236.347	290.465	227.58	71.7206	82.7144	80.2794	251.464	78.2381	1.68734	6.50356e-20	4.28613e-19	Cs_ont_2g004450	chr2	2583745	2585239	+	1495	protein_coding	- && sp|Q9SGP6|GRXC9_ARATH Glutaredoxin-C9 OS=Arabidopsis thaliana OX=3702 GN=GRXC9 PE=1 SV=1 && PF00462:Glutaredoxin	CsGRXC9
Cs_ont_7g010190	561.076	665.379	589.431	191.255	185.603	187.641	605.295	188.166	1.68642	1.19602e-44	1.74361e-43	Cs_ont_7g010190	chr7	11012722	11017123	+	3797	protein_coding	- && sp|Q8LFN2|Y3037_ARATH Probable inactive leucine-rich repeat receptor-like protein kinase At3g03770 OS=Arabidopsis thaliana OX=3702 GN=At3g03770 PE=1 SV=1 && PF13855:Leucine rich repeat|PF07714:Protein tyrosine kinase	CsY3037
Cs_ont_4g024260	74.4791	80.7363	70.5496	20.0818	19.1655	30.9511	75.255	23.3995	1.68538	2.61e-07	8.44576e-07	Cs_ont_4g024260	chr4	28395961	28398252	+	2106	protein_coding	- && sp|Q944B6|TYRA1_ARATH Arogenate dehydrogenase 1, chloroplastic OS=Arabidopsis thaliana OX=3702 GN=TYRAAT1 PE=1 SV=1 && PF02153:Prephenate dehydrogenase	CsTYRA1
novel.119	47.6666	38.9761	54.6191	18.1692	10.0871	15.4755	47.0873	14.5773	1.68468	4.71364e-05	0.000123831	-	chr2	3793717	3797358	+	2287	-	- && sp|Q09092|SRK6_BRAOV Putative serine/threonine-protein kinase receptor OS=Brassica oleracea var. viridis OX=3713 GN=SRK6 PE=1 SV=2 && -	CsSRK6
Cs_ont_9g022180	75.4722	92.8004	108.1	31.5571	30.2614	24.1805	92.1243	28.6663	1.68208	1.73478e-08	6.19507e-08	Cs_ont_9g022180	chr9	26769613	26771032	+	1420	protein_coding	- && sp|Q40478|ERF5_TOBAC Ethylene-responsive transcription factor 5 OS=Nicotiana tabacum OX=4097 GN=ERF5 PE=2 SV=1 && PF00847:AP2 domain	CsERF5
Cs_ont_4g019700	31.7778	18.5601	34.1369	9.56275	4.03485	12.5739	28.1583	8.72383	1.68072	0.00247359	0.00524044	Cs_ont_4g019700	chr4	25267581	25270695	-	1662	protein_coding	- && sp|Q9FLN8|IAMT1_ARATH Indole-3-acetate O-methyltransferase 1 OS=Arabidopsis thaliana OX=3702 GN=IAMT1 PE=1 SV=1 && PF03492:SAM dependent carboxyl methyltransferase	CsIAMT1
Cs_ont_3g012950	289.972	364.705	295.853	95.6275	94.819	106.394	316.844	98.9469	1.68054	5.12532e-24	3.99505e-23	Cs_ont_3g012950	chr3	8542951	8549101	-	4914	protein_coding	- && sp|Q9LI61|AVT6A_ARATH Amino acid transporter AVT6A OS=Arabidopsis thaliana OX=3702 GN=AVT6A PE=2 SV=1 && -	CsAVT6A
Cs_ont_5g018060	1271.11	1246.31	1164.07	371.991	395.415	382.052	1227.16	383.153	1.68043	1.47158e-87	4.42852e-86	Cs_ont_5g018060	chr5	13139602	13142293	+	990	protein_coding	- && sp|Q9M1B9|SCRK4_ARATH Probable fructokinase-4 OS=Arabidopsis thaliana OX=3702 GN=At3g59480 PE=2 SV=1 && PF00294:pfkB family carbohydrate kinase	CsSCRK4
Cs_ont_4g011310	257.201	276.545	260.579	84.1522	85.7406	78.3449	264.775	82.7459	1.67886	9.17047e-23	6.77464e-22	Cs_ont_4g011310	chr4	13540674	13542683	+	1215	protein_coding	- && - && PF13359:DDE superfamily endonuclease
Cs_ont_5g004210	3036.76	3364.94	3032.5	929.499	1052.09	971.09	3144.73	984.226	1.67693	5.20599e-148	3.19756e-146	Cs_ont_5g004210	chr5	2681582	2682272	-	691	protein_coding	- && - && -
Cs_ont_9g003380	190.667	157.761	157.03	49.7263	52.4531	56.0988	168.486	52.7594	1.67577	1.41543e-14	7.29957e-14	Cs_ont_9g003380	chr9	2009028	2009932	-	905	protein_coding	- && sp|Q9LIF1|GRS10_ARATH Monothiol glutaredoxin-S10 OS=Arabidopsis thaliana OX=3702 GN=GRXS10 PE=3 SV=1 && PF00462:Glutaredoxin	CsGRS10
Cs_ont_5g034440	23.8333	16.7041	25.0337	6.69392	5.04356	8.70499	21.857	6.81416	1.67517	0.00486334	0.00987428	Cs_ont_5g034440	chr5	37475498	37478862	+	1343	protein_coding	- && sp|Q6NZ07|NCLN_DANRE Nicalin-1 OS=Danio rerio OX=7955 GN=ncl1 PE=2 SV=1 && PF04389:Peptidase family M28	CsNCLN
Cs_ont_3g010330	13.9028	7.42403	31.8611	10.519	4.03485	1.93444	17.7293	5.49611	1.67409	0.0277111	0.0493892	Cs_ont_3g010330	chr3	6591466	6592021	+	556	protein_coding	- && - && -
Cs_ont_1g017430	32.7708	18.5601	17.0685	9.56275	8.0697	3.86889	22.7998	7.16711	1.67212	0.00573469	0.0115093	Cs_ont_1g017430	chr1	21894441	21895374	+	934	protein_coding	- && - && PF05553:Cotton fibre expressed protein
Cs_ont_2g001560	771.604	719.203	687.29	207.512	210.821	267.92	726.032	228.751	1.6664	4.54804e-46	6.84534e-45	Cs_ont_2g001560	chr2	865728	868766	+	1338	protein_coding	- && sp|O80888|M3K17_ARATH Mitogen-activated protein kinase kinase kinase 17 OS=Arabidopsis thaliana OX=3702 GN=MAPKKK17 PE=1 SV=1 && PF00069:Protein kinase domain	CsM3K17
Cs_ont_2g033170	797.423	917.795	812.459	292.62	278.405	226.33	842.559	265.785	1.66548	1.89017e-50	3.09927e-49	Cs_ont_2g033170	chr2	30738773	30739183	-	411	protein_coding	- && sp|P59226|H32_ARATH Histone H3.2 OS=Arabidopsis thaliana OX=3702 GN=HTR2 PE=1 SV=2 && PF00125:Core histone H2A/H2B/H3/H4	CsH32
Cs_ont_5g039910	465.743	509.474	483.606	151.091	167.446	143.149	486.274	153.896	1.66105	1.51695e-37	1.85332e-36	Cs_ont_5g039910	chr5	42802248	42804604	+	2031	protein_coding	- && sp|Q9XFI1|TRL12_ARATH Thioredoxin-like 1-2, chloroplastic OS=Arabidopsis thaliana OX=3702 GN=At5g61440 PE=2 SV=1 && PF00085:Thioredoxin	CsTRL12
Cs_ont_3g018730	167.826	122.496	151.34	42.0761	52.4531	45.4594	147.221	46.6629	1.65751	3.43048e-12	1.55541e-11	Cs_ont_3g018730	chr3	13369402	13372816	+	798	protein_coding	- && sp|O49901|ZDS_NARPS Zeta-carotene desaturase, chloroplastic/chromoplastic OS=Narcissus pseudonarcissus OX=39639 GN=ZDS1 PE=2 SV=1 && -	CsZDS
Cs_ont_5g049630	1074.49	1034.72	949.007	311.746	303.623	354.97	1019.41	323.446	1.65662	9.12543e-66	1.99165e-64	Cs_ont_5g049630	chr5	49394311	49397908	-	2797	protein_coding	- && sp|Q9ZPY9|P4KG4_ARATH Phosphatidylinositol 4-kinase gamma 4 OS=Arabidopsis thaliana OX=3702 GN=PI4KG4 PE=1 SV=1 && -	CsP4KG4
Cs_ont_2g002270	2734.87	2585.42	2627.41	807.096	869.51	849.22	2649.23	841.942	1.65408	2.68991e-161	1.86059e-159	Cs_ont_2g002270	chr2	1262204	1267293	+	3309	protein_coding	- && - && PF04862:Protein of unknown function (DUF642)
Cs_ont_9g005640	112.215	118.784	91.0318	29.6445	34.2962	38.6889	107.344	34.2099	1.65302	1.33057e-09	5.134e-09	Cs_ont_9g005640	chr9	3616254	3617446	-	1193	protein_coding	- && sp|F4I8R6|OFP12_ARATH Transcription repressor OFP12 OS=Arabidopsis thaliana OX=3702 GN=OFP12 PE=1 SV=1 && PF04844:Transcriptional repressor, ovate	CsOFP12
Cs_ont_2g007680	446.875	406.466	446.056	135.791	135.168	142.182	433.132	137.713	1.65215	2.65328e-34	2.92956e-33	Cs_ont_2g007680	chr2	4661926	4665218	-	2406	protein_coding	- && sp|O64682|PID_ARATH Protein kinase PINOID OS=Arabidopsis thaliana OX=3702 GN=PID PE=1 SV=1 && PF00069:Protein kinase domain	CsPID
Cs_ont_2g006050	1384.32	1234.24	1224.38	418.848	385.328	419.774	1280.98	407.984	1.65049	1.53677e-80	4.21814e-79	Cs_ont_2g006050	chr2	3620908	3624380	+	2484	protein_coding	- && sp|P23586|STP1_ARATH Sugar transport protein 1 OS=Arabidopsis thaliana OX=3702 GN=STP1 PE=1 SV=2 && PF00083:Sugar (and other) transporter	CsSTP1
Cs_ont_1g027890	1223.44	1521.93	1431.48	388.248	473.086	471.037	1392.28	444.124	1.64911	2.13837e-63	4.47585e-62	Cs_ont_1g027890	chr1	29134959	29137945	-	1680	protein_coding	- && sp|Q07353|FL3H_PETHY Naringenin,2-oxoglutarate 3-dioxygenase (Fragment) OS=Petunia hybrida OX=4102 GN=AN3 PE=1 SV=1 && PF03171:2OG-Fe(II) oxygenase superfamily|PF14226:non-haem dioxygenase in morphine synthesis N-terminal	CsFL3H
Cs_ont_3g013690	191.66	189.313	150.202	60.2453	43.3746	65.7711	177.058	56.4637	1.64909	1.37318e-13	6.70336e-13	Cs_ont_3g013690	chr3	9035645	9037634	-	1911	protein_coding	- && sp|W8JMU7|CYQ32_CATRO Cytochrome P450 81Q32 OS=Catharanthus roseus OX=4058 GN=CYP81Q32 PE=2 SV=1 && PF00067:Cytochrome P450	CsCYQ32
Cs_ont_2g032830	1809.35	1728.87	1717.09	514.476	592.114	570.661	1751.77	559.084	1.64846	1.80328e-108	7.16213e-107	Cs_ont_2g032830	chr2	30467530	30469925	+	630	protein_coding	- && - && -
Cs_ont_5g001460	35.75	31.5521	30.7232	11.4753	13.1133	6.77055	32.6751	10.453	1.64707	0.000693994	0.00158643	Cs_ont_5g001460	chr5	1099266	1102891	+	1499	protein_coding	- && sp|Q9LZZ7|SKA1_ARATH Spindle and kinetochore-associated protein 1 homolog OS=Arabidopsis thaliana OX=3702 GN=At3g60660 PE=2 SV=1 && PF07160:Spindle and kinetochore-associated protein 1	CsSKA1
Cs_ont_5g044660	30.7847	22.2721	4.55159	7.6502	5.04356	5.80333	19.2028	6.1657	1.64659	0.0205835	0.037699	Cs_ont_5g044660	chr5	46307390	46308161	-	240	protein_coding	- && - && -
Cs_ont_9g023530	313.805	343.361	261.716	94.6712	98.8538	100.591	306.294	98.0387	1.6463	9.89778e-23	7.30473e-22	Cs_ont_9g023530	chr9	27906949	27917806	-	4236	protein_coding	- && sp|Q9SN90|SMC22_ARATH Structural maintenance of chromosomes protein 2-2 OS=Arabidopsis thaliana OX=3702 GN=SMC2-2 PE=2 SV=1 && PF02463:RecF/RecN/SMC N terminal domain|PF06470:SMC proteins Flexible Hinge Domain	CsSMC22
Cs_ont_9g010300	23.8333	20.4161	35.2748	7.6502	6.05228	11.6067	26.5081	8.43638	1.64305	0.00281639	0.005906	Cs_ont_9g010300	chr9	7487855	7488591	+	576	protein_coding	- && - && -
novel.1153	36.743	25.9841	34.1369	9.56275	3.02614	18.3772	32.288	10.322	1.63812	0.00248163	0.00525549	-	chr9	6194833	6196773	-	1842	-	- && - && -
Cs_ont_3g010450	4738.86	4431.22	4829.24	1545.34	1414.22	1535.95	4666.44	1498.5	1.63798	2.46398e-201	2.18072e-199	Cs_ont_3g010450	chr3	6659425	6663755	-	3640	protein_coding	- && sp|P53393|SUT3_STYHA Low affinity sulfate transporter 3 OS=Stylosanthes hamata OX=37660 GN=ST3 PE=2 SV=1 && -	CsSUT3
Cs_ont_5g040540	76.4652	94.6564	95.5834	33.4696	19.1655	32.8855	88.9017	28.5069	1.63702	9.37722e-08	3.14674e-07	Cs_ont_5g040540	chr5	43251473	43256334	-	3236	protein_coding	- && sp|Q94BP0|SLK2_ARATH Probable transcriptional regulator SLK2 OS=Arabidopsis thaliana OX=3702 GN=SLK2 PE=1 SV=1 && PF01803:LIM-domain binding protein	CsSLK2
Cs_ont_3g001290	6812.36	7232.86	7242.72	2362.96	2305.92	2182.05	7095.98	2283.64	1.63559	1.15251e-272	1.59928e-270	Cs_ont_3g001290	chr3	888683	890290	-	1472	protein_coding	- && sp|Q8LBB7|LOG5_ARATH Cytokinin riboside 5'-monophosphate phosphoribohydrolase LOG5 OS=Arabidopsis thaliana OX=3702 GN=LOG5 PE=1 SV=1 && PF03641:Possible lysine decarboxylase	CsLOG5
Cs_ont_5g047030	52.6319	47.3282	67.136	20.0818	15.1307	18.3772	55.6987	17.8632	1.63482	1.25727e-05	3.50142e-05	Cs_ont_5g047030	chr5	47814438	47815636	-	1119	protein_coding	- && sp|Q9STS6|LBD27_ARATH LOB domain-containing protein 27 OS=Arabidopsis thaliana OX=3702 GN=LBD27 PE=1 SV=1 && PF03195:Lateral organ boundaries (LOB) domain	CsLBD27
novel.928	24.8264	33.4081	29.5853	9.56275	8.0697	10.6394	29.2733	9.42396	1.63463	0.00123163	0.00272431	-	chr7	3004845	3005649	-	618	-	- && - && -
Cs_ont_3g014370	56262.5	57126	54653.2	17716.9	17746.3	18689.6	56013.9	18050.9	1.63375	0	0	Cs_ont_3g014370	chr3	9418147	9422492	+	3111	protein_coding	- && sp|P93508|CALR_RICCO Calreticulin OS=Ricinus communis OX=3988 PE=2 SV=1 && -	CsCALR
Cs_ont_9g024050	274.083	306.241	310.646	109.015	102.889	75.4433	296.99	95.7824	1.63249	2.91799e-21	2.02645e-20	Cs_ont_9g024050	chr9	28376633	28377867	+	1115	protein_coding	- && sp|Q50EX6|ODO1_PETHY MYB-like transcription factor ODO1 OS=Petunia hybrida OX=4102 GN=ODO1 PE=2 SV=1 && PF00249:Myb-like DNA-binding domain	CsODO1
Cs_ont_2g029480	16.8819	25.0561	21.6201	3.8251	6.05228	10.6394	21.186	6.83894	1.63225	0.00773047	0.0152146	Cs_ont_2g029480	chr2	27649473	27651519	+	1560	protein_coding	- && - && -
Cs_ont_3g030260	101.292	160.545	158.168	60.2453	36.3137	38.6889	140.001	45.0826	1.63203	1.43099e-09	5.5074e-09	Cs_ont_3g030260	chr3	33006820	33014454	+	1016	protein_coding	- && sp|B9FSC8|OPR11_ORYSJ Putative 12-oxophytodienoate reductase 11 OS=Oryza sativa subsp. japonica OX=39947 GN=OPR11 PE=2 SV=1 && PF00724:NADH:flavin oxidoreductase / NADH oxidase family	CsOPR11
Cs_ont_5g049240	11.9167	20.4161	19.3443	3.8251	8.0697	4.83611	17.2257	5.57697	1.63141	0.0151474	0.0283879	Cs_ont_5g049240	chr5	49184826	49185519	+	457	protein_coding	- && - && -
Cs_ont_5g044980	233.368	189.313	254.889	88.9336	65.5663	63.8366	225.857	72.7788	1.63006	7.3218e-16	4.02234e-15	Cs_ont_5g044980	chr5	46496116	46497630	-	1392	protein_coding	- && sp|Q9FGS5|NRT31_ARATH High-affinity nitrate transporter 3.1 OS=Arabidopsis thaliana OX=3702 GN=NRT3.1 PE=1 SV=1 && PF16974:High-affinity nitrate transporter accessory	CsNRT31
Cs_ont_2g004220	618.673	757.251	653.153	221.856	211.83	222.461	676.359	218.715	1.62954	3.17077e-44	4.57503e-43	Cs_ont_2g004220	chr2	2416643	2419330	-	1247	protein_coding	- && sp|Q9FJ40|GDL86_ARATH GDSL esterase/lipase At5g45960 OS=Arabidopsis thaliana OX=3702 GN=At5g45960 PE=2 SV=1 && PF00657:GDSL-like Lipase/Acylhydrolase	CsGDL86
Cs_ont_3g002050	27.8055	26.9121	20.4822	9.56275	6.05228	8.70499	25.0666	8.10667	1.62906	0.00295986	0.00618918	Cs_ont_3g002050	chr3	1319803	1322591	+	1607	protein_coding	- && sp|B6ETT4|SYT2_ARATH Synaptotagmin-2 OS=Arabidopsis thaliana OX=3702 GN=SYT2 PE=2 SV=1 && PF17047:Synaptotagmin-like mitochondrial-lipid-binding domain|PF00168:C2 domain	CsSYT2
Cs_ont_5g044850	167.826	165.185	188.891	65.0267	45.3921	58.0333	173.967	56.1507	1.62781	4.91751e-14	2.45712e-13	Cs_ont_5g044850	chr5	46425893	46433307	-	1353	protein_coding	- && sp|P37117|C71A4_SOLME Cytochrome P450 71A4 OS=Solanum melongena OX=4111 GN=CYP71A4 PE=2 SV=1 && PF00067:Cytochrome P450	CsC71A4
Cs_ont_3g029020	61.5694	81.6643	58.0328	24.8631	21.183	19.3444	67.0888	21.7968	1.6248	2.10201e-06	6.30378e-06	Cs_ont_3g029020	chr3	31104290	31106074	+	567	protein_coding	- && - && PF00903:Glyoxalase/Bleomycin resistance protein/Dioxygenase superfamily
Cs_ont_4g008280	2812.33	2887.02	2768.5	924.718	935.077	892.745	2822.62	917.513	1.62172	2.03025e-172	1.51628e-170	Cs_ont_4g008280	chr4	8857947	8862538	-	4096	protein_coding	- && - && -
Cs_ont_6g005080	445.882	476.994	512.054	149.179	153.324	163.46	478.31	155.321	1.62166	1.67568e-35	1.93374e-34	Cs_ont_6g005080	chr6	3043767	3045583	+	1817	protein_coding	- && sp|P25070|CML24_ARATH Calcium-binding protein CML24 OS=Arabidopsis thaliana OX=3702 GN=CML24 PE=2 SV=2 && PF13499:EF-hand domain pair	CsCML24
Cs_ont_7g022710	96.3263	98.3684	138.823	42.0761	26.2265	39.6561	111.173	35.9862	1.62084	1.00212e-08	3.62883e-08	Cs_ont_7g022710	chr7	25616789	25623258	-	2748	protein_coding	- && sp|Q0WVW7|RQL5_ARATH ATP-dependent DNA helicase Q-like 5 OS=Arabidopsis thaliana OX=3702 GN=RECQL5 PE=2 SV=2 && PF00270:DEAD/DEAH box helicase|PF00271:Helicase conserved C-terminal domain	CsRQL5
Cs_ont_7g013360	4608.77	5020.5	4682.45	1629.49	1487.85	1539.82	4770.57	1552.39	1.6197	4.18729e-201	3.69138e-199	Cs_ont_7g013360	chr7	17541759	17548681	-	3562	protein_coding	- && sp|Q8LPJ3|MANA2_ARATH Probable alpha-mannosidase At5g13980 OS=Arabidopsis thaliana OX=3702 GN=At5g13980 PE=2 SV=1 && PF17677:Glycosyl hydrolases family 38 C-terminal beta sandwich domain|PF01074:Glycosyl hydrolases family 38 N-terminal domain|PF09261	CsMANA2
Cs_ont_8g009690	203.576	232.001	202.546	55.4639	62.5402	89.9516	212.708	69.3186	1.61831	4.79092e-15	2.52698e-14	Cs_ont_8g009690	chr8	7453373	7455388	-	2016	protein_coding	- && sp|O49675|CCD4_ARATH Probable carotenoid cleavage dioxygenase 4, chloroplastic OS=Arabidopsis thaliana OX=3702 GN=CCD4 PE=1 SV=1 && PF03055:Retinal pigment epithelial membrane protein	CsCCD4
Cs_ont_1g014400	97.3194	114.144	91.0318	36.3384	40.3485	22.2461	100.832	32.9777	1.61619	2.40836e-08	8.50322e-08	Cs_ont_1g014400	chr1	18884586	18886342	-	1757	protein_coding	- && - && PF01344:Kelch motif|PF00646:F-box domain
Cs_ont_9g011480	213.507	235.713	236.683	66.9392	77.6709	79.3122	228.634	74.6408	1.61533	1.77994e-18	1.10809e-17	Cs_ont_9g011480	chr9	8985850	8986999	-	1019	protein_coding	- && sp|O03982|HIP39_ARATH Heavy metal-associated isoprenylated plant protein 39 OS=Arabidopsis thaliana OX=3702 GN=HIPP39 PE=2 SV=1 && -	CsHIP39
Cs_ont_2g024100	47.6666	34.3361	43.2401	21.038	8.0697	11.6067	41.7476	13.5715	1.61479	0.000333989	0.000795611	Cs_ont_2g024100	chr2	22879350	22886282	+	2435	protein_coding	- && sp|F4JEX5|FIGL1_ARATH ATPase family AAA domain-containing protein FIGL1 OS=Arabidopsis thaliana OX=3702 GN=FIGL1 PE=2 SV=2 && PF00004:ATPase family associated with various cellular activities (AAA)	CsFIGL1
Cs_ont_8g008940	57.5972	56.6082	68.2739	21.038	17.1481	21.2789	60.8264	19.8217	1.61379	4.43377e-06	1.29191e-05	Cs_ont_8g008940	chr8	6622895	6624913	+	2019	protein_coding	- && sp|Q940R4|ASP63_ARATH Probable aspartyl protease At4g16563 OS=Arabidopsis thaliana OX=3702 GN=At4g16563 PE=2 SV=1 && PF14543:Xylanase inhibitor N-terminal|PF14541:Xylanase inhibitor C-terminal	CsASP63
Cs_ont_7g019110	1645.49	1751.14	1729.6	584.284	566.897	525.201	1708.75	558.794	1.61256	2.31717e-106	8.88907e-105	Cs_ont_7g019110	chr7	23027796	23029712	-	1183	protein_coding	- && sp|Q9FJR1|PER65_ARATH Peroxidase 65 OS=Arabidopsis thaliana OX=3702 GN=PER65 PE=2 SV=2 && PF00141:Peroxidase	CsPER65
Cs_ont_5g046530	362.465	294.177	341.369	114.753	111.967	99.6238	332.67	108.781	1.6117	3.35135e-24	2.62961e-23	Cs_ont_5g046530	chr5	47515954	47518928	+	2975	protein_coding	- && sp|Q9SU72|EDS1C_ARATH Protein EDS1 OS=Arabidopsis thaliana OX=3702 GN=EDS1 PE=1 SV=1 && -	CsEDS1C
Cs_ont_1g000260	1384.32	1459.75	1367.75	439.886	478.13	462.332	1403.94	460.116	1.61041	1.18837e-92	3.82182e-91	Cs_ont_1g000260	chr1	258194	261372	+	1819	protein_coding	- && - && -
Cs_ont_7g027990	17.875	32.4801	14.7927	5.73765	6.05228	9.67221	21.7159	7.15405	1.60871	0.00850067	0.0166314	Cs_ont_7g027990	chr7	28886217	28895461	-	8140	protein_coding	- && sp|O22218|ACA4_ARATH Calcium-transporting ATPase 4, plasma membrane-type OS=Arabidopsis thaliana OX=3702 GN=ACA4 PE=1 SV=1 && -	CsACA4
Cs_ont_2g004960	78.4513	58.4642	59.1707	21.038	17.1481	26.115	65.3621	21.4337	1.60747	3.85289e-06	1.12865e-05	Cs_ont_2g004960	chr2	2892091	2893160	-	516	protein_coding	- && - && PF01190:Pollen proteins Ole e I like
Cs_ont_7g020130	83.4166	102.08	105.824	33.4696	24.2091	37.7216	97.1072	31.8001	1.60737	2.38675e-08	8.42823e-08	Cs_ont_7g020130	chr7	23841264	23846961	+	3103	protein_coding	- && sp|Q93ZF5|PHO11_ARATH Phosphate transporter PHO1 homolog 1 OS=Arabidopsis thaliana OX=3702 GN=PHO1-H1 PE=2 SV=1 && PF03105:SPX domain|PF03124:EXS family	CsPHO11
Cs_ont_7g027900	119.167	133.633	130.858	43.0324	40.3485	42.5577	127.886	41.9795	1.60663	2.8465e-11	1.21261e-10	Cs_ont_7g027900	chr7	28829248	28830846	+	1599	protein_coding	- && sp|O48716|JGB_ARATH Protein JINGUBANG OS=Arabidopsis thaliana OX=3702 GN=JGB PE=1 SV=1 && -	CsJGB
Cs_ont_9g018340	1323.74	1199.91	1265.34	385.379	423.659	435.25	1263	414.763	1.60651	4.39266e-79	1.17696e-77	Cs_ont_9g018340	chr9	21838638	21840937	-	1701	protein_coding	- && sp|Q03773|E13A_SOYBN Glucan endo-1,3-beta-glucosidase OS=Glycine max OX=3847 PE=1 SV=1 && PF00332:Glycosyl hydrolases family 17	CsE13A
Cs_ont_6g004110	863.958	920.58	822.7	305.052	294.544	257.281	869.079	285.626	1.60647	6.97184e-56	1.27836e-54	Cs_ont_6g004110	chr6	2527116	2528732	+	1617	protein_coding	- && - && -
Cs_ont_8g012720	64.5486	91.8723	84.2044	23.9069	25.2178	29.9839	80.2084	26.3695	1.60498	3.17162e-07	1.01942e-06	Cs_ont_8g012720	chr8	11439375	11442978	-	1985	protein_coding	- && sp|A3AWH5|MOF1_ORYSJ Myb family transcription factor MOF1 OS=Oryza sativa subsp. japonica OX=39947 GN=MOF1 PE=1 SV=1 && PF00249:Myb-like DNA-binding domain	CsMOF1
Cs_ont_9g008840	40.7153	27.8401	53.4812	12.4316	9.07841	18.3772	40.6788	13.2957	1.60463	0.000460564	0.00107838	Cs_ont_9g008840	chr9	6123136	6129063	-	432	protein_coding	- && - && -
Cs_ont_9g024500	3585.92	3668.4	3639	1188.65	1169.1	1224.5	3631.11	1194.08	1.60439	3.43063e-209	3.20003e-207	Cs_ont_9g024500	chr9	28732567	28735410	-	2093	protein_coding	- && sp|Q8GW72|FUCO1_ARATH Alpha-L-fucosidase 1 OS=Arabidopsis thaliana OX=3702 GN=FUC1 PE=1 SV=2 && PF01120:Alpha-L-fucosidase	CsFUCO1
Cs_ont_7g002800	18.868	9.28004	22.758	5.73765	8.0697	2.90166	16.9687	5.56967	1.60335	0.021231	0.0387679	Cs_ont_7g002800	chr7	2279480	2280195	+	716	protein_coding	- && - && -
Cs_ont_7g019190	125.125	144.769	124.031	55.4639	43.3746	30.9511	131.308	43.2632	1.60248	3.64319e-10	1.45728e-09	Cs_ont_7g019190	chr7	23090411	23091664	-	526	protein_coding	- && sp|Q9FTA0|GEML4_ARATH GEM-like protein 4 OS=Arabidopsis thaliana OX=3702 GN=At5g08350 PE=2 SV=1 && PF02893:GRAM domain	CsGEML4
Cs_ont_5g033900	19.8611	17.6321	21.6201	1.91255	2.01743	15.4755	19.7044	6.46851	1.60181	0.0255187	0.0458452	Cs_ont_5g033900	chr5	36672244	36673320	+	879	protein_coding	- && sp|Q9C633|AGL97_ARATH Agamous-like MADS-box protein AGL97 OS=Arabidopsis thaliana OX=3702 GN=AGL97 PE=1 SV=1 && PF00319:SRF-type transcription factor (DNA-binding and dimerisation domain)	CsAGL97
Cs_ont_7g019320	102.285	112.288	127.445	31.5571	45.3921	35.7872	114.006	37.5788	1.60157	1.32233e-09	5.10403e-09	Cs_ont_7g019320	chr7	23191079	23191970	-	892	protein_coding	- && - && -
Cs_ont_4g014040	3208.56	3039.21	3037.05	1029.91	1117.65	914.024	3094.94	1020.53	1.60119	4.63683e-127	2.35296e-125	Cs_ont_4g014040	chr4	19345094	19348226	+	3133	protein_coding	- && sp|O80340|ERF78_ARATH Ethylene-responsive transcription factor 4 OS=Arabidopsis thaliana OX=3702 GN=ERF4 PE=1 SV=1 && PF00847:AP2 domain	CsERF78
Cs_ont_9g015660	78.4513	78.8803	101.273	20.0818	31.2701	33.8527	86.2015	28.4015	1.60034	2.25289e-07	7.33241e-07	Cs_ont_9g015660	chr9	17268372	17293293	-	648	protein_coding	- && - && -
Cs_ont_2g018370	11000.1	10595	9707.4	3473.19	3385.24	3471.36	10434.2	3443.26	1.59974	1.27899e-257	1.6716e-255	Cs_ont_2g018370	chr2	12980127	12982523	-	2397	protein_coding	- && sp|Q94CD8|E134_ARATH Glucan endo-1,3-beta-glucosidase 4 OS=Arabidopsis thaliana OX=3702 GN=At3g13560 PE=2 SV=1 && PF07983:X8 domain|PF00332:Glycosyl hydrolases family 17	CsE134
Cs_ont_5g006350	68.5208	91.8723	76.2391	21.9943	28.244	28.0494	78.8774	26.0959	1.59856	3.48199e-07	1.11519e-06	Cs_ont_5g006350	chr5	4143870	4149581	+	4462	protein_coding	- && sp|P62980|RS27A_SOLLC Ubiquitin-40S ribosomal protein S27a OS=Solanum lycopersicum OX=4081 GN=UBI3 PE=1 SV=2 && -	CsRS27A
Cs_ont_9g005000	1033.77	1046.79	1043.45	322.265	341.954	367.544	1041.34	343.921	1.59839	4.0744e-71	9.69234e-70	Cs_ont_9g005000	chr9	3105006	3106533	-	1528	protein_coding	- && sp|Q6NMR8|FAF3_ARATH Protein FANTASTIC FOUR 3 OS=Arabidopsis thaliana OX=3702 GN=FAF3 PE=2 SV=1 && PF11250:Fantastic Four meristem regulator	CsFAF3
Cs_ont_1g019890	2714.02	2647.59	2597.82	938.106	901.789	789.253	2653.14	876.383	1.59832	3.16816e-127	1.61132e-125	Cs_ont_1g019890	chr1	23675733	23682568	+	4817	protein_coding	- && sp|Q9S746|HTH_ARATH Protein HOTHEAD OS=Arabidopsis thaliana OX=3702 GN=HTH PE=1 SV=1 && -	CsHTH
Cs_ont_4g000610	44.6875	32.4801	26.1716	7.6502	12.1046	14.5083	34.4464	11.421	1.597	0.000929639	0.00208941	Cs_ont_4g000610	chr4	2574206	2577635	+	1437	protein_coding	- && sp|Q9FF29|PR5K_ARATH PR5-like receptor kinase OS=Arabidopsis thaliana OX=3702 GN=PR5K PE=1 SV=1 && -	CsPR5K
Cs_ont_7g015180	87.3888	78.8803	81.9286	32.5133	28.244	21.2789	82.7326	27.3454	1.59681	1.586e-07	5.23237e-07	Cs_ont_7g015180	chr7	19507251	19508629	+	792	protein_coding	- && sp|Q9SE43|REV_ARATH Homeobox-leucine zipper protein REVOLUTA OS=Arabidopsis thaliana OX=3702 GN=REV PE=1 SV=2 && -	CsREV
Cs_ont_6g020330	617.68	616.194	622.43	214.206	224.943	176.034	618.768	205.061	1.59395	1.65247e-41	2.23242e-40	Cs_ont_6g020330	chr6	15702920	15703851	+	513	protein_coding	- && - && PF04520:Senescence regulator
Cs_ont_3g014200	5949.39	5959.64	5936.41	1991.92	1850.99	2068.89	5948.48	1970.6	1.59356	1.24975e-244	1.45567e-242	Cs_ont_3g014200	chr3	9320634	9328610	+	4173	protein_coding	- && sp|Q10MI0|SRL2_ORYSJ Protein SEMI-ROLLED LEAF 2 OS=Oryza sativa subsp. japonica OX=39947 GN=SRL2 PE=2 SV=1 && -	CsSRL2
Cs_ont_7g003010	19192.8	19328.5	19583.2	6344.88	6595.97	6315.96	19368.1	6418.94	1.59333	0	0	Cs_ont_7g003010	chr7	2391701	2396614	-	3183	protein_coding	- && sp|O22874|EXPA8_ARATH Expansin-A8 OS=Arabidopsis thaliana OX=3702 GN=EXPA8 PE=2 SV=1 && PF01357:Pollen allergen|PF01661:Macro domain	CsEXPA8
Cs_ont_3g011400	388.284	399.042	388.023	130.053	130.124	129.608	391.783	129.928	1.59263	1.25312e-30	1.23014e-29	Cs_ont_3g011400	chr3	7344752	7346095	-	1259	protein_coding	- && sp|Q41001|BCP_PEA Blue copper protein OS=Pisum sativum OX=3888 PE=2 SV=1 && PF02298:Plastocyanin-like domain	CsBCP
Cs_ont_7g003890	34303.1	31943.7	31267.1	10757.1	10441.2	11136.6	32504.7	10778.3	1.59253	0	0	Cs_ont_7g003890	chr7	2958911	2961721	+	2285	protein_coding	- && sp|P27322|HSP72_SOLLC Heat shock cognate 70 kDa protein 2 OS=Solanum lycopersicum OX=4081 GN=HSC-2 PE=2 SV=1 && PF00012:Hsp70 protein	CsHSP72
Cs_ont_1g014620	537.243	527.106	484.744	163.523	180.56	170.231	516.364	171.438	1.5923	1.21695e-37	1.49085e-36	Cs_ont_1g014620	chr1	19177553	19179334	-	1099	protein_coding	- && - && PF00641:Zn-finger in Ran binding protein and others
Cs_ont_9g009140	80.4374	61.2482	85.3423	28.6882	24.2091	22.2461	75.676	25.0478	1.59131	7.49562e-07	2.33188e-06	Cs_ont_9g009140	chr9	6405136	6411794	+	5157	protein_coding	- && sp|Q9ZS51|PMP22_ARATH Peroxisomal membrane protein PMP22 OS=Arabidopsis thaliana OX=3702 GN=PMP22 PE=1 SV=1 && -	CsPMP22
Cs_ont_9g005890	151.937	141.057	108.1	53.5514	31.2701	48.3611	133.698	44.3942	1.59042	8.86819e-10	3.45866e-09	Cs_ont_9g005890	chr9	3737264	3738376	+	690	protein_coding	- && sp|O31633|YJCK_BACSU Putative [ribosomal protein S5]-alanine N-acetyltransferase OS=Bacillus subtilis (strain 168) OX=224308 GN=yjcK PE=3 SV=1 && PF13302:Acetyltransferase (GNAT) domain	CsYJCK
Cs_ont_9g020750	280.041	291.393	274.233	105.19	79.6883	95.7549	281.889	93.5445	1.59041	3.17227e-21	2.1983e-20	Cs_ont_9g020750	chr9	25577081	25592021	-	4675	protein_coding	- && sp|Q10MI0|SRL2_ORYSJ Protein SEMI-ROLLED LEAF 2 OS=Oryza sativa subsp. japonica OX=39947 GN=SRL2 PE=2 SV=1 && -	CsSRL2
Cs_ont_2g023260	750.75	762.819	690.704	231.419	238.056	263.084	734.757	244.186	1.59023	5.90866e-50	9.60424e-49	Cs_ont_2g023260	chr2	21830376	21833939	+	822	protein_coding	- && - && -
Cs_ont_5g010810	4064.57	3712.94	4029.3	1302.45	1300.23	1320.26	3935.6	1307.64	1.58912	7.40299e-187	6.0737e-185	Cs_ont_5g010810	chr5	6970098	6975112	+	2946	protein_coding	- && sp|Q7XA73|TIF4A_ARATH Protein TIFY 4A OS=Arabidopsis thaliana OX=3702 GN=TIFY4A PE=1 SV=1 && PF06200:tify domain	CsTIF4A
Cs_ont_3g029190	102.285	79.8083	94.4455	31.5571	32.2788	28.0494	92.1795	30.6284	1.58867	3.20271e-08	1.1204e-07	Cs_ont_3g029190	chr3	31374019	31407758	+	240	protein_coding	- && - && -
Cs_ont_7g019550	158.889	152.193	168.409	49.7263	56.4879	53.1972	159.83	53.1371	1.58832	2.02063e-13	9.76646e-13	Cs_ont_7g019550	chr7	23379383	23382214	+	2271	protein_coding	- && sp|P53990|IST1_HUMAN IST1 homolog OS=Homo sapiens OX=9606 GN=IST1 PE=1 SV=1 && PF03398:Regulator of Vps4 activity in the MVB pathway	CsIST1
Cs_ont_5g022090	123.139	169.825	136.548	55.4639	28.244	59.0005	143.17	47.5695	1.58781	2.24514e-09	8.52115e-09	Cs_ont_5g022090	chr5	17527151	17529496	-	1029	protein_coding	- && sp|Q9SLN8|DBR_TOBAC 2-alkenal reductase (NADP(+)-dependent) OS=Nicotiana tabacum OX=4097 GN=DBR PE=1 SV=1 && PF16884:N-terminal domain of oxidoreductase|PF00107:Zinc-binding dehydrogenase	CsDBR
Cs_ont_3g006210	263.16	291.393	256.027	82.2396	100.871	87.0499	270.193	90.0536	1.5877	1.81293e-20	1.2235e-19	Cs_ont_3g006210	chr3	3826128	3830193	+	3296	protein_coding	- && sp|B7SY83|PS1_ARATH FHA domain-containing protein PS1 OS=Arabidopsis thaliana OX=3702 GN=PS1 PE=2 SV=1 && PF13638:PIN domain|PF00498:FHA domain	CsPS1
Cs_ont_7g006560	54.618	48.2562	87.6181	32.5133	12.1046	18.3772	63.4974	20.9984	1.58685	6.53415e-05	0.000169333	Cs_ont_7g006560	chr7	5230088	5232025	+	681	protein_coding	- && sp|Q8S8S9|MES1_ARATH Methylesterase 1 OS=Arabidopsis thaliana OX=3702 GN=MES1 PE=1 SV=1 && PF00561:alpha/beta hydrolase fold	CsMES1
Cs_ont_7g023680	97.3194	90.9443	69.4117	19.1255	30.2614	36.7544	85.8918	28.7138	1.58483	5.43113e-07	1.71045e-06	Cs_ont_7g023680	chr7	26185782	26187623	-	1842	protein_coding	- && - && PF05910:Plant protein of unknown function (DUF868)
novel.247	157.896	144.769	163.857	51.6388	56.4879	47.3938	155.507	51.8402	1.58436	6.37301e-13	2.99906e-12	-	chr3	4660719	4661519	+	801	-	- && - && -
Cs_ont_1g024160	146.972	198.593	169.547	62.1579	60.5228	49.3283	171.704	57.3363	1.58385	5.98631e-13	2.82122e-12	Cs_ont_1g024160	chr1	26546413	26549091	-	2445	protein_coding	- && sp|O82333|GH31_ARATH Probable indole-3-acetic acid-amido synthetase GH3.1 OS=Arabidopsis thaliana OX=3702 GN=GH3.1 PE=2 SV=1 && PF03321:GH3 auxin-responsive promoter	CsGH31
Cs_ont_1g025440	27.8055	57.5362	39.8264	11.4753	12.1046	18.3772	41.7227	13.9857	1.5791	0.000467487	0.00109367	Cs_ont_1g025440	chr1	27446640	27449232	-	1637	protein_coding	- && sp|Q9ZQ85|EFM_ARATH Myb family transcription factor EFM OS=Arabidopsis thaliana OX=3702 GN=EFM PE=1 SV=2 && PF00249:Myb-like DNA-binding domain	CsEFM
Cs_ont_5g046450	70.5069	112.288	61.4465	34.4259	28.244	19.3444	81.4139	27.3381	1.579	3.54485e-06	1.04154e-05	Cs_ont_5g046450	chr5	47485480	47488651	-	2000	protein_coding	- && sp|Q8LSZ4|E2FE_ARATH E2F transcription factor-like E2FE OS=Arabidopsis thaliana OX=3702 GN=E2FE PE=1 SV=1 && PF02319:E2F/DP family winged-helix DNA-binding domain	CsE2FE
Cs_ont_5g046030	136.049	126.208	101.273	45.9012	35.3049	40.6233	121.177	40.6098	1.57836	7.37757e-10	2.89539e-09	Cs_ont_5g046030	chr5	47194663	47196839	+	2088	protein_coding	- && sp|P93217|GP2_SOLLC Polygalacturonase non-catalytic subunit AroGP2 OS=Solanum lycopersicum OX=4081 GN=GP2 PE=3 SV=1 && PF03181:BURP domain	CsGP2
Cs_ont_6g016140	1991.08	1945.1	1936.7	653.136	673.82	640.301	1957.62	655.752	1.57822	6.75184e-125	3.29244e-123	Cs_ont_6g016140	chr6	10874512	10880399	-	5533	protein_coding	- && - && -
Cs_ont_7g028420	7259.23	7252.35	6720.42	2383.04	2310.96	2420.96	7077.33	2371.65	1.57761	1.66793e-257	2.16735e-255	Cs_ont_7g028420	chr7	29136404	29137498	+	705	protein_coding	- && - && PF13855:Leucine rich repeat
Cs_ont_4g025520	23.8333	24.1281	30.7232	6.69392	6.05228	13.5411	26.2282	8.76243	1.57645	0.00386784	0.00795946	Cs_ont_4g025520	chr4	29235428	29243752	-	312	protein_coding	- && - && -
Cs_ont_7g008840	388.284	365.633	485.882	150.135	135.168	129.608	413.267	138.303	1.57619	1.79482e-25	1.46443e-24	Cs_ont_7g008840	chr7	8685222	8691220	-	2016	protein_coding	- && - && PF07690:Major Facilitator Superfamily
Cs_ont_2g020440	4962.3	4809.84	4989.68	1718.43	1520.13	1711.01	4920.61	1649.86	1.57582	4.13587e-194	3.54864e-192	Cs_ont_2g020440	chr2	16014350	16018679	-	3366	protein_coding	- && sp|Q9ZR08|Y4230_ARATH G-type lectin S-receptor-like serine/threonine-protein kinase At4g03230 OS=Arabidopsis thaliana OX=3702 GN=At4g03230 PE=3 SV=3 && PF01453:D-mannose binding lectin|PF07714:Protein tyrosine kinase|PF00954:S-locus glycoprotein doma	CsY4230
Cs_ont_4g018320	7831.23	7598.49	7593.19	2602.98	2640.81	2482.86	7674.3	2575.55	1.57533	1.42991e-307	2.36356e-305	Cs_ont_4g018320	chr4	24200051	24213761	+	4206	protein_coding	- && sp|Q8RWQ5|FBT4_ARATH Probable folate-biopterin transporter 4 OS=Arabidopsis thaliana OX=3702 GN=At5g54860 PE=2 SV=1 && PF03092:BT1 family|PF04157:EAP30/Vps36 family|PF10536:Plant mobile domain	CsFBT4
Cs_ont_2g020880	721.951	714.563	787.425	284.014	256.213	206.018	741.313	248.748	1.57449	3.08355e-41	4.12854e-40	Cs_ont_2g020880	chr2	16499098	16499928	+	831	protein_coding	- && - && -
Cs_ont_2g020800	97.3194	113.216	133.134	30.6008	42.3659	42.5577	114.557	38.5082	1.57184	3.6835e-09	1.37986e-08	Cs_ont_2g020800	chr2	16433669	16434314	+	646	protein_coding	- && - && -
Cs_ont_5g042730	64.5486	51.0402	67.136	15.3004	16.1394	29.9839	60.9082	20.4746	1.56919	2.28801e-05	6.2179e-05	Cs_ont_5g042730	chr5	44902258	44908823	-	3574	protein_coding	- && sp|Q9LV11|PMA11_ARATH ATPase 11, plasma membrane-type OS=Arabidopsis thaliana OX=3702 GN=AHA11 PE=1 SV=1 && PF00122:E1-E2 ATPase|PF00690:Cation transporter/ATPase, N-terminus|PF00702:haloacid dehalogenase-like hydrolase	CsPMA11
Cs_ont_6g017630	536.25	630.114	565.535	196.036	196.699	191.51	577.3	194.748	1.56863	4.669e-39	5.93325e-38	Cs_ont_6g017630	chr6	12473766	12478948	+	1635	protein_coding	- && - && -
Cs_ont_4g012740	57.5972	61.2482	45.5159	24.8631	14.122	16.4428	54.7871	18.476	1.5685	3.61924e-05	9.62732e-05	Cs_ont_4g012740	chr4	17233909	17235960	-	945	protein_coding	- && sp|Q9S7T8|SPZX_ARATH Serpin-ZX OS=Arabidopsis thaliana OX=3702 GN=At1g47710 PE=1 SV=1 && PF00079:Serpin (serine protease inhibitor)	CsSPZX
Cs_ont_3g002510	205.562	228.289	223.028	65.983	65.5663	89.9516	218.96	73.8336	1.56762	4.96829e-16	2.74821e-15	Cs_ont_3g002510	chr3	1601060	1601822	+	763	protein_coding	- && sp|O65695|SAU50_ARATH Auxin-responsive protein SAUR50 OS=Arabidopsis thaliana OX=3702 GN=SAUR50 PE=1 SV=1 && PF02519:Auxin responsive protein	CsSAU50
Cs_ont_4g004170	135.055	109.504	114.928	37.2947	47.4095	36.7544	119.829	40.4862	1.56721	7.45221e-10	2.92264e-09	Cs_ont_4g004170	chr4	5207873	5211207	-	3169	protein_coding	- && sp|Q9M817|PTR6_ARATH Protein NRT1/ PTR FAMILY 1.2 OS=Arabidopsis thaliana OX=3702 GN=NPF1.2 PE=1 SV=1 && -	CsPTR6
Cs_ont_1g029490	25.8194	25.0561	18.2064	9.56275	8.0697	5.80333	23.0273	7.81193	1.5632	0.00585681	0.0117355	Cs_ont_1g029490	chr1	30252243	30255646	-	1994	protein_coding	- && sp|Q9SD02|P2C47_ARATH Probable protein phosphatase 2C 47 OS=Arabidopsis thaliana OX=3702 GN=At3g51470 PE=1 SV=1 && PF00481:Protein phosphatase 2C	CsP2C47
Cs_ont_8g002300	487.59	578.146	565.535	199.861	193.673	158.624	543.757	184.053	1.56294	3.40363e-33	3.62624e-32	Cs_ont_8g002300	chr8	1212420	1216491	+	3305	protein_coding	- && - && -
Cs_ont_5g018050	218.472	296.033	237.821	89.8898	89.7754	75.4433	250.775	85.0362	1.5623	5.95124e-17	3.43036e-16	Cs_ont_5g018050	chr5	13122511	13127753	+	1239	protein_coding	- && sp|Q9M1B9|SCRK4_ARATH Probable fructokinase-4 OS=Arabidopsis thaliana OX=3702 GN=At3g59480 PE=2 SV=1 && PF00294:pfkB family carbohydrate kinase	CsSCRK4
Cs_ont_6g003740	1094.35	1082.05	991.109	332.784	395.415	346.265	1055.84	358.155	1.56153	5.69172e-62	1.16002e-60	Cs_ont_6g003740	chr6	2241792	2244176	-	2385	protein_coding	- && sp|O80931|AS1_ARATH Transcription factor AS1 OS=Arabidopsis thaliana OX=3702 GN=AS1 PE=1 SV=1 && PF13921:Myb-like DNA-binding domain	CsAS1
Cs_ont_4g025770	107.25	148.481	159.306	59.289	42.3659	38.6889	138.345	46.7813	1.56153	1.03452e-09	4.01868e-09	Cs_ont_4g025770	chr4	29427155	29430245	-	1737	protein_coding	- && - && -
Cs_ont_9g026360	1084.42	989.252	1034.35	326.09	378.267	349.167	1036.01	351.175	1.5613	4.0724e-64	8.63656e-63	Cs_ont_9g026360	chr9	30166467	30170651	-	3497	protein_coding	- && sp|Q8W110|FRO4_ARATH Ferric reduction oxidase 4 OS=Arabidopsis thaliana OX=3702 GN=FRO4 PE=2 SV=1 && -	CsFRO4
Cs_ont_5g011990	139.028	107.648	134.272	36.3384	41.3572	51.2627	126.983	42.9861	1.56092	5.93229e-10	2.34002e-09	Cs_ont_5g011990	chr5	7753334	7754292	-	868	protein_coding	- && - && -
Cs_ont_5g034410	824.236	814.787	798.804	274.451	274.37	278.56	812.609	275.794	1.55921	1.19593e-57	2.26682e-56	Cs_ont_5g034410	chr5	37445783	37446617	+	258	protein_coding	- && - && -
Cs_ont_5g023360	87.3888	100.224	92.1697	29.6445	41.3572	24.1805	93.261	31.7274	1.55901	9.44338e-08	3.16847e-07	Cs_ont_5g023360	chr5	19178516	19186334	+	348	protein_coding	- && - && PF00561:alpha/beta hydrolase fold
Cs_ont_7g001050	850.055	761.891	823.838	324.177	251.169	250.51	811.928	275.286	1.55901	6.17671e-44	8.83848e-43	Cs_ont_7g001050	chr7	1112706	1114259	+	1434	protein_coding	- && sp|Q9FF86|DCR_ARATH BAHD acyltransferase DCR OS=Arabidopsis thaliana OX=3702 GN=DCR PE=2 SV=1 && PF02458:Transferase family	CsDCR
Cs_ont_1g006580	67.5277	64.0322	69.4117	32.5133	17.1481	18.3772	66.9906	22.6796	1.55866	7.23249e-06	2.06485e-05	Cs_ont_1g006580	chr1	7344389	7349735	-	4717	protein_coding	- && sp|Q94HW2|POLR1_ARATH Retrovirus-related Pol polyprotein from transposon RE1 OS=Arabidopsis thaliana OX=3702 GN=RE1 PE=2 SV=1 && -	CsPOLR1
Cs_ont_8g001860	55.6111	51.9682	59.1707	17.2129	14.122	25.1478	55.5833	18.8276	1.55836	2.79677e-05	7.5178e-05	Cs_ont_8g001860	chr8	974351	976083	-	1390	protein_coding	- && sp|Q9ZW18|SAG13_ARATH Senescence-associated protein 13 OS=Arabidopsis thaliana OX=3702 GN=SAG13 PE=1 SV=1 && PF00106:short chain dehydrogenase	CsSAG13
Cs_ont_5g016820	2813.32	3352.88	3033.63	1213.51	1020.82	895.647	3066.61	1043.33	1.55546	1.66911e-26	1.42343e-25	Cs_ont_5g016820	chr5	11582503	11582984	-	381	protein_coding	- && sp|A8MS78|Y1583_ARATH Uncharacterized protein At1g05835 OS=Arabidopsis thaliana OX=3702 GN=At1g05835 PE=2 SV=1 && -	CsY1583
Cs_ont_5g013840	71.5	64.9602	81.9286	30.6008	26.2265	17.41	72.7963	24.7458	1.55413	2.45202e-06	7.29118e-06	Cs_ont_5g013840	chr5	8998533	9000919	+	2241	protein_coding	- && sp|O74113|CDC45_SCHPO Cell division control protein 45 homolog OS=Schizosaccharomyces pombe (strain 972 / ATCC 24843) OX=284812 GN=sna41 PE=1 SV=1 && -	CsCDC45
novel.719	1385.31	1365.09	1397.34	481.006	432.738	498.119	1382.58	470.621	1.55383	2.37925e-84	6.8836e-83	-	chr5	13355757	13358508	-	2752	-	- && - && -
Cs_ont_3g028310	1724.94	1886.63	1753.5	591.934	604.219	632.563	1788.36	609.572	1.55329	7.38545e-103	2.71283e-101	Cs_ont_3g028310	chr3	29946043	29948473	+	1927	protein_coding	- && sp|A0A4D6Q415|CYP1_CROXC Flavonoid 3'-monooxygenase CYP75B137 OS=Crocosmia x crocosmiiflora OX=1053288 GN=CYP75B137 PE=1 SV=1 && PF00067:Cytochrome P450	CsCYP1
novel.855	192.653	193.953	251.475	71.7206	80.697	64.8038	212.694	72.4072	1.55257	6.75301e-15	3.53699e-14	-	chr6	6803325	6805152	-	959	-	- && - && -
Cs_ont_1g016000	258.194	232.001	228.717	80.3271	84.7319	80.2794	239.638	81.7794	1.55188	1.92867e-18	1.19968e-17	Cs_ont_1g016000	chr1	20888593	20914587	-	1788	protein_coding	- && sp|Q9C827|COB22_ARATH Coatomer subunit beta'-2 OS=Arabidopsis thaliana OX=3702 GN=At1g52360 PE=1 SV=1 && PF00400:WD domain, G-beta repeat	CsCOB22
novel.978	400.201	380.481	409.643	117.622	150.298	138.313	396.775	135.411	1.55151	1.68919e-27	1.49743e-26	-	chr8	4335383	4370493	+	3435	-	- && sp|Q9SXB8|Y1133_ARATH G-type lectin S-receptor-like serine/threonine-protein kinase At1g11330 OS=Arabidopsis thaliana OX=3702 GN=At1g11330 PE=1 SV=3 && PF00704:Glycosyl hydrolases family 18|PF07714:Protein tyrosine and serine/threonine kinase	CsY1133
Cs_ont_1g003260	39.7222	64.9602	31.8611	21.038	16.1394	9.67221	45.5145	15.6166	1.54895	0.000465377	0.00108896	Cs_ont_1g003260	chr1	3363432	3364376	+	859	protein_coding	- && - && -
Cs_ont_6g025170	9813.37	9914.79	9656.2	3238.9	3419.54	3386.24	9794.79	3348.23	1.54891	0	0	Cs_ont_6g025170	chr6	23823191	23826310	+	1907	protein_coding	- && sp|Q9FI78|HST_ARATH Shikimate O-hydroxycinnamoyltransferase OS=Arabidopsis thaliana OX=3702 GN=HST PE=1 SV=1 && PF02458:Transferase family	CsHST
novel.786	517.382	542.882	541.639	210.38	155.342	181.838	533.968	182.52	1.5471	1.80057e-33	1.93669e-32	-	chr5	38823619	38825003	-	1277	-	- && sp|P08770|TRA1_MAIZE Putative AC transposase OS=Zea mays OX=4577 PE=2 SV=2 && PF05699:hAT family C-terminal dimerisation region|PF14372:hAT-like transposase, RNase-H fold	CsTRA1
Cs_ont_5g014980	143.993	115.072	150.202	70.7643	29.2527	39.6561	136.423	46.5577	1.54583	3.6514e-08	1.27005e-07	Cs_ont_5g014980	chr5	9833704	9837543	-	2643	protein_coding	- && sp|Q5XVI1|SINE1_ARATH Protein SINE1 OS=Arabidopsis thaliana OX=3702 GN=SINE1 PE=1 SV=1 && -	CsSINE1
Cs_ont_3g032320	24.8264	29.6961	28.4474	7.6502	13.1133	7.73777	27.6566	9.50041	1.54565	0.00284304	0.00595912	Cs_ont_3g032320	chr3	35652521	35653252	-	732	protein_coding	- && - && -
Cs_ont_9g004810	16.8819	19.4881	14.7927	7.6502	6.05228	3.86889	17.0542	5.85712	1.54452	0.0183052	0.0338488	Cs_ont_9g004810	chr9	2994054	2995364	+	1311	protein_coding	- && sp|P0DO21|GIP2_NICBE Probable aspartic proteinase GIP2 OS=Nicotiana benthamiana OX=4100 GN=GIP2 PE=1 SV=1 && -	CsGIP2
Cs_ont_8g024820	101.292	113.216	87.6181	34.4259	44.3834	25.1478	100.709	34.6523	1.54409	6.7797e-08	2.30397e-07	Cs_ont_8g024820	chr8	29810707	29811654	-	639	protein_coding	- && sp|Q84WS0|SBT11_ARATH Subtilisin-like protease SBT1.1 OS=Arabidopsis thaliana OX=3702 GN=SBTI1.1 PE=1 SV=1 && PF00082:Subtilase family	CsSBT11
Cs_ont_8g015790	2877.87	2659.66	3104.18	1037.56	927.007	996.238	2880.57	986.934	1.54403	1.23871e-113	5.21462e-112	Cs_ont_8g015790	chr8	18546535	18548658	+	2124	protein_coding	- && sp|Q9FE06|EXOL2_ARATH Protein EXORDIUM-like 2 OS=Arabidopsis thaliana OX=3702 GN=EXL2 PE=2 SV=1 && PF04674:Phosphate-induced protein 1 conserved region	CsEXOL2
Cs_ont_6g019270	245.285	261.697	211.649	78.4145	70.6099	97.6894	239.543	82.2379	1.54346	2.02871e-16	1.14242e-15	Cs_ont_6g019270	chr6	14348478	14351720	+	2342	protein_coding	- && sp|P47927|AP2_ARATH Floral homeotic protein APETALA 2 OS=Arabidopsis thaliana OX=3702 GN=AP2 PE=1 SV=1 && -	CsAP2
Cs_ont_4g013100	8539.28	8055.07	9317.1	2805.71	3045.3	3039.01	8637.15	2963.34	1.54301	1.146e-185	9.26696e-184	Cs_ont_4g013100	chr4	17746238	17753965	+	3599	protein_coding	- && sp|Q9SQ64|COR2_PAPSO Non-functional NADPH-dependent codeinone reductase 2 OS=Papaver somniferum OX=3469 GN=COR2 PE=1 SV=1 && PF00248:Aldo/keto reductase family	CsCOR2
Cs_ont_3g015510	9070.56	9564	9814.37	3138.49	3148.19	3479.1	9482.98	3255.26	1.54234	2.92138e-231	3.18799e-229	Cs_ont_3g015510	chr3	10172322	10175506	+	2381	protein_coding	- && sp|Q03684|BIP4_TOBAC Luminal-binding protein 4 OS=Nicotiana tabacum OX=4097 GN=BIP4 PE=2 SV=1 && PF00012:Hsp70 protein	CsBIP4
Cs_ont_1g028990	5642.54	5450.16	5778.24	1949.84	1949.84	1891.89	5623.65	1930.52	1.54218	2.9459e-248	3.52254e-246	Cs_ont_1g028990	chr1	29975830	29977350	+	1092	protein_coding	- && - && PF13716:Divergent CRAL/TRIO domain
Cs_ont_5g019260	9804.43	9989.03	9850.78	3516.22	3193.58	3475.23	9881.41	3395.01	1.54106	2.37729e-290	3.61092e-288	Cs_ont_5g019260	chr5	14321328	14395735	-	3937	protein_coding	- && sp|Q6Q3H3|TPSGD_VITVI (-)-germacrene D synthase OS=Vitis vinifera OX=29760 GN=VIT_19s0014g04930 PE=1 SV=1 && PF01397:Terpene synthase, N-terminal domain|PF03936:Terpene synthase family, metal binding domain	CsTPSGD
Cs_ont_4g019170	812.319	812.931	657.705	240.981	333.884	211.821	760.985	262.229	1.53973	9.06234e-29	8.36638e-28	Cs_ont_4g019170	chr4	24973445	24974284	+	840	protein_coding	- && - && -
Cs_ont_3g006480	104.271	106.72	116.066	30.6008	38.3311	43.525	109.019	37.4856	1.5397	5.11199e-09	1.8957e-08	Cs_ont_3g006480	chr3	4071863	4073119	+	282	protein_coding	- && - && -
Cs_ont_1g020570	176.764	159.617	160.444	48.77	59.5141	62.8694	165.608	57.0512	1.5384	6.76152e-13	3.17525e-12	Cs_ont_1g020570	chr1	24171565	24172392	-	378	protein_coding	- && - && -
Cs_ont_9g000550	449.854	464.93	394.85	148.223	156.35	147.018	436.545	150.53	1.53821	7.1998e-30	6.91969e-29	Cs_ont_9g000550	chr9	297138	309122	-	7530	protein_coding	- && sp|Q27IK7|KN12C_ARATH Kinesin-like protein KIN-12C OS=Arabidopsis thaliana OX=3702 GN=KIN12C PE=1 SV=1 && PF00225:Kinesin motor domain	CsKN12C
Cs_ont_5g017950	1126.12	1074.63	1011.59	393.985	387.346	325.954	1070.78	369.095	1.53748	3.10496e-59	6.06425e-58	Cs_ont_5g017950	chr5	13023592	13025023	+	1308	protein_coding	- && sp|Q9SRR7|CML3_ARATH Calmodulin-like protein 3 OS=Arabidopsis thaliana OX=3702 GN=CML3 PE=2 SV=1 && PF13499:EF-hand domain pair	CsCML3
Cs_ont_9g022830	257.201	247.777	211.649	71.7206	91.7929	84.1483	238.876	82.5539	1.53594	6.16003e-17	3.5498e-16	Cs_ont_9g022830	chr9	27296340	27298679	-	1110	protein_coding	- && - && PF13962:Domain of unknown function
Cs_ont_3g027960	13.9028	14.8481	22.758	1.91255	10.0871	5.80333	17.1696	5.93434	1.53481	0.0264284	0.0473281	Cs_ont_3g027960	chr3	29274611	29276870	-	1830	protein_coding	- && sp|A6P6W1|CASL2_CANSA Cannabidiolic acid synthase-like 2 OS=Cannabis sativa OX=3483 GN=CBDAS3 PE=2 SV=1 && PF08031:Berberine and berberine like|PF01565:FAD binding domain	CsCASL2
Cs_ont_2g006280	918.576	909.443	873.905	329.915	348.006	255.346	900.642	311.089	1.53468	3.36677e-46	5.08636e-45	Cs_ont_2g006280	chr2	3762772	3763979	-	1208	protein_coding	- && sp|O81831|CARP1_ARATH Calcium-binding protein KRP1 OS=Arabidopsis thaliana OX=3702 GN=KRP1 PE=2 SV=1 && PF13833:EF-hand domain pair	CsCARP1
Cs_ont_5g004970	510.43	467.714	414.195	171.173	143.237	166.362	464.113	160.258	1.5345	4.56112e-29	4.26159e-28	Cs_ont_5g004970	chr5	3253109	3256274	+	1411	protein_coding	- && sp|U3MMQ4|TAC1_PRUPE Protein TILLER ANGLE CONTROL 1 OS=Prunus persica OX=3760 GN=TAC1 PE=2 SV=1 && -	CsTAC1
Cs_ont_4g024900	21.8472	19.4881	23.8958	6.69392	8.0697	7.73777	21.7437	7.50047	1.53415	0.00741523	0.0146351	Cs_ont_4g024900	chr4	28783679	28785432	+	1257	protein_coding	- && sp|H2DH22|C7A10_PANGI Cytochrome P450 CYP73A100 OS=Panax ginseng OX=4054 PE=2 SV=1 && PF00067:Cytochrome P450	CsC7A10
Cs_ont_4g009200	1740.83	1770.63	1587.37	615.841	534.618	611.284	1699.61	587.248	1.53335	3.8271e-85	1.11731e-83	Cs_ont_4g009200	chr4	10123711	10131502	+	2570	protein_coding	- && - && PF13506:Glycosyl transferase family 21
Cs_ont_6g014150	54.618	58.4642	42.1022	10.519	16.1394	27.0822	51.7282	17.9135	1.53321	0.000159517	0.000394884	Cs_ont_6g014150	chr6	9119600	9122250	+	2651	protein_coding	- && sp|Q9M020|LRK63_ARATH Lectin-domain containing receptor kinase VI.3 OS=Arabidopsis thaliana OX=3702 GN=LECRK63 PE=2 SV=1 && PF00069:Protein kinase domain|PF00139:Legume lectin domain	CsLRK63
novel.939	8183.77	8554.34	8254.31	2812.4	2900.05	2924.88	8330.8	2879.11	1.53307	0	0	-	chr7	4715765	4719512	-	1623	-	- && sp|Q8W013|COMT1_CATRO Caffeic acid 3-O-methyltransferase OS=Catharanthus roseus OX=4058 GN=COMT1 PE=2 SV=1 && PF00891:O-methyltransferase domain|PF08100:Dimerisation domain	CsCOMT1
Cs_ont_9g004800	1409.14	1347.46	1400.75	452.318	467.034	517.463	1385.79	478.939	1.53242	1.22993e-81	3.43036e-80	Cs_ont_9g004800	chr9	2990010	2992174	+	630	protein_coding	- && sp|Q38873|CDPK7_ARATH Calcium-dependent protein kinase 7 OS=Arabidopsis thaliana OX=3702 GN=CPK7 PE=2 SV=1 && PF14541:Xylanase inhibitor C-terminal	CsCDPK7
Cs_ont_3g009940	183.715	172.609	186.615	61.2016	64.5576	61.9022	180.98	62.5538	1.53218	2.28686e-14	1.16309e-13	Cs_ont_3g009940	chr3	6375224	6377367	-	1549	protein_coding	- && sp|A2XI04|6PGL1_ORYSI Probable 6-phosphogluconolactonase 1 OS=Oryza sativa subsp. indica OX=39946 GN=OsI_011697 PE=3 SV=2 && PF01182:Glucosamine-6-phosphate isomerases/6-phosphogluconolactonase	Cs6PGL1
Cs_ont_7g014240	21.8472	32.4801	15.9306	11.4753	9.07841	3.86889	23.4193	8.14087	1.53126	0.00968302	0.0187553	Cs_ont_7g014240	chr7	18389325	18391434	-	1988	protein_coding	- && sp|Q42798|C93A1_SOYBN 3,9-dihydroxypterocarpan 6A-monooxygenase OS=Glycine max OX=3847 GN=CYP93A1 PE=1 SV=1 && PF00067:Cytochrome P450	CsC93A1
Cs_ont_7g016880	472.694	414.818	533.674	135.791	181.568	174.1	473.729	163.82	1.53103	4.60857e-26	3.87002e-25	Cs_ont_7g016880	chr7	21084443	21085868	+	1426	protein_coding	- && sp|Q6XBF8|CDR1_ARATH Aspartic proteinase CDR1 OS=Arabidopsis thaliana OX=3702 GN=CDR1 PE=1 SV=1 && PF14541:Xylanase inhibitor C-terminal|PF14543:Xylanase inhibitor N-terminal	CsCDR1
Cs_ont_9g026910	45.6805	29.6961	20.4822	7.6502	14.122	11.6067	31.9529	11.1263	1.5293	0.00263352	0.00555205	Cs_ont_9g026910	chr9	30530501	30531430	-	930	protein_coding	- && - && -
Cs_ont_3g009730	2619.68	2500.97	2960.81	937.149	945.164	918.86	2693.82	933.725	1.52755	3.63522e-109	1.45151e-107	Cs_ont_3g009730	chr3	6235692	6242010	-	3271	protein_coding	- && - && PF02537:CrcB-like protein, Camphor Resistance (CrcB)
Cs_ont_7g000050	33.7639	16.7041	20.4822	5.73765	15.1307	3.86889	23.65	8.24574	1.52726	0.0127018	0.0241346	Cs_ont_7g000050	chr7	341766	344872	-	1848	protein_coding	- && sp|Q9C7A8|PSF2_ARATH DNA replication complex GINS protein PSF2 OS=Arabidopsis thaliana OX=3702 GN=GINS2 PE=2 SV=2 && PF05916:GINS complex protein	CsPSF2
Cs_ont_3g010320	52.6319	59.3922	59.1707	20.0818	14.122	25.1478	57.0649	19.7838	1.52543	2.8762e-05	7.72208e-05	Cs_ont_3g010320	chr3	6589534	6590441	+	908	protein_coding	- && - && -
Cs_ont_1g008570	111.222	123.424	160.444	35.3822	51.4443	50.2955	131.697	45.7073	1.525	2.26076e-09	8.57899e-09	Cs_ont_1g008570	chr1	11478238	11482579	-	2709	protein_coding	- && - && -
Cs_ont_1g010620	21.8472	33.4081	26.1716	6.69392	11.0958	10.6394	27.1423	9.4764	1.52258	0.00370393	0.00764034	Cs_ont_1g010620	chr1	14579736	14581724	-	1032	protein_coding	- && sp|Q9SSQ4|FRS6_ARATH Protein FAR1-RELATED SEQUENCE 6 OS=Arabidopsis thaliana OX=3702 GN=FRS6 PE=2 SV=1 && PF03101:FAR1 DNA-binding domain	CsFRS6
Cs_ont_1g025720	74.4791	76.0963	108.1	30.6008	30.2614	29.0166	86.2252	29.9596	1.52068	4.63346e-07	1.4687e-06	Cs_ont_1g025720	chr1	27650769	27652004	-	875	protein_coding	- && sp|Q9FG65|C81D1_ARATH Cytochrome P450 81D1 OS=Arabidopsis thaliana OX=3702 GN=CYP81D1 PE=2 SV=1 && PF00067:Cytochrome P450	CsC81D1
Cs_ont_3g003950	6408.18	6080.28	6448.47	2279.76	2018.43	2301.02	6312.31	2199.74	1.52021	1.94746e-186	1.58619e-184	Cs_ont_3g003950	chr3	2489745	2494928	+	3984	protein_coding	- && sp|Q9C9Q4|JAC1_ARATH J domain-containing protein required for chloroplast accumulation response 1 OS=Arabidopsis thaliana OX=3702 GN=JAC1 PE=1 SV=1 && -	CsJAC1
Cs_ont_2g004120	15.8889	24.1281	15.9306	7.6502	8.0697	3.86889	18.6492	6.5296	1.52003	0.0164109	0.0305977	Cs_ont_2g004120	chr2	2368492	2373908	+	4429	protein_coding	- && sp|Q8LGN0|GLR27_ARATH Glutamate receptor 2.7 OS=Arabidopsis thaliana OX=3702 GN=GLR2.7 PE=2 SV=3 && -	CsGLR27
[truncated: 2,169 more rows]
