# Supplementary material for: A ‘Candidatus Liberibacter asiaticus’ effector SDE2470 facilitates citrus transcription factor CsVOZ2 degradation via BRUTUS E3 ligases
Source: PLoS Pathog. 2025 Dec 19;21(12):e1013797. doi: 10.1371/journal.ppat.1013797 (PMC12753073; doi:10.1371/journal.ppat.1013797)
Supplement: S2 Table — (XLSX) [file ppat.1013797.s009.xlsx]

## Sheet: DEG.phloem
S2 Table. Differentially expressed genes potentially expressed in the phloem complex in CsVOZ2-OE vs. WT.
Citrus gene_id	CsVOZ2_OE2_1	CsVOZ2_OE2_2	CsVOZ2_OE2_3	WT_1	WT_2	WT_3	CsVOZ2_OE	WT	log2FoldChange	gene_description	TAIR10_gene_id
Cs_ont_5g049660	37.7361	29.6961	31.8611	0	0	1.93444	33.0978	0.644814	5.66847	- && sp|Q3HRP0|CNBL7_ORYSJ Calcineurin B-like protein 7 OS=Oryza sativa subsp. japonica OX=39947 GN=CBL7 PE=2 SV=1 && PF13499:EF-hand domain pair	AT5G24270
Cs_ont_1g016990	1.98611	12.992	6.82739	0	0	0	7.26851	0	5.34184	- && sp|Q9M817|PTR6_ARATH Protein NRT1/ PTR FAMILY 1.2 OS=Arabidopsis thaliana OX=3702 GN=NPF1.2 PE=1 SV=1 && PF00854:POT family	AT3G16180
Cs_ont_8g012070	8.93749	17.6321	7.96528	0	0	0.967221	11.5116	0.322407	5.04551	- && sp|Q9SQ57|PXG_SESIN Peroxygenase OS=Sesamum indicum OX=4182 GN=SOP1 PE=1 SV=1 && PF05042:Caleosin related protein	AT2G33380
Cs_ont_5g033020	644.493	613.41	614.465	11.4753	26.2265	20.3116	624.123	19.3378	5.02046	- && sp|O24023|NCED1_SOLLC 9-cis-epoxycarotenoid dioxygenase NCED1, chloroplastic OS=Solanum lycopersicum OX=4081 GN=NCED1 PE=1 SV=2 && PF03055:Retinal pigment epithelial membrane protein	AT3G14440
Cs_ont_1g006440	182.722	170.753	186.615	4.78137	8.0697	5.80333	180.03	6.21814	4.86111	- && sp|Q38967|AAP2_ARATH Amino acid permease 2 OS=Arabidopsis thaliana OX=3702 GN=AAP2 PE=1 SV=1 && PF01490:Transmembrane amino acid transporter protein	AT5G09220
Cs_ont_Un005570	2.97916	8.35203	10.2411	0	1.00871	0	7.19076	0.336238	4.35637	- && sp|Q09ME0|RK16_CITSI 50S ribosomal protein L16, chloroplastic OS=Citrus sinensis OX=2711 GN=rpl16 PE=3 SV=1 && PF00252:Ribosomal protein L16p/L10e	ATCG00790
Cs_ont_3g002530	21.8472	26.9121	17.0685	0	0	3.86889	21.9426	1.28963	4.08126	- && - && -	AT1G75590
Cs_ont_5g019530	9.93055	9.28004	11.379	0	0	1.93444	10.1965	0.644814	3.97001	- && sp|Q9M2U5|CHI5_ARATH Endochitinase EP3 OS=Arabidopsis thaliana OX=3702 GN=EP3 PE=1 SV=1 && PF00187:Chitin recognition protein|PF00182:Chitinase class I	AT3G54420
Cs_ont_3g025070	1600.8	1559.97	1583.95	99.4526	89.7754	131.542	1581.58	106.923	3.88467	- && sp|A5JTQ3|XYL2_MEDSV Beta-xylosidase/alpha-L-arabinofuranosidase 2 OS=Medicago sativa subsp. varia OX=36902 GN=Xyl2 PE=2 SV=1 && PF01915:Glycosyl hydrolase family 3 C-terminal domain|PF14310:Fibronectin type III-like domain|PF00933:Glycosyl hydrolase	AT5G64570
Cs_ont_9g006670	56.6041	75.1683	35.2748	8.60647	4.03485	0	55.6824	4.21378	3.72436	- && sp|Q9FG87|KCS20_ARATH 3-ketoacyl-CoA synthase 20 OS=Arabidopsis thaliana OX=3702 GN=KCS20 PE=2 SV=1 && PF02797:Chalcone and stilbene synthases, C-terminal domain|PF08392:FAE1/Type III polyketide synthase-like protein	AT5G43760
Cs_ont_2g013220	1708.05	1736.29	1364.34	133.878	150.298	115.099	1602.9	133.092	3.59279	- && sp|Q9CAC1|GUN8_ARATH Endoglucanase 8 OS=Arabidopsis thaliana OX=3702 GN=CEL1 PE=2 SV=1 && PF00759:Glycosyl hydrolase family 9	AT1G70710
Cs_ont_5g007840	994.048	1158.15	989.971	99.4526	106.924	83.181	1047.39	96.5191	3.44206	- && sp|O81416|GUN17_ARATH Endoglucanase 17 OS=Arabidopsis thaliana OX=3702 GN=At4g02290 PE=2 SV=1 && PF00759:Glycosyl hydrolase family 9	AT4G02290
Cs_ont_5g012980	36.743	25.0561	44.378	0	8.0697	1.93444	35.3924	3.33471	3.42581	- && sp|Q9SVU0|YUC8_ARATH Probable indole-3-pyruvate monooxygenase YUCCA8 OS=Arabidopsis thaliana OX=3702 GN=YUC8 PE=2 SV=1 && PF00743:Flavin-binding monooxygenase-like	AT1G04180
Cs_ont_1g016050	204.569	231.073	185.477	26.7757	15.1307	21.2789	207.04	21.0618	3.29431	- && sp|Q9LW86|SUT34_ARATH Probable sulfate transporter 3.4 OS=Arabidopsis thaliana OX=3702 GN=SULTR3;4 PE=2 SV=1 && PF01740:STAS domain|PF00916:Sulfate permease family	AT3G15990
Cs_ont_8g000470	2219.48	2042.54	2157.45	279.232	236.039	248.576	2139.82	254.616	3.06968	- && sp|P49078|ASNS1_ARATH Asparagine synthetase [glutamine-hydrolyzing] 1 OS=Arabidopsis thaliana OX=3702 GN=ASN1 PE=2 SV=2 && PF13537:Glutamine amidotransferase domain|PF00733:Asparagine synthase	AT3G47340
Cs_ont_8g006100	827.215	824.067	773.77	112.84	106.924	102.525	808.351	107.43	2.912	- && sp|Q9FFB6|ZFP34_ARATH E3 ubiquitin-protein ligase RZFP34 OS=Arabidopsis thaliana OX=3702 GN=RZPF34 PE=1 SV=1 && PF14599:Zinc-ribbon|PF13445:RING-type zinc-finger	AT5G22920
Cs_ont_9g003220	142.007	141.057	182.064	10.519	24.2091	29.0166	155.042	21.2483	2.86815	- && sp|Q39224|SRG1_ARATH Protein SRG1 OS=Arabidopsis thaliana OX=3702 GN=SRG1 PE=2 SV=1 && PF03171:2OG-Fe(II) oxygenase superfamily|PF14226:non-haem dioxygenase in morphine synthesis N-terminal	AT3G21420
Cs_ont_8g000460	203.576	224.577	170.685	29.6445	27.2352	26.115	199.613	27.6649	2.85313	- && sp|O80871|P2C25_ARATH Probable protein phosphatase 2C 25 OS=Arabidopsis thaliana OX=3702 GN=At2g30020 PE=1 SV=1 && PF00481:Protein phosphatase 2C	AT2G30020
Cs_ont_1g017480	456.805	493.698	549.605	56.4202	61.5315	90.9188	500.036	69.6235	2.84269	- && sp|Q9XIE2|AB36G_ARATH ABC transporter G family member 36 OS=Arabidopsis thaliana OX=3702 GN=ABCG36 PE=1 SV=1 && -	AT3G16340
Cs_ont_2g024670	275.076	246.849	218.476	29.6445	44.3834	32.8855	246.8	35.6378	2.79662	- && sp|Q6K609|GRXC3_ORYSJ Glutaredoxin-C3 OS=Oryza sativa subsp. japonica OX=39947 GN=GRXC3 PE=2 SV=1 && PF00462:Glutaredoxin	AT5G14070
Cs_ont_4g026150	89.3749	128.064	112.652	21.038	15.1307	11.6067	110.03	15.9251	2.78753	- && sp|Q9FKM3|AATPK_ARATH AAA-ATPase At5g57480 OS=Arabidopsis thaliana OX=3702 GN=At5g57480 PE=3 SV=1 && PF14363:Domain associated at C-terminal with AAA|PF00004:ATPase family associated with various cellular activities (AAA)	AT5G57480
Cs_ont_2g022170	23.8333	29.6961	34.1369	7.6502	8.0697	0	29.2221	5.23997	2.48194	- && - && PF04720:PDDEXK-like family of unknown function	AT2G20670
Cs_ont_2g022450	114.201	149.409	118.341	21.038	30.2614	17.41	127.317	22.9031	2.48038	- && sp|F4IVI0|BUB1_ARATH Mitotic checkpoint serine/threonine-protein kinase BUB1 OS=Arabidopsis thaliana OX=3702 GN=BUB1 PE=1 SV=1 && PF00069:Protein kinase domain	AT2G20635
Cs_ont_9g005250	493.548	447.298	490.434	84.1522	74.6447	98.6566	477.093	85.8178	2.47286	- && sp|Q94AZ2|STP13_ARATH Sugar transport protein 13 OS=Arabidopsis thaliana OX=3702 GN=STP13 PE=1 SV=2 && -	AT5G26340
Cs_ont_3g013430	403.18	307.169	341.369	69.8081	68.5925	56.0988	350.573	64.8331	2.43494	- && sp|Q96289|ZAT10_ARATH Zinc finger protein ZAT10 OS=Arabidopsis thaliana OX=3702 GN=ZAT10 PE=2 SV=1 && PF13912:C2H2-type zinc finger	AT1G27730
Cs_ont_4g015070	998.02	924.292	1020.69	151.091	210.821	183.772	981.002	181.895	2.43243	- && sp|A0A3Q7HH64|JA2L_SOLLC NAC domain-containing protein JA2L OS=Solanum lycopersicum OX=4081 GN=JA2L PE=2 SV=1 && PF02365:No apical meristem (NAM) protein	AT1G52890
Cs_ont_4g002870	219.465	243.137	253.751	38.251	52.4531	42.5577	238.784	44.4206	2.42814	- && - && PF00641:Zn-finger in Ran binding protein and others	AT3G15680
Cs_ont_6g021660	232.375	185.601	202.546	40.1635	32.2788	44.4922	206.84	38.9782	2.40548	- && sp|Q9SCP2|PLY12_ARATH Probable pectate lyase 12 OS=Arabidopsis thaliana OX=3702 GN=At3g53190 PE=2 SV=2 && PF00544:Pectate lyase	AT3G53190
Cs_ont_2g035180	23.8333	31.5521	27.3095	3.8251	10.0871	1.93444	27.565	5.28222	2.39511	- && sp|Q9LHN9|IQM2_ARATH IQ domain-containing protein IQM2 OS=Arabidopsis thaliana OX=3702 GN=IQM2 PE=2 SV=1 && -	AT3G13600
Cs_ont_2g018290	1067.53	1046.79	1232.34	235.244	224.943	188.608	1115.56	216.265	2.36578	- && sp|Q9ZVN4|DSP1_ARATH Tyrosine-protein phosphatase DSP1 OS=Arabidopsis thaliana OX=3702 GN=DSP1 PE=1 SV=1 && PF03162:Tyrosine phosphatase family	AT2G32960
Cs_ont_8g025110	19.8611	24.1281	36.4127	3.8251	6.05228	5.80333	26.8006	5.2269	2.35535	- && sp|Q9FMH8|RD21B_ARATH Probable cysteine protease RD21B OS=Arabidopsis thaliana OX=3702 GN=RD21B PE=1 SV=1 && PF00396:Granulin|PF00112:Papain family cysteine protease|PF08246:Cathepsin propeptide inhibitor domain (I29)	AT5G43060
Cs_ont_2g024800	1435.96	1306.63	1540.71	278.276	298.579	276.625	1427.77	284.493	2.32662	- && sp|Q9SGA2|GDPD1_ARATH Glycerophosphodiester phosphodiesterase GDPD1, chloroplastic OS=Arabidopsis thaliana OX=3702 GN=GDPD1 PE=1 SV=1 && PF03009:Glycerophosphoryl diester phosphodiesterase family	AT5G41080
Cs_ont_5g012900	77.4583	95.5844	95.5834	19.1255	16.1394	29.0166	89.542	21.4272	2.06048	- && - && PF05899:Protein of unknown function (DUF861)	AT3G04300
Cs_ont_8g005210	6413.15	7181.82	6810.32	1739.46	1691.61	1473.08	6801.76	1634.72	2.05705	- && sp|Q8RUN2|LOG1_ARATH Cytokinin riboside 5'-monophosphate phosphoribohydrolase LOG1 OS=Arabidopsis thaliana OX=3702 GN=LOG1 PE=1 SV=1 && PF03641:Possible lysine decarboxylase	AT2G28305
Cs_ont_8g000450	263.16	185.601	248.062	60.2453	39.3398	67.7055	232.274	55.7635	2.05413	- && sp|O80888|M3K17_ARATH Mitogen-activated protein kinase kinase kinase 17 OS=Arabidopsis thaliana OX=3702 GN=MAPKKK17 PE=1 SV=1 && PF00069:Protein kinase domain	AT2G30040
Cs_ont_5g049900	83416.6	80792	79078.2	19662.9	20053.2	20851.4	81095.6	20189.2	2.00607	- && sp|Q03684|BIP4_TOBAC Luminal-binding protein 4 OS=Nicotiana tabacum OX=4097 GN=BIP4 PE=2 SV=1 && -	AT5G42020
Cs_ont_5g045250	739.826	841.699	793.115	168.304	183.586	244.707	791.547	198.866	1.99286	- && sp|Q07121|AMO1_ARTS1 Primary amine oxidase OS=Arthrobacter sp. (strain P1) OX=47915 GN=maoI PE=1 SV=1 && PF02728:Copper amine oxidase, N3 domain|PF01179:Copper amine oxidase, enzyme domain	AT2G42490
Cs_ont_2g006920	113.208	77.9523	110.376	28.6882	28.244	19.3444	100.512	25.4255	1.98115	- && sp|O50046|TRPB_CAMAC Tryptophan synthase beta chain 2, chloroplastic OS=Camptotheca acuminata OX=16922 GN=TSB PE=2 SV=1 && PF00291:Pyridoxal-phosphate dependent enzyme	AT5G28237
Cs_ont_9g028130	30.7847	40.8322	28.4474	8.60647	2.01743	15.4755	33.3548	8.69981	1.9351	- && sp|O81123|ZIP1_ARATH Zinc transporter 1 OS=Arabidopsis thaliana OX=3702 GN=ZIP1 PE=2 SV=1 && PF02535:ZIP Zinc transporter	AT3G12750
Cs_ont_2g006200	1818.28	1740.01	1953.77	536.47	473.086	449.758	1837.35	486.438	1.91606	- && - && PF00564:PB1 domain	AT4G05150
Cs_ont_2g005850	397.222	399.97	343.645	118.578	104.906	81.2466	380.279	101.577	1.90579	- && - && PF14364:Domain of unknown function (DUF4408)|PF05553:Cotton fibre expressed protein	AT1G61260
Cs_ont_5g010270	1473.69	1195.27	1199.34	374.86	349.015	317.249	1289.44	347.041	1.89376	- && sp|Q93ZQ3|PLP9_ARATH Probable inactive patatin-like protein 9 OS=Arabidopsis thaliana OX=3702 GN=PLP9 PE=2 SV=1 && PF01734:Patatin-like phospholipase	AT3G63200
Cs_ont_5g007390	22718.1	24912.3	23548.8	6404.17	6879.42	6550.02	23726.4	6611.21	1.8437	- && sp|O22263|PDI21_ARATH Protein disulfide-isomerase like 2-1 OS=Arabidopsis thaliana OX=3702 GN=PDIL2-1 PE=2 SV=1 && PF00085:Thioredoxin	AT2G47470
Cs_ont_2g029630	171.799	164.257	191.167	53.5514	37.3224	58.0333	175.741	49.6357	1.81995	- && sp|Q94JU2|WTR18_ARATH WAT1-related protein At3g28050 OS=Arabidopsis thaliana OX=3702 GN=At3g28050 PE=2 SV=1 && PF00892:EamA-like transporter family	AT3G28050
Cs_ont_5g005010	119.167	128.064	94.4455	32.5133	20.1743	46.4266	113.892	33.0381	1.78494	- && sp|Q9SLP1|C78A9_ARATH Cytochrome P450 78A9 OS=Arabidopsis thaliana OX=3702 GN=CYP78A9 PE=1 SV=1 && PF00067:Cytochrome P450	AT1G01190
Cs_ont_3g007480	144.986	153.121	172.96	49.7263	47.4095	43.525	157.022	46.8869	1.74199	- && sp|Q9M2C3|VITH3_ARATH Vacuolar iron transporter homolog 3 OS=Arabidopsis thaliana OX=3702 GN=At3g43630 PE=2 SV=1 && PF01988:VIT family	AT1G76800
Cs_ont_1g011160	918.576	910.371	878.457	296.445	255.204	273.724	902.468	275.124	1.71338	- && sp|Q9S9N8|NRAM6_ARATH Metal transporter Nramp6 OS=Arabidopsis thaliana OX=3702 GN=NRAMP6 PE=2 SV=2 && PF01566:Natural resistance-associated macrophage protein	AT1G15960
Cs_ont_9g003380	190.667	157.761	157.03	49.7263	52.4531	56.0988	168.486	52.7594	1.67577	- && sp|Q9LIF1|GRS10_ARATH Monothiol glutaredoxin-S10 OS=Arabidopsis thaliana OX=3702 GN=GRXS10 PE=3 SV=1 && PF00462:Glutaredoxin	AT3G21460
Cs_ont_5g049630	1074.49	1034.72	949.007	311.746	303.623	354.97	1019.41	323.446	1.65662	- && sp|Q9ZPY9|P4KG4_ARATH Phosphatidylinositol 4-kinase gamma 4 OS=Arabidopsis thaliana OX=3702 GN=PI4KG4 PE=1 SV=1 && -	AT1G64460
Cs_ont_2g007680	446.875	406.466	446.056	135.791	135.168	142.182	433.132	137.713	1.65215	- && sp|O64682|PID_ARATH Protein kinase PINOID OS=Arabidopsis thaliana OX=3702 GN=PID PE=1 SV=1 && PF00069:Protein kinase domain	AT2G34650
Cs_ont_1g027890	1223.44	1521.93	1431.48	388.248	473.086	471.037	1392.28	444.124	1.64911	- && sp|Q07353|FL3H_PETHY Naringenin,2-oxoglutarate 3-dioxygenase (Fragment) OS=Petunia hybrida OX=4102 GN=AN3 PE=1 SV=1 && PF03171:2OG-Fe(II) oxygenase superfamily|PF14226:non-haem dioxygenase in morphine synthesis N-terminal	AT3G51240
Cs_ont_3g014370	56262.5	57126	54653.2	17716.9	17746.3	18689.6	56013.9	18050.9	1.63375	- && sp|P93508|CALR_RICCO Calreticulin OS=Ricinus communis OX=3988 PE=2 SV=1 && -	AT1G56340
Cs_ont_7g020130	83.4166	102.08	105.824	33.4696	24.2091	37.7216	97.1072	31.8001	1.60737	- && sp|Q93ZF5|PHO11_ARATH Phosphate transporter PHO1 homolog 1 OS=Arabidopsis thaliana OX=3702 GN=PHO1-H1 PE=2 SV=1 && PF03105:SPX domain|PF03124:EXS family	AT1G68740
Cs_ont_4g014040	3208.56	3039.21	3037.05	1029.91	1117.65	914.024	3094.94	1020.53	1.60119	- && sp|O80340|ERF78_ARATH Ethylene-responsive transcription factor 4 OS=Arabidopsis thaliana OX=3702 GN=ERF4 PE=1 SV=1 && PF00847:AP2 domain	AT3G15210
Cs_ont_2g018370	11000.1	10595	9707.4	3473.19	3385.24	3471.36	10434.2	3443.26	1.59974	- && sp|Q94CD8|E134_ARATH Glucan endo-1,3-beta-glucosidase 4 OS=Arabidopsis thaliana OX=3702 GN=At3g13560 PE=2 SV=1 && PF07983:X8 domain|PF00332:Glycosyl hydrolases family 17	AT2G05790
Cs_ont_7g003890	34303.1	31943.7	31267.1	10757.1	10441.2	11136.6	32504.7	10778.3	1.59253	- && sp|P27322|HSP72_SOLLC Heat shock cognate 70 kDa protein 2 OS=Solanum lycopersicum OX=4081 GN=HSC-2 PE=2 SV=1 && PF00012:Hsp70 protein	AT3G12580
Cs_ont_7g019550	158.889	152.193	168.409	49.7263	56.4879	53.1972	159.83	53.1371	1.58832	- && sp|P53990|IST1_HUMAN IST1 homolog OS=Homo sapiens OX=9606 GN=IST1 PE=1 SV=1 && PF03398:Regulator of Vps4 activity in the MVB pathway	AT1G13340
Cs_ont_1g024160	146.972	198.593	169.547	62.1579	60.5228	49.3283	171.704	57.3363	1.58385	- && sp|O82333|GH31_ARATH Probable indole-3-acetic acid-amido synthetase GH3.1 OS=Arabidopsis thaliana OX=3702 GN=GH3.1 PE=2 SV=1 && PF03321:GH3 auxin-responsive promoter	AT2G23170
Cs_ont_5g046030	136.049	126.208	101.273	45.9012	35.3049	40.6233	121.177	40.6098	1.57836	- && sp|P93217|GP2_SOLLC Polygalacturonase non-catalytic subunit AroGP2 OS=Solanum lycopersicum OX=4081 GN=GP2 PE=3 SV=1 && PF03181:BURP domain	AT1G23760
Cs_ont_8g015790	2877.87	2659.66	3104.18	1037.56	927.007	996.238	2880.57	986.934	1.54403	- && sp|Q9FE06|EXOL2_ARATH Protein EXORDIUM-like 2 OS=Arabidopsis thaliana OX=3702 GN=EXL2 PE=2 SV=1 && PF04674:Phosphate-induced protein 1 conserved region	AT5G64260
Cs_ont_1g028990	5642.54	5450.16	5778.24	1949.84	1949.84	1891.89	5623.65	1930.52	1.54218	- && - && PF13716:Divergent CRAL/TRIO domain	AT4G35750
Cs_ont_9g000550	449.854	464.93	394.85	148.223	156.35	147.018	436.545	150.53	1.53821	- && sp|Q27IK7|KN12C_ARATH Kinesin-like protein KIN-12C OS=Arabidopsis thaliana OX=3702 GN=KIN12C PE=1 SV=1 && PF00225:Kinesin motor domain	AT3G17360
Cs_ont_4g009200	1740.83	1770.63	1587.37	615.841	534.618	611.284	1699.61	587.248	1.53335	- && - && PF13506:Glycosyl transferase family 21	AT2G19880
Cs_ont_5g009300	517.382	652.386	578.052	221.856	201.743	191.51	582.607	205.036	1.50711	- && sp|O65759|H2AX_CICAR Histone H2AX OS=Cicer arietinum OX=3827 GN=HIS2A PE=2 SV=1 && PF00125:Core histone H2A/H2B/H3/H4|PF16211:C-terminus of histone H2A	AT1G08880
Cs_ont_6g018080	3619.69	3664.69	3712.96	1334.96	1279.05	1282.54	3665.78	1298.85	1.49658	- && sp|Q9LFF9|IPYR4_ARATH Soluble inorganic pyrophosphatase 4 OS=Arabidopsis thaliana OX=3702 GN=PPA4 PE=1 SV=1 && PF00719:Inorganic pyrophosphatase	AT3G53620
Cs_ont_1g014910	1548.17	1619.37	1511.13	547.946	632.463	500.053	1559.56	560.154	1.47857	- && sp|O24381|TLC1_SOLTU Plastidic ATP/ADP-transporter OS=Solanum tuberosum OX=4113 PE=2 SV=2 && PF03219:TLC ATP/ADP transporter	AT1G15500
Cs_ont_3g008000	4437.96	4652.08	4424.15	1697.39	1595.78	1560.13	4504.73	1617.77	1.47758	- && sp|Q8L9J7|SWET1_ARATH Bidirectional sugar transporter SWEET1 OS=Arabidopsis thaliana OX=3702 GN=SWEET1 PE=1 SV=1 && PF03083:Sugar efflux transporter for intercellular exchange	AT1G21460
Cs_ont_9g003390	61.5694	58.4642	102.411	28.6882	20.1743	30.9511	74.1481	26.6045	1.47063	- && sp|Q8L8Z8|GRXS2_ARATH Monothiol glutaredoxin-S2 OS=Arabidopsis thaliana OX=3702 GN=GRXS2 PE=3 SV=1 && PF00462:Glutaredoxin	AT4G15680
Cs_ont_1g000790	352208	345577	340223	130126	123554	126691	346003	126790	1.44834	- && sp|Q9SSV4|INO1_NICPA Inositol-3-phosphate synthase OS=Nicotiana paniculata OX=62141 GN=INPS1 PE=2 SV=1 && PF07994:Myo-inositol-1-phosphate synthase|PF01658:Myo-inositol-1-phosphate synthase	AT4G39800
Cs_ont_5g012190	730.888	841.699	881.871	371.035	284.457	259.215	818.153	304.902	1.42278	- && sp|Q3EDJ0|AB19I_ARATH ABC transporter I family member 19 OS=Arabidopsis thaliana OX=3702 GN=ABCI19 PE=2 SV=1 && -	AT5G44110
Cs_ont_3g009750	1432.98	1415.21	1398.48	496.307	509.4	580.333	1415.55	528.68	1.4209	- && sp|Q9FEL6|LAX3_MEDTR Auxin transporter-like protein 3 OS=Medicago truncatula OX=3880 GN=LAX3 PE=2 SV=1 && PF01490:Transmembrane amino acid transporter protein	AT1G77690
Cs_ont_5g017450	32781.7	38903.8	37073.8	14800.3	14461.9	11431.6	36253.1	13564.6	1.41827	- && - && -	AT2G31560
Cs_ont_9g007740	2260.19	2213.29	2350.9	850.128	877.58	829.876	2274.79	852.528	1.41557	- && - && PF05514:HR-like lesion-inducing	AT4G14420
Cs_ont_3g011330	116.187	135.489	146.789	52.5951	39.3398	58.0333	132.822	49.9894	1.40656	- && sp|P46668|ATHB6_ARATH Homeobox-leucine zipper protein ATHB-6 OS=Arabidopsis thaliana OX=3702 GN=ATHB-6 PE=1 SV=1 && PF02183:Homeobox associated leucine zipper|PF00046:Homeodomain	AT2G22430
Cs_ont_2g012460	3877.88	3580.24	3882.51	1408.59	1536.27	1361.85	3780.21	1435.57	1.39681	- && sp|Q9ZU38|RPI2_ARATH Probable ribose-5-phosphate isomerase 2 OS=Arabidopsis thaliana OX=3702 GN=RPI2 PE=1 SV=1 && PF06026:Ribose 5-phosphate isomerase A (phosphoriboisomerase A)	AT2G01290
Cs_ont_4g020050	4822.27	4754.16	4739.34	1845.61	1818.71	1777.75	4771.93	1814.02	1.39542	- && sp|Q93WV0|WRK20_ARATH Probable WRKY transcription factor 20 OS=Arabidopsis thaliana OX=3702 GN=WRKY20 PE=2 SV=1 && -	AT4G26640
Cs_ont_3g014410	5142.04	5147.64	5180.85	1963.23	2102.16	1818.38	5156.84	1961.26	1.39501	- && sp|O04834|SAR1A_ARATH GTP-binding protein SAR1A OS=Arabidopsis thaliana OX=3702 GN=SAR1A PE=2 SV=1 && PF00025:ADP-ribosylation factor family	AT1G56330
Cs_ont_2g001820	145.979	173.537	176.374	75.5457	41.3572	72.5416	165.297	63.1482	1.38487	- && - && PF04520:Senescence regulator	AT4G04630
Cs_ont_6g015350	91.3611	69.6003	64.8602	30.6008	26.2265	29.9839	75.2738	28.9371	1.37985	- && - && -	AT3G09032
Cs_ont_6g005420	774.583	848.195	745.323	323.221	271.344	316.281	789.367	303.615	1.37867	- && sp|Q9C7U5|E132_ARATH Glucan endo-1,3-beta-glucosidase 2 OS=Arabidopsis thaliana OX=3702 GN=At1g66250 PE=2 SV=2 && PF00332:Glycosyl hydrolases family 17|PF07983:X8 domain	AT1G66250
Cs_ont_6g020660	4092.38	4609.39	3981.5	1758.59	1566.53	1565.93	4227.76	1630.35	1.37507	- && sp|Q9LZG0|ADK2_ARATH Adenosine kinase 2 OS=Arabidopsis thaliana OX=3702 GN=ADK2 PE=1 SV=1 && PF00294:pfkB family carbohydrate kinase	AT5G03300
Cs_ont_5g004580	3642.53	3493.01	3468.31	1340.7	1334.53	1428.59	3534.61	1367.94	1.36957	- && sp|Q9LNJ3|APF2_ARATH Aspartyl protease family protein 2 OS=Arabidopsis thaliana OX=3702 GN=APF2 PE=2 SV=1 && PF14543:Xylanase inhibitor N-terminal|PF14541:Xylanase inhibitor C-terminal	AT1G01300
Cs_ont_4g015190	264.153	225.505	248.062	90.8461	88.7667	106.394	245.906	95.3357	1.36584	- && sp|Q38945|DPNPH_ARATH PAP-specific phosphatase HAL2-like OS=Arabidopsis thaliana OX=3702 GN=AHL PE=2 SV=1 && PF00459:Inositol monophosphatase family	AT5G54390
Cs_ont_8g002970	868.923	659.811	634.947	259.151	289.501	292.101	721.227	280.251	1.36478	- && sp|Q41350|OLP1_SOLLC Osmotin-like protein OS=Solanum lycopersicum OX=4081 PE=1 SV=1 && PF00314:Thaumatin family	AT2G28790
Cs_ont_7g024620	7931.53	7083.45	7156.24	2758.85	2864.74	3009.03	7390.41	2877.54	1.36091	- && sp|P92990|PGL3_ARATH Polygalacturonase 1 beta-like protein 3 OS=Arabidopsis thaliana OX=3702 GN=PGL3 PE=2 SV=2 && PF03181:BURP domain	AT1G60390
Cs_ont_3g013320	4140.05	4241.9	4270.53	1720.34	1576.62	1653.95	4217.49	1650.3	1.35322	- && sp|Q37145|ACA1_ARATH Calcium-transporting ATPase 1 OS=Arabidopsis thaliana OX=3702 GN=ACA1 PE=1 SV=3 && -	AT1G27770
Cs_ont_7g024770	2350.56	2026.76	2197.28	902.724	779.735	904.352	2191.53	862.27	1.34485	- && sp|C7A2A0|BALDH_ANTMA Benzaldehyde dehydrogenase, mitochondrial OS=Antirrhinum majus OX=4151 GN=BALDH PE=1 SV=1 && -	AT1G23800
Cs_ont_2g001780	480.639	422.242	466.538	191.255	212.838	135.411	456.473	179.835	1.34431	- && sp|Q8N6S4|AN13C_HUMAN Ankyrin repeat domain-containing protein 13C OS=Homo sapiens OX=9606 GN=ANKRD13C PE=1 SV=2 && PF11904:GPCR-chaperone	AT1G62050
Cs_ont_4g025270	542.208	584.642	560.983	220.9	228.978	218.592	562.611	222.823	1.33682	- && sp|Q2HIV9|BH035_ARATH Transcription factor bHLH35 OS=Arabidopsis thaliana OX=3702 GN=BHLH35 PE=2 SV=1 && PF00010:Helix-loop-helix DNA-binding domain	AT5G57150
Cs_ont_9g006470	1427.02	1626.79	1486.09	612.972	604.219	585.169	1513.3	600.787	1.3334	- && sp|Q9XGW1|AGO10_ARATH Protein argonaute 10 OS=Arabidopsis thaliana OX=3702 GN=AGO10 PE=1 SV=1 && PF02171:Piwi domain|PF08699:Argonaute linker 1 domain|PF16486:N-terminal domain of argonaute|PF16488:Argonaute linker 2 domain|PF16487:Mid domain of argo	AT5G43810
Cs_ont_6g000870	18389.4	17291.5	18125.6	7097.47	7266.77	7182.59	17935.5	7182.28	1.32023	- && sp|P55217|CGS1_ARATH Cystathionine gamma-synthase 1, chloroplastic OS=Arabidopsis thaliana OX=3702 GN=CGS1 PE=1 SV=3 && PF01053:Cys/Met metabolism PLP-dependent enzyme	AT3G01120
Cs_ont_9g025740	3977.18	3719.44	3792.61	1499.44	1533.24	1574.64	3829.75	1535.77	1.31827	- && sp|P37392|TBB1_LUPAL Tubulin beta-1 chain OS=Lupinus albus OX=3870 GN=TUBB1 PE=3 SV=1 && PF00091:Tubulin/FtsZ family, GTPase domain|PF03953:Tubulin C-terminal domain	AT5G23860
Cs_ont_6g011640	176.764	136.417	136.548	75.5457	65.5663	39.6561	149.909	60.256	1.3156	- && sp|Q9LIE6|VQ22_ARATH VQ motif-containing protein 22 OS=Arabidopsis thaliana OX=3702 GN=VQ22 PE=2 SV=1 && PF05678:VQ motif	AT3G22160
Cs_ont_4g006130	1298.92	1214.76	1446.27	513.52	543.696	534.873	1319.98	530.696	1.31329	- && sp|O48781|SPX2_ARATH SPX domain-containing protein 2 OS=Arabidopsis thaliana OX=3702 GN=SPX2 PE=2 SV=1 && PF03105:SPX domain	AT5G20150
Cs_ont_7g026590	1703.09	1862.5	1785.36	819.528	647.594	716.711	1783.65	727.944	1.29234	- && sp|F4I274|PHL8_ARATH Myb family transcription factor PHL8 OS=Arabidopsis thaliana OX=3702 GN=PHL8 PE=2 SV=1 && PF14379:MYB-CC type transfactor, LHEQLE motif	AT1G69580
Cs_ont_7g013800	57349.9	57599.3	55563.5	23080.7	23346.7	23570.2	56837.6	23332.5	1.28457	- && sp|Q39817|CALX_SOYBN Calnexin homolog OS=Glycine max OX=3847 PE=2 SV=1 && PF00262:Calreticulin family	AT5G61790
Cs_ont_1g023850	4852.07	4568.56	4724.55	1903.94	2034.57	1942.18	4715.06	1960.23	1.26635	- && sp|Q9FN11|LBD37_ARATH LOB domain-containing protein 37 OS=Arabidopsis thaliana OX=3702 GN=LBD37 PE=2 SV=1 && PF03195:Lateral organ boundaries (LOB) domain	AT4G37540
Cs_ont_2g031710	3594.86	3727.79	3379.56	1480.31	1548.37	1459.54	3567.4	1496.07	1.2546	- && sp|Q0D3J9|C3H53_ORYSJ Zinc finger CCCH domain-containing protein 53 OS=Oryza sativa subsp. japonica OX=39947 GN=Os07g0682400 PE=2 SV=1 && -	AT3G51950
Cs_ont_5g005970	1603.78	1349.32	1480.4	627.316	611.28	635.464	1477.84	624.687	1.24167	- && sp|Q8VZQ2|MYB61_ARATH Transcription factor MYB61 OS=Arabidopsis thaliana OX=3702 GN=MYB61 PE=2 SV=1 && PF00249:Myb-like DNA-binding domain	AT4G01680
Cs_ont_2g025330	77.4583	60.3202	80.7907	23.9069	32.2788	36.7544	72.8564	30.98	1.23168	- && sp|Q9SCU0|SDR2A_ARATH Short-chain dehydrogenase reductase 2a OS=Arabidopsis thaliana OX=3702 GN=SDR2a PE=3 SV=1 && PF13561:Enoyl-(Acyl carrier protein) reductase	AT3G26760
Cs_ont_3g008880	260.18	238.497	227.58	104.234	121.046	85.1155	242.086	103.465	1.22839	- && sp|Q39134|AAP3_ARATH Amino acid permease 3 OS=Arabidopsis thaliana OX=3702 GN=AAP3 PE=1 SV=2 && PF01490:Transmembrane amino acid transporter protein	AT1G77380
Cs_ont_8g006030	414.104	385.121	320.887	159.698	178.542	142.182	373.371	160.141	1.22405	- && - && PF07795:Protein of unknown function (DUF1635)	AT3G44940
Cs_ont_4g005670	118.174	127.136	118.341	56.4202	44.3834	57.0661	121.217	52.6232	1.20311	- && sp|B9DFU2|MAX1_ARATH Cytochrome P450 711A1 OS=Arabidopsis thaliana OX=3702 GN=CYP711A1 PE=2 SV=1 && -	AT2G26170
Cs_ont_8g008850	373.389	374.913	333.404	164.479	156.35	150.887	360.569	157.239	1.19862	- && sp|Q9FMS6|CAF1K_ARATH Probable CCR4-associated factor 1 homolog 11 OS=Arabidopsis thaliana OX=3702 GN=CAF1-11 PE=2 SV=1 && PF04857:CAF1 family ribonuclease	AT5G22250
Cs_ont_5g014410	1229.4	1311.27	1268.76	503.001	566.897	598.71	1269.81	556.202	1.19142	- && sp|Q9SJL6|MEM11_ARATH Membrin-11 OS=Arabidopsis thaliana OX=3702 GN=MEMB11 PE=1 SV=1 && PF12352:Snare region anchored in the vesicle membrane C-terminus	AT2G36900
Cs_ont_5g011250	263.16	258.913	246.924	108.059	114.993	114.132	256.332	112.395	1.1904	- && sp|O24542|AX22D_VIGRR Auxin-induced protein 22D OS=Vigna radiata var. radiata OX=3916 GN=AUX22D PE=2 SV=1 && PF02309:AUX/IAA family	AT1G04240
Cs_ont_4g021530	4997.05	5333.24	4912.3	2276.89	2125.36	2289.41	5080.86	2230.55	1.18788	- && sp|Q84VX0|RFS1_ARATH Probable galactinol--sucrose galactosyltransferase 1 OS=Arabidopsis thaliana OX=3702 GN=RFS1 PE=2 SV=1 && PF05691:Raffinose synthase or seed imbibition protein Sip1	AT1G55740
Cs_ont_8g026810	20026.9	19100.2	18591	8523.28	8251.27	8575.38	19239.4	8449.98	1.1871	- && sp|P33629|TBA_PRUDU Tubulin alpha chain OS=Prunus dulcis OX=3755 GN=TUBA PE=2 SV=1 && PF03953:Tubulin C-terminal domain|PF00091:Tubulin/FtsZ family, GTPase domain	AT1G50010
Cs_ont_3g000500	5100.33	5090.1	4544.76	2009.13	2295.83	2172.38	4911.73	2159.11	1.18664	- && sp|P14891|HMDH1_ARATH 3-hydroxy-3-methylglutaryl-coenzyme A reductase 1 OS=Arabidopsis thaliana OX=3702 GN=HMG1 PE=1 SV=1 && PF00368:Hydroxymethylglutaryl-coenzyme A reductase	AT1G76490
Cs_ont_9g023720	2753.74	2741.32	2443.07	1049.99	1206.42	1240.95	2646.04	1165.79	1.18354	- && sp|Q9LVA0|BAG7_ARATH BAG family molecular chaperone regulator 7 OS=Arabidopsis thaliana OX=3702 GN=BAG7 PE=1 SV=1 && -	AT5G62390
Cs_ont_4g022790	412.118	410.178	374.368	168.304	161.394	200.215	398.888	176.638	1.17571	- && sp|Q9SMZ4|AASS_ARATH Alpha-aminoadipic semialdehyde synthase OS=Arabidopsis thaliana OX=3702 GN=LKR/SDH PE=1 SV=1 && PF03435:Saccharopine dehydrogenase NADP binding domain|PF16653:Saccharopine dehydrogenase C-terminal domain|PF04455:LOR/SDH bifunctio	AT4G33150
Cs_ont_9g010650	51847.4	49432.9	52163.5	21883.4	22997.6	23424.2	51147.9	22768.4	1.16761	- && sp|Q9LIR6|BAM1_ARATH Beta-amylase 1, chloroplastic OS=Arabidopsis thaliana OX=3702 GN=BAM1 PE=1 SV=1 && PF01373:Glycosyl hydrolase family 14	AT3G23920
Cs_ont_1g020460	2099.32	1954.38	2165.42	900.811	960.295	912.09	2073.04	924.398	1.16462	- && sp|Q9FZ62|PPSP2_ARATH Inorganic pyrophosphatase 2 OS=Arabidopsis thaliana OX=3702 GN=At1g17710 PE=2 SV=1 && PF06888:Putative Phosphatase	AT1G73010
Cs_ont_8g002760	1276.08	1356.74	1233.48	566.115	589.088	579.366	1288.77	578.19	1.15748	- && sp|O81221|ACT_GOSHI Actin OS=Gossypium hirsutum OX=3635 PE=3 SV=1 && PF00022:Actin	AT3G12110
Cs_ont_2g029260	4833.2	5078.04	5012.44	2132.49	2196.98	2386.14	4974.56	2238.53	1.152	- && sp|Q07511|FDH_SOLTU Formate dehydrogenase, mitochondrial OS=Solanum tuberosum OX=4113 GN=FDH1 PE=1 SV=2 && PF02826:D-isomer specific 2-hydroxyacid dehydrogenase, NAD binding domain|PF00389:D-isomer specific 2-hydroxyacid dehydrogenase, catalytic doma	AT5G14780
Cs_ont_3g002140	55867.3	55579.1	55243.8	24091.4	24420.9	26785.3	55563.4	25099.2	1.14649	- && sp|P35016|ENPL_CATRO Endoplasmin homolog OS=Catharanthus roseus OX=4058 GN=HSP90 PE=2 SV=1 && -	AT4G24190
Cs_ont_6g020270	13456.9	12954.9	12085.6	5810.33	5869.7	5724.02	12832.5	5801.35	1.14565	- && sp|P43287|PIP22_ARATH Aquaporin PIP2-2 OS=Arabidopsis thaliana OX=3702 GN=PIP2-2 PE=1 SV=2 && PF00230:Major intrinsic protein	AT3G53420
Cs_ont_8g028600	353.528	384.193	345.921	171.173	157.359	164.428	361.214	164.32	1.13706	- && sp|Q00624|ASOL_BRANA L-ascorbate oxidase homolog OS=Brassica napus OX=3708 GN=Bp10 PE=2 SV=1 && PF07731:Multicopper oxidase|PF00394:Multicopper oxidase|PF07732:Multicopper oxidase	AT1G41830
Cs_ont_3g014850	2253.24	2181.74	2406.65	1066.25	920.955	1128.75	2280.54	1038.65	1.13347	- && sp|Q9M9W7|PME22_ARATH Putative pectinesterase/pectinesterase inhibitor 22 OS=Arabidopsis thaliana OX=3702 GN=PME22 PE=3 SV=1 && PF01095:Pectinesterase|PF04043:Plant invertase/pectin methylesterase inhibitor	AT3G05620
Cs_ont_8g007390	142.007	145.697	120.617	66.9392	45.3921	74.476	136.107	62.2691	1.12811	- && sp|F4HW04|DPOE1_ARATH DNA polymerase epsilon catalytic subunit A OS=Arabidopsis thaliana OX=3702 GN=POL2A PE=1 SV=1 && PF00136:DNA polymerase family B|PF03104:DNA polymerase family B, exonuclease domain	AT1G08260
Cs_ont_6g003100	800.402	824.067	774.908	342.346	369.189	388.823	799.793	366.786	1.12553	- && sp|Q9C6W5|AB14G_ARATH ABC transporter G family member 14 OS=Arabidopsis thaliana OX=3702 GN=ABCG14 PE=1 SV=1 && PF00005:ABC transporter|PF01061:ABC-2 type transporter	AT1G31770
Cs_ont_3g007510	1196.63	1084.84	1219.83	480.05	543.696	586.136	1167.1	536.627	1.12031	- && sp|Q9MA74|SDC1_ARATH Serine decarboxylase OS=Arabidopsis thaliana OX=3702 GN=SDC PE=1 SV=1 && PF00282:Pyridoxal-dependent decarboxylase conserved domain	AT1G43710
Cs_ont_1g024360	521.354	552.162	496.123	213.249	265.291	244.707	523.213	241.083	1.11989	- && sp|C0LGS3|Y4372_ARATH Probable LRR receptor-like serine/threonine-protein kinase At4g37250 OS=Arabidopsis thaliana OX=3702 GN=At4g37250 PE=1 SV=1 && PF08263:Leucine rich repeat N-terminal domain|PF00069:Protein kinase domain	AT4G37250
Cs_ont_7g019740	857.006	746.115	657.705	363.384	379.276	312.413	753.609	351.691	1.10116	- && sp|Q9C6M2|LHTL6_ARATH Lysine histidine transporter-like 6 OS=Arabidopsis thaliana OX=3702 GN=At1g25530 PE=2 SV=1 && -	AT1G25530
Cs_ont_8g020700	472.694	464.002	440.366	227.593	222.926	197.313	459.021	215.944	1.08874	- && sp|Q9SDZ9|PPAF2_IPOBA Purple acid phosphatase 2 OS=Ipomoea batatas OX=4120 GN=PAP2 PE=1 SV=1 && PF16656:Purple acid Phosphatase, N-terminal domain|PF14008:Iron/zinc purple acid phosphatase-like protein C|PF00149:Calcineurin-like phosphoesterase	AT2G16430
Cs_ont_8g022340	9786.56	8494.94	9050.84	4342.44	4291.06	4373.78	9110.78	4335.76	1.07115	- && sp|Q8VZ80|PLT5_ARATH Polyol transporter 5 OS=Arabidopsis thaliana OX=3702 GN=PLT5 PE=1 SV=2 && PF00083:Sugar (and other) transporter	AT3G18830
Cs_ont_7g026650	16373.5	17600.5	15634.7	7976.29	8086.85	7555.93	16536.2	7873.02	1.07094	- && sp|Q9C554|EXPA1_ARATH Expansin-A1 OS=Arabidopsis thaliana OX=3702 GN=EXPA1 PE=2 SV=1 && PF01357:Pollen allergen|PF03330:Lytic transglycolase	AT2G03090
Cs_ont_6g011790	13300	13908	13423.8	6102.95	6509.22	6767.65	13543.9	6459.94	1.0682	- && sp|F4JMJ1|HSP7R_ARATH Heat shock 70 kDa protein 17 OS=Arabidopsis thaliana OX=3702 GN=HSP70-17 PE=2 SV=1 && PF00012:Hsp70 protein	AT4G16660
Cs_ont_7g016080	1678.26	1689.89	1678.4	815.703	776.709	815.368	1682.19	802.593	1.0674	- && sp|Q9LVJ0|UVB31_ARATH UV-B-induced protein At3g17800, chloroplastic OS=Arabidopsis thaliana OX=3702 GN=At3g17800 PE=2 SV=1 && PF05542:Protein of unknown function (DUF760)	AT3G07310
Cs_ont_4g008500	541.215	551.234	466.538	249.588	260.248	236.969	519.662	248.935	1.064	- && sp|Q9ZSY8|IAA27_ARATH Auxin-responsive protein IAA27 OS=Arabidopsis thaliana OX=3702 GN=IAA27 PE=1 SV=1 && PF02309:AUX/IAA family	AT4G29080
Cs_ont_6g020600	17763.8	17037.2	16405.1	8328.2	8224.03	7963.13	17068.7	8171.79	1.06279	- && sp|P45730|PALY_POPTR Phenylalanine ammonia-lyase OS=Populus trichocarpa OX=3694 GN=PAL PE=2 SV=1 && PF00221:Aromatic amino acid lyase	AT3G53260
Cs_ont_4g017330	1192.66	1201.76	1215.27	515.432	640.533	575.497	1203.23	577.154	1.0606	- && sp|Q5ZI57|TPPC3_CHICK Trafficking protein particle complex subunit 3 OS=Gallus gallus OX=9031 GN=TRAPPC3 PE=2 SV=1 && PF04051:Transport protein particle (TRAPP) component	AT5G54750
Cs_ont_9g006240	8095.38	7736.77	7823.05	3696	3787.72	3881.46	7885.06	3788.39	1.05756	- && sp|Q8W4K5|VAB_ARATH VAN3-binding protein OS=Arabidopsis thaliana OX=3702 GN=VAB PE=1 SV=1 && PF05703:Auxin canalisation	AT4G14740
Cs_ont_6g005310	490.569	475.138	517.743	235.244	242.091	236.969	494.483	238.101	1.05345	- && sp|Q0WPN8|PDLP7_ARATH Plasmodesmata-located protein 7 OS=Arabidopsis thaliana OX=3702 GN=PDLP7 PE=1 SV=1 && PF01657:Salt stress response/antifungal	AT5G37660
Cs_ont_9g028460	92.3541	68.6723	106.962	55.4639	40.3485	32.8855	89.3296	42.8993	1.05307	- && sp|Q9FFI5|NAC86_ARATH NAC domain-containing protein 86 OS=Arabidopsis thaliana OX=3702 GN=NAC086 PE=2 SV=1 && PF02365:No apical meristem (NAM) protein	AT1G54330
Cs_ont_8g018790	1140.03	964.196	980.868	504.913	507.383	478.775	1028.36	497.023	1.04928	- && sp|Q8W171|CYP1_SOYBN Peptidyl-prolyl cis-trans isomerase 1 OS=Glycine max OX=3847 GN=Cyp1 PE=2 SV=1 && PF00160:Cyclophilin type peptidyl-prolyl cis-trans isomerase/CLD	AT4G34870
Cs_ont_4g000850	306.854	306.241	262.854	147.266	145.255	131.542	291.983	141.354	1.0486	- && sp|Q9SJA7|SOX_ARATH Probable sarcosine oxidase OS=Arabidopsis thaliana OX=3702 GN=At2g24580 PE=2 SV=1 && PF01266:FAD dependent oxidoreductase	AT2G24580
Cs_ont_5g006680	55.6111	61.2482	67.136	31.5571	32.2788	25.1478	61.3318	29.6612	1.04703	- && sp|Q93WV6|WRK68_ARATH WRKY transcription factor 68 OS=Arabidopsis thaliana OX=3702 GN=WRKY68 PE=1 SV=1 && PF03106:WRKY DNA -binding domain	AT2G47260
Cs_ont_7g017050	326.715	311.809	309.508	138.66	146.263	177.002	316.011	153.975	1.03732	- && sp|Q9SRQ6|NPC3_ARATH Non-specific phospholipase C3 OS=Arabidopsis thaliana OX=3702 GN=NPC3 PE=1 SV=1 && PF04185:Phosphoesterase family	AT3G03520
Cs_ont_2g013190	20627.7	18446.9	18300.8	9021.5	9541.41	9472	19125.1	9344.97	1.03332	- && sp|Q9SI74|PMI10_ARATH Pectinesterase inhibitor 10 OS=Arabidopsis thaliana OX=3702 GN=PMEI10 PE=2 SV=1 && PF04043:Plant invertase/pectin methylesterase inhibitor	AT1G14890
novel.83	2733.88	2696.78	2676.33	1250.81	1331.5	1380.22	2702.33	1320.84	1.03298	- && sp|Q8GSM7|HST_TOBAC Shikimate O-hydroxycinnamoyltransferase OS=Nicotiana tabacum OX=4097 GN=HST PE=1 SV=1 && -	AT5G48930
Cs_ont_8g027470	3940.44	4326.35	4334.25	2128.67	2067.86	1965.39	4200.35	2053.97	1.03193	- && sp|Q9FGF0|PGML1_ARATH Phosphoglycerate mutase-like protein 1 OS=Arabidopsis thaliana OX=3702 GN=At5g64460 PE=2 SV=1 && PF05634:APO RNA-binding	AT5G64460
Cs_ont_1g022980	4517.41	3941.23	4512.9	2095.2	2202.02	2064.05	4323.85	2120.42	1.02753	- && sp|P46604|HAT22_ARATH Homeobox-leucine zipper protein HAT22 OS=Arabidopsis thaliana OX=3702 GN=HAT22 PE=1 SV=1 && PF00046:Homeodomain|PF11793:FANCL C-terminal domain|PF09765:WD-repeat region|PF02183:Homeobox associated leucine zipper	AT2G22800
Cs_ont_7g026180	4405.19	4597.33	4531.11	2166.92	2284.73	2198.49	4511.21	2216.72	1.02533	- && sp|Q8LC03|ATB13_ARATH Homeobox-leucine zipper protein ATHB-13 OS=Arabidopsis thaliana OX=3702 GN=ATHB-13 PE=2 SV=2 && PF00046:Homeodomain|PF02183:Homeobox associated leucine zipper	AT1G69780
Cs_ont_4g023640	42.7014	27.8401	42.1022	21.038	17.1481	17.41	37.5479	18.5321	1.01386	- && sp|Q8VWQ5|WRK50_ARATH Probable WRKY transcription factor 50 OS=Arabidopsis thaliana OX=3702 GN=WRKY50 PE=2 SV=1 && PF03106:WRKY DNA -binding domain	AT5G26170
Cs_ont_7g024830	411.125	370.273	377.782	172.129	227.969	175.067	386.393	191.722	1.01253	- && sp|Q9LRA7|TPS9_ARATH Probable alpha,alpha-trehalose-phosphate synthase [UDP-forming] 9 OS=Arabidopsis thaliana OX=3702 GN=TPS9 PE=2 SV=1 && PF00982:Glycosyltransferase family 20|PF02358:Trehalose-phosphatase	AT1G23870
Cs_ont_2g002590	81502	79412	74444.7	38019.6	39432.6	39237.3	78452.9	38896.5	1.01225	- && sp|P07369|CB2G_SOLLC Chlorophyll a-b binding protein 3C, chloroplastic OS=Solanum lycopersicum OX=4081 GN=CAB3C PE=3 SV=1 && -	AT2G34420
Cs_ont_4g022160	2431	2298.66	2473.79	1185.78	1225.59	1176.14	2401.15	1195.84	1.00525	- && sp|A6X935|ITIH4_MOUSE Inter alpha-trypsin inhibitor, heavy chain 4 OS=Mus musculus OX=10090 GN=Itih4 PE=1 SV=2 && PF13768:von Willebrand factor type A domain	AT1G19110
Cs_ont_4g017400	3591.88	3628.49	3694.75	7550.75	7516.93	6886.62	3638.38	7318.1	-1.00834	- && sp|A6MZM2|SUI1_ORYSI Protein translation factor SUI1 homolog OS=Oryza sativa subsp. indica OX=39946 GN=GOS2 PE=2 SV=1 && PF01253:Translation initiation factor SUI1	AT4G27130
Cs_ont_5g008340	8029.84	7881.53	7818.49	16311.2	16267.5	16501.8	7909.96	16360.2	-1.04834	- && sp|Q7DM58|AB4C_ARATH ABC transporter C family member 4 OS=Arabidopsis thaliana OX=3702 GN=ABCC4 PE=1 SV=2 && PF00005:ABC transporter|PF00664:ABC transporter transmembrane region	AT3G62700
Cs_ont_4g013850	618.673	453.794	560.983	1118.84	1084.37	1191.62	544.483	1131.61	-1.05733	- && sp|Q9T081|U79B3_ARATH UDP-glycosyltransferase 79B3 OS=Arabidopsis thaliana OX=3702 GN=UGT79B3 PE=2 SV=1 && PF00201:UDP-glucoronosyl and UDP-glucosyl transferase	AT4G27560
Cs_ont_4g015010	867.93	769.315	804.494	1610.37	1625.04	1847.39	813.913	1694.27	-1.05806	- && sp|O80386|CIP7_ARATH COP1-interacting protein 7 OS=Arabidopsis thaliana OX=3702 GN=CIP7 PE=1 SV=1 && -	AT4G27430
Cs_ont_3g025380	336.646	367.489	326.577	721.031	696.012	732.187	343.571	716.41	-1.05824	- && sp|Q9MAB3|NOP5B_ARATH Probable nucleolar protein 5-2 OS=Arabidopsis thaliana OX=3702 GN=NOP5-2 PE=1 SV=1 && PF01798:snoRNA binding domain, fibrillarin|PF08156:NOP5NT (NUC127) domain	AT5G27120
Cs_ont_5g038660	2178.76	2393.32	2197.28	4881.78	4962.87	4294.46	2256.45	4713.04	-1.0619	- && sp|Q9FNR1|RBG3_ARATH Glycine-rich RNA-binding protein 3, mitochondrial OS=Arabidopsis thaliana OX=3702 GN=RBG3 PE=1 SV=1 && PF00076:RNA recognition motif. (a.k.a. RRM, RBD, or RNP domain)	AT5G61030
Cs_ont_1g000800	212.514	191.169	250.337	487.7	417.607	459.43	218.007	454.912	-1.06627	- && sp|O04722|SUT21_ARATH Sulfate transporter 2.1 OS=Arabidopsis thaliana OX=3702 GN=SULTR2;1 PE=2 SV=1 && PF00916:Sulfate permease family|PF01740:STAS domain	AT5G10180
Cs_ont_9g006360	3317.8	3337.1	3450.11	7195.01	7149.76	6977.54	3368.33	7107.43	-1.07776	- && sp|F6HDT7|MTND2_VITVI 1,2-dihydroxy-3-keto-5-methylthiopentene dioxygenase 2 OS=Vitis vinifera OX=29760 GN=VIT_05s0020g04080 PE=3 SV=1 && PF03079:ARD/ARD' family	AT4G14716
Cs_ont_4g022000	44.6875	60.3202	43.2401	98.4963	102.889	115.099	49.4159	105.495	-1.08814	- && sp|Q9ZUF4|RIPK_ARATH Serine/threonine-protein kinase RIPK OS=Arabidopsis thaliana OX=3702 GN=RIPK PE=1 SV=1 && PF07714:Protein tyrosine kinase	AT2G05940
Cs_ont_5g011440	6783.56	5865.91	6060.44	13368.7	13460.3	13688.1	6236.64	13505.7	-1.11472	- && sp|P08283|H1_PEA Histone H1 OS=Pisum sativum OX=3888 PE=2 SV=1 && PF00538:linker histone H1 and H5 family	AT1G06760
Cs_ont_6g007340	15759.8	14816.5	14229.4	32262.8	32345.4	32652.4	14935.2	32420.2	-1.11797	- && sp|P42896|ENO_RICCO Enolase OS=Ricinus communis OX=3988 PE=2 SV=1 && PF00113:Enolase, C-terminal TIM barrel domain|PF03952:Enolase, N-terminal domain	AT2G36530
Cs_ont_5g041680	8044.74	8037.44	7653.5	16125.7	16415.8	19020.4	7911.89	17187.3	-1.11909	- && sp|Q5XEP2|HSOP2_ARATH Hsp70-Hsp90 organizing protein 2 OS=Arabidopsis thaliana OX=3702 GN=HOP2 PE=1 SV=1 && PF17830:STI1 domain|PF00515:Tetratricopeptide repeat|PF13414:TPR repeat	AT4G12400
Cs_ont_4g014950	489.576	462.146	439.228	1056.68	1010.73	1015.58	463.65	1027.67	-1.14709	- && sp|Q9LE16|BRX11_ARATH Ribosome biogenesis protein BRX1 homolog 1 OS=Arabidopsis thaliana OX=3702 GN=BRIX1-1 PE=2 SV=1 && PF04427:Brix domain	AT1G52930
Cs_ont_4g008200	41.7083	68.6723	40.9643	105.19	93.8103	139.28	50.4483	112.76	-1.15291	- && sp|Q0WUG6|SBT61_ARATH Subtilisin-like protease SBT6.1 OS=Arabidopsis thaliana OX=3702 GN=SBT6.1 PE=1 SV=1 && -	AT1G52280
Cs_ont_5g018740	380.34	367.489	369.817	828.134	769.648	916.926	372.549	838.236	-1.17021	- && sp|Q9LVA9|GCD1_ARATH Protein GAMETE CELL DEFECTIVE 1, mitochondrial OS=Arabidopsis thaliana OX=3702 GN=GCD1 PE=1 SV=1 && PF12824:Mitochondrial ribosomal protein subunit L20	AT5G62270
Cs_ont_4g026380	32.7708	32.4801	29.5853	72.6769	78.6796	62.8694	31.6121	71.4086	-1.17299	- && sp|Q38857|XTH22_ARATH Xyloglucan endotransglucosylase/hydrolase protein 22 OS=Arabidopsis thaliana OX=3702 GN=XTH22 PE=1 SV=1 && PF06955:Xyloglucan endo-transglycosylase (XET) C-terminus|PF00722:Glycosyl hydrolases family 16	AT2G18800
Cs_ont_6g010590	2128.12	2061.1	2115.35	4536.57	4822.66	4975.39	2101.52	4778.2	-1.18524	- && sp|O95433|AHSA1_HUMAN Activator of 90 kDa heat shock protein ATPase homolog 1 OS=Homo sapiens OX=9606 GN=AHSA1 PE=1 SV=1 && -	AT3G12050
Cs_ont_4g003000	4103.3	4364.4	4103.26	9438.43	9802.67	9469.1	4190.32	9570.07	-1.19088	- && sp|P38548|RAN_VICFA GTP-binding nuclear protein Ran/TC4 OS=Vicia faba OX=3906 PE=2 SV=1 && PF00071:Ras family	AT5G20010
Cs_ont_7g029230	9122.2	8610.02	9675.54	21089.7	20584.8	21287.6	9135.92	20987.4	-1.20045	- && sp|Q9SL03|CALS2_ARATH Callose synthase 2 OS=Arabidopsis thaliana OX=3702 GN=CALS2 PE=2 SV=3 && PF02364:1,3-beta-glucan synthase component|PF04652:Vta1 like|PF14288:1,3-beta-glucan synthase subunit FKS1, domain-1	AT2G31960
Cs_ont_7g000450	194.639	144.769	139.961	337.565	380.285	392.692	159.79	370.181	-1.21008	- && sp|Q0WSN2|DAR2_ARATH Protein DA1-related 2 OS=Arabidopsis thaliana OX=3702 GN=DAR2 PE=1 SV=1 && -	AT2G39830
Cs_ont_3g008910	4792.48	4329.14	4335.39	10196.8	10154.7	10861.9	4485.67	10404.5	-1.21366	- && - && PF07676:WD40-like Beta Propeller Repeat	AT1G21680
Cs_ont_9g013060	1435.96	1494.09	1513.4	3389.99	3411.47	3543.9	1481.15	3448.45	-1.21963	- && - && -	AT5G11680
Cs_ont_4g013340	1245.29	1090.4	1206.17	2619.24	2703.35	2946.16	1180.62	2756.25	-1.22416	- && sp|Q9LKA5|MORF8_ARATH Multiple organellar RNA editing factor 8, chloroplastic/mitochondrial OS=Arabidopsis thaliana OX=3702 GN=MORF8 PE=1 SV=1 && -	AT3G15000
Cs_ont_3g017280	106.257	114.144	104.687	249.588	271.344	243.74	108.363	254.89	-1.23201	- && - && PF04280:Tim44-like domain	AT5G27395
Cs_ont_2g005070	159.882	177.249	163.857	391.116	399.45	400.43	166.996	396.999	-1.24791	- && sp|Q8L9A0|RM21_ARATH 50S ribosomal protein L21, mitochondrial OS=Arabidopsis thaliana OX=3702 GN=RPL21M PE=1 SV=1 && PF00829:Ribosomal prokaryotic L21 protein	AT4G30930
Cs_ont_9g022510	276.069	292.321	236.683	677.043	617.332	628.694	268.358	641.023	-1.25246	- && - && PF03981:Ubiquinol-cytochrome C chaperone	AT5G51220
novel.371	2253.24	2582.63	2334.97	5600.9	5679.05	5883.61	2390.28	5721.19	-1.2583	- && - && -	AT1G57680
Cs_ont_1g011580	138.035	111.36	106.962	289.751	285.466	279.527	118.786	284.915	-1.26034	- && sp|Q9SAI4|NIP61_ARATH Aquaporin NIP6-1 OS=Arabidopsis thaliana OX=3702 GN=NIP6-1 PE=1 SV=1 && -	AT1G80760
Cs_ont_5g008290	1073.49	1116.39	1192.52	2698.61	2605.51	2794.3	1127.47	2699.47	-1.261	- && sp|B3H5Q1|BGL11_ARATH Beta-glucosidase 11 OS=Arabidopsis thaliana OX=3702 GN=BGLU11 PE=2 SV=2 && PF00232:Glycosyl hydrolase family 1	AT4G27830
Cs_ont_3g010700	6067.57	5703.51	5964.86	14106	14131.1	14637.9	5911.98	14291.7	-1.27376	- && sp|Q9Y7K5|YGI3_SCHPO Uncharacterized WD repeat-containing protein C2A9.03 OS=Schizosaccharomyces pombe (strain 972 / ATCC 24843) OX=284812 GN=SPBC2A9.03 PE=4 SV=2 && -	AT1G78070
Cs_ont_4g022350	10317.8	10967.1	10285.5	25890.2	25962.2	24985.3	10523.5	25612.6	-1.28293	- && sp|O65282|CH20_ARATH 20 kDa chaperonin, chloroplastic OS=Arabidopsis thaliana OX=3702 GN=CPN20 PE=1 SV=2 && PF00166:Chaperonin 10 Kd subunit	AT5G20720
Cs_ont_5g005060	1762.67	1649.99	1857.05	4388.35	4402.02	4123.26	1756.57	4304.54	-1.29451	- && sp|Q9ZUZ3|SAU32_ARATH Auxin-responsive protein SAUR32 OS=Arabidopsis thaliana OX=3702 GN=SAUR32 PE=2 SV=1 && PF02519:Auxin responsive protein	AT2G46690
Cs_ont_2g029010	1844.1	1946.95	2009.53	4666.62	4999.18	4789.68	1933.53	4818.49	-1.31787	- && sp|Q8LGG8|USPAL_ARATH Universal stress protein A-like protein OS=Arabidopsis thaliana OX=3702 GN=At3g01520 PE=1 SV=2 && PF00582:Universal stress protein family	AT3G01520
Cs_ont_4g021990	10359.5	9596.48	10418.6	24428	25200.7	26676	10124.9	25434.9	-1.32919	- && sp|Q8H166|ALEU_ARATH Thiol protease aleurain OS=Arabidopsis thaliana OX=3702 GN=ALEU PE=1 SV=2 && PF00112:Papain family cysteine protease|PF08246:Cathepsin propeptide inhibitor domain (I29)	AT5G60360
Cs_ont_5g020520	431.979	495.554	457.435	1184.82	1118.66	1227.4	461.656	1176.96	-1.34928	- && sp|V9M2S5|RPV1_VITRO Disease resistance protein RPV1 OS=Vitis rotundifolia OX=103349 GN=RPV1 PE=1 SV=1 && PF01582:TIR domain|PF13499:EF-hand domain pair	AT3G29000
Cs_ont_5g041000	1008.94	1126.6	1086.69	2660.36	2785.06	2825.25	1074.08	2756.89	-1.35963	- && sp|Q9LD47|CCS_ARATH Copper chaperone for superoxide dismutase, chloroplastic/cytosolic OS=Arabidopsis thaliana OX=3702 GN=CCS PE=1 SV=1 && -	AT1G12520
Cs_ont_7g027110	1393.26	1436.55	1433.75	3698.87	3587.99	3678.34	1421.19	3655.07	-1.36296	- && sp|Q9M015|Y5161_ARATH Uncharacterized protein At5g01610 OS=Arabidopsis thaliana OX=3702 GN=At5g01610 PE=1 SV=1 && PF04398:Protein of unknown function, DUF538	AT2G03350
Cs_ont_7g018800	1352.54	1181.35	1169.76	3206.39	3330.77	3028.37	1234.55	3188.51	-1.36825	- && sp|Q9FMX7|NIC2_ARATH Nicotinamidase 2 OS=Arabidopsis thaliana OX=3702 GN=NIC2 PE=1 SV=1 && PF00857:Isochorismatase family	AT5G23220
Cs_ont_5g029600	7286.04	6637.08	7370.16	18425.5	18222.4	18783.4	7097.76	18477.1	-1.38086	- && sp|Q9LVJ0|UVB31_ARATH UV-B-induced protein At3g17800, chloroplastic OS=Arabidopsis thaliana OX=3702 GN=At3g17800 PE=2 SV=1 && PF05542:Protein of unknown function (DUF760)	AT3G17800
Cs_ont_1g000950	61.5694	56.6082	69.4117	178.823	188.629	129.608	62.5298	165.687	-1.40945	- && sp|O65657|HIP23_ARATH Heavy metal-associated isoprenylated plant protein 23 OS=Arabidopsis thaliana OX=3702 GN=HIPP23 PE=1 SV=1 && PF00403:Heavy-metal-associated domain	AT4G39700
Cs_ont_8g005550	21050.8	20833.7	19782.3	54331.7	54800.3	56138.5	20555.6	55090.2	-1.42207	- && sp|P21239|RUB1_BRANA RuBisCO large subunit-binding protein subunit alpha, chloroplastic (Fragment) OS=Brassica napus OX=3708 PE=2 SV=2 && -	AT2G28000
Cs_ont_9g000760	303.875	321.089	331.128	847.26	1035.95	898.549	318.697	927.252	-1.54118	- && sp|Q9FXB2|GOLS2_ARATH Galactinol synthase 2 OS=Arabidopsis thaliana OX=3702 GN=GOLS2 PE=1 SV=1 && PF01501:Glycosyl transferase family 8	AT1G56600
Cs_ont_1g020650	97.3194	87.2323	95.5834	244.806	252.178	330.79	93.3784	275.925	-1.5648	- && sp|Q9SSM3|JAL19_ARATH Jacalin-related lectin 19 OS=Arabidopsis thaliana OX=3702 GN=JAL19 PE=2 SV=1 && PF01419:Jacalin-like lectin domain	AT1G73040
Cs_ont_6g018720	735.854	770.243	890.974	2325.66	2348.28	2440.3	799.023	2371.41	-1.57224	- && sp|Q9ZUT3|ALS3_ARATH Protein ALUMINUM SENSITIVE 3 OS=Arabidopsis thaliana OX=3702 GN=ALS3 PE=1 SV=1 && PF03649:Uncharacterised protein family (UPF0014)	AT2G37330
Cs_ont_7g024010	1546.19	1379.01	1310.86	4051.74	4292.07	4362.17	1412.02	4235.33	-1.58363	- && sp|Q8RY46|AB26B_ARATH ABC transporter B family member 26, chloroplastic OS=Arabidopsis thaliana OX=3702 GN=ABCB26 PE=1 SV=1 && -	AT3G26580
Cs_ont_4g019640	443.896	460.29	507.502	1465.97	1477.76	1505	470.563	1482.91	-1.65843	- && sp|Q9FLP3|MGE1_ARATH GrpE protein homolog 1, mitochondrial OS=Arabidopsis thaliana OX=3702 GN=Mge1 PE=2 SV=1 && PF01025:GrpE	AT4G26780
Cs_ont_7g018160	6512.45	6730.81	6552.01	20323.7	20189.4	22321.5	6598.43	20944.9	-1.66629	- && sp|P93472|DIM_PEA Delta(24)-sterol reductase OS=Pisum sativum OX=3888 GN=DIM PE=1 SV=1 && PF01565:FAD binding domain	AT3G19820
Cs_ont_2g014960	154.917	139.201	167.271	479.094	522.513	467.168	153.796	489.592	-1.67422	- && - && -	AT5G48530
Cs_ont_6g018880	2819.28	2551.08	2661.54	8357.84	8512.53	9531.97	2677.3	8800.78	-1.71706	- && sp|Q9LZ06|GSTL3_ARATH Glutathione S-transferase L3 OS=Arabidopsis thaliana OX=3702 GN=GSTL3 PE=2 SV=1 && PF13417:Glutathione S-transferase, N-terminal domain|PF13410:Glutathione S-transferase, C-terminal domain	AT5G02790
Cs_ont_1g018450	1318.78	1423.56	1406.44	4727.82	4739.94	4350.56	1382.93	4606.11	-1.73583	- && sp|Q8NHS0|DNJB8_HUMAN DnaJ homolog subfamily B member 8 OS=Homo sapiens OX=9606 GN=DNAJB8 PE=1 SV=1 && PF00226:DnaJ domain	AT3G14200
Cs_ont_9g015420	309.833	301.601	322.025	1049.99	995.599	1084.26	311.153	1043.28	-1.7471	- && - && PF05603:Protein of unknown function (DUF775)	AT1G66080
Cs_ont_6g006770	1128.11	580.002	2585.3	4047.91	3702.98	6810.21	1431.14	4853.7	-1.76209	- && sp|P19595|UGPA_SOLTU UTP--glucose-1-phosphate uridylyltransferase OS=Solanum tuberosum OX=4113 PE=1 SV=3 && PF01704:UTP--glucose-1-phosphate uridylyltransferase	AT3G03250
Cs_ont_5g032800	7425.07	7576.22	7635.29	25400.6	25929	25528.8	7545.53	25619.5	-1.76365	- && sp|Q03666|GSTX4_TOBAC Probable glutathione S-transferase OS=Nicotiana tabacum OX=4097 PE=2 SV=1 && PF02798:Glutathione S-transferase, N-terminal domain|PF13410:Glutathione S-transferase, C-terminal domain	AT1G78380
Cs_ont_9g025390	1005.96	828.707	894.387	3153.79	3127.01	3174.42	909.686	3151.74	-1.79328	- && sp|Q9SCW4|HFB2A_ARATH Heat stress transcription factor B-2a OS=Arabidopsis thaliana OX=3702 GN=HSFB2A PE=2 SV=1 && PF00447:HSF-type DNA-binding	AT5G62020
Cs_ont_2g005280	263.16	211.585	240.096	908.461	844.293	871.466	238.28	874.74	-1.87819	- && sp|Q94AP0|ALN_ARATH Allantoinase OS=Arabidopsis thaliana OX=3702 GN=ALN PE=1 SV=1 && PF01979:Amidohydrolase family	AT4G04955
Cs_ont_5g014950	1322.75	1465.32	1350.68	5047.22	5326	5364.21	1379.58	5245.81	-1.92578	- && sp|Q9LJE5|ECT2_ARATH YTH domain-containing protein ECT2 OS=Arabidopsis thaliana OX=3702 GN=ECT2 PE=1 SV=1 && PF04146:YT521-B-like domain	AT5G61020
Cs_ont_8g003370	446.875	426.882	471.09	1760.5	1720.86	1831.92	448.282	1771.09	-1.98449	- && sp|Q9LX82|MYB48_ARATH Transcription factor MYB48 OS=Arabidopsis thaliana OX=3702 GN=MYB48 PE=2 SV=1 && PF00249:Myb-like DNA-binding domain	AT5G59780
Cs_ont_7g015940	12133.1	12695.1	11805.7	49194.6	51041.9	52984.4	12211.3	51073.6	-2.06407	- && sp|Q9FJL3|FKB65_ARATH Peptidyl-prolyl cis-trans isomerase FKBP65 OS=Arabidopsis thaliana OX=3702 GN=FKBP65 PE=1 SV=1 && PF00515:Tetratricopeptide repeat|PF00254:FKBP-type peptidyl-prolyl cis-trans isomerase	AT3G25230
Cs_ont_7g000290	390.271	310.881	361.851	1557.77	1546.36	1476.95	354.334	1527.03	-2.10984	- && sp|P27880|HSP12_MEDSA 18.2 kDa class I heat shock protein OS=Medicago sativa OX=3879 GN=HSP18.2 PE=2 SV=1 && PF00011:Hsp20/alpha crystallin family|PF05922:Peptidase inhibitor I9	AT1G53540
Cs_ont_5g011190	204.569	247.777	237.821	978.269	1024.85	1012.68	230.056	1005.27	-2.12729	- && sp|Q9ZQX4|VATF_ARATH V-type proton ATPase subunit F OS=Arabidopsis thaliana OX=3702 GN=VHA-F PE=2 SV=1 && PF01990:ATP synthase (F/14-kDa) subunit	AT4G02620
Cs_ont_8g001450	2562.08	2578.92	2379.34	11683.8	11851.4	11207.2	2506.78	11580.8	-2.20662	- && sp|P27880|HSP12_MEDSA 18.2 kDa class I heat shock protein OS=Medicago sativa OX=3879 GN=HSP18.2 PE=2 SV=1 && PF00011:Hsp20/alpha crystallin family	AT2G29500
Cs_ont_8g009480	4921.58	4801.49	4626.69	22402.7	22240.1	23554.7	4783.25	22732.5	-2.24826	- && sp|P43644|DNJH_ATRNU DnaJ protein homolog ANJ1 OS=Atriplex nummularia OX=3553 PE=2 SV=1 && PF00684:DnaJ central domain|PF01556:DnaJ C terminal domain|PF00226:DnaJ domain	AT3G44110
Cs_ont_5g039000	11525.4	11413.5	10598.4	60293.1	62509.9	67480.1	11179.1	63427.7	-2.50403	- && sp|P42730|CLPB1_ARATH Chaperone protein ClpB1 OS=Arabidopsis thaliana OX=3702 GN=CLPB1 PE=1 SV=2 && PF00004:ATPase family associated with various cellular activities (AAA)|PF17871:AAA lid domain|PF07724:AAA domain (Cdc48 subfamily)|PF10431:C-terminal	AT1G74310
Cs_ont_7g011570	13.9028	3.71201	2.2758	26.7757	50.4356	40.6233	6.63019	39.2782	-2.55116	- && sp|Q9LQL2|PTR14_ARATH Protein NRT1/ PTR FAMILY 7.3 OS=Arabidopsis thaliana OX=3702 GN=NPF7.3 PE=1 SV=2 && PF00854:POT family	AT1G32450
Cs_ont_4g005140	5067.56	4827.47	5162.64	30051.9	29081.2	29125.9	5019.22	29419.7	-2.55191	- && sp|P49043|VPE_CITSI Vacuolar-processing enzyme OS=Citrus sinensis OX=2711 PE=2 SV=1 && -	AT4G32940
Cs_ont_2g017400	1981.14	1955.3	1745.53	11125.3	11145.3	11883.3	1893.99	11384.6	-2.58588	- && sp|F4JFN3|HS906_ARATH Heat shock protein 90-6, mitochondrial OS=Arabidopsis thaliana OX=3702 GN=HSP90-6 PE=1 SV=1 && PF02518:Histidine kinase-, DNA gyrase B-, and HSP90-like ATPase|PF00183:Hsp90 protein	AT3G07770
Cs_ont_8g000800	2030.8	1980.36	2139.25	12857.1	11843.3	12328.2	2050.13	12342.9	-2.59115	- && sp|Q9M022|AIRP2_ARATH E3 ubiquitin-protein ligase AIRP2 OS=Arabidopsis thaliana OX=3702 GN=AIRP2 PE=1 SV=1 && PF13920:Zinc finger, C3HC4 type (RING finger)	AT5G58787
Cs_ont_9g011330	1079.45	1146.08	1099.21	7147.2	7310.14	7718.43	1108.25	7391.92	-2.73699	- && sp|Q05046|CH62_CUCMA Chaperonin CPN60-2, mitochondrial OS=Cucurbita maxima OX=3661 GN=CPN60-2 PE=1 SV=1 && PF00118:TCP-1/cpn60 chaperonin family	AT3G23990
Cs_ont_5g006520	110.229	146.625	134.272	1304.36	1203.39	1311.55	130.375	1273.1	-3.28642	- && sp|O22893|GOLS1_ARATH Galactinol synthase 1 OS=Arabidopsis thaliana OX=3702 GN=GOLS1 PE=1 SV=1 && PF01501:Glycosyl transferase family 8	AT2G47180
Cs_ont_1g014080	436.944	399.042	458.573	4868.4	4815.59	5090.49	431.519	4924.83	-3.51649	- && sp|Q9SSQ8|HS26M_ARATH 26.5 kDa heat shock protein, mitochondrial OS=Arabidopsis thaliana OX=3702 GN=HSP26.5 PE=2 SV=1 && PF00011:Hsp20/alpha crystallin family	AT1G52560
Cs_ont_3g006140	0	0	0	1.91255	6.05228	5.80333	0	4.58938	-4.61665	- && sp|Q9LE20|DTX54_ARATH Protein DETOXIFICATION 54 OS=Arabidopsis thaliana OX=3702 GN=DTX54 PE=2 SV=1 && PF01554:MatE	AT1G71870
Cs_ont_4g000970	0	0	0	9.56275	8.0697	3.86889	0	7.16711	-5.26111	- && sp|Q3S4A7|AHK5_ARATH Histidine kinase 5 OS=Arabidopsis thaliana OX=3702 GN=AHK5 PE=1 SV=1 && PF00512:His Kinase A (phospho-acceptor) domain|PF02518:Histidine kinase-, DNA gyrase B-, and HSP90-like ATPase|PF00072:Response regulator receiver domain	AT5G10720
Cs_ont_5g048470	574.979	521.538	589.431	27023.4	27959.5	29684	561.983	28222.3	-5.65356	- && sp|P51819|HSP83_IPONI Heat shock protein 83 OS=Ipomoea nil OX=35883 GN=HSP83A PE=2 SV=1 && PF00183:Hsp90 protein|PF02518:Histidine kinase-, DNA gyrase B-, and HSP90-like ATPase	AT5G52640
Cs_ont_1g010380	128.104	110.432	102.411	15550	16265.5	16835.5	113.649	16217	-7.15209	- && sp|P26413|HSP70_SOYBN Heat shock 70 kDa protein OS=Glycine max OX=3847 GN=HSP70 PE=3 SV=1 && PF00012:Hsp70 protein	AT1G16030
