# Supplementary material for: A ‘Candidatus Liberibacter asiaticus’ effector SDE2470 facilitates citrus transcription factor CsVOZ2 degradation via BRUTUS E3 ligases
Source: PLoS Pathog. 2025 Dec 19;21(12):e1013797. doi: 10.1371/journal.ppat.1013797 (PMC12753073; doi:10.1371/journal.ppat.1013797)
Supplement: S3 Table — (XLSX) [file ppat.1013797.s010.xlsx]

## Sheet: primers
S3 Table. Primers were used in this study.
Rename	Sequences(5'-3')	Experimental purpose
SDE2470-qPCR-F	AATCAATGGCTCTTAATTGCAACGAAACTT	qPCR/PCR assays
SDE2470-qPCR-R	TATATTTCCCATGCCATTTGTGATTTTTCA
CsVOZ2-qPCR-F	ATTCCCCAATGACATAGACCGTCT
CsVOZ2-qPCR-R	AGGCTGAGGTTTCATCTCTGCAA
qPCR-CsBTS1-F	ACTCCCTTGAACATGAGGGTG
qPCR-CsBTS1-R	AGTAAGGGAAAGACCTGCTGT
qPCR-CsBTS2-F	TCAGATTGCTTTCAGGCATACAC
qPCR-CsBTS2-R	TCCTCACCCAAGCGGTAAAT
qPCR-CsActin-F	CATCCCTCAGCACCTTCC
qPCR-CsActin-R	CCAACCTTAGCACTTCTCC
SDE2470-F	ATGCTTAATTGCAACGAAACTTTAATG
SDE2470-R	TCAATTATTTATAAATGGGCAGAGCAGA
qPCR-CsFLS2-F	CCGCGAGGCCAAAACTTTAT
qPCR-CsFLS2-R	TCCACCCCAGGTCCATGTAT
qPCR-CsRbohD-F	CGTGATGACTCTGTCGCAGT
qPCR-CsRbohD-R	GCCGTGTCAAGGAAGCAAAG
qPCR-CsAPX2-F	CTCAGCGGGGACTTATGACG
qPCR-CsAPX2-R	CTCCAAGAGCCTGACAGCAA
qPCR-CsTGA2-F	GTGGATTGGTGGGTTTCGGT
qPCR-CsTGA2-R	TCTGCCTGTTGGGATGACTG
qPCR-CsWRKY29-F	ACATATACGGCAGAGCACAAC
qPCR-CsWRKY29-R	AGTGGGTTTGGTTGAGGAAG
qPCR-CsWRKY33-F	ACCTCATTCGGAGAGGACGA
qPCR-CsWRKY33-R	CTCCCTCACAGTTCTGCTCC
qPCR-CsPAD4-F	AAGTTGGGAGCATCGGCTAC
qPCR-CsPAD4-R	GGGTTCCTCTTCGCCTTCAT
qPCR-CsEDS1-F	GACTCTGCCTTTGTGCTGCT
qPCR-CsEDS1-R	TCGCACCTGGTTTTGTACCC
qPCR-CsNPR1-F	GATCCGCTTGTTGCGGTTTT
qPCR-CsNPR1-R	AATCAACAGCCGGCCTACAA
qPCR-CsPR1-F	CATGCACAAGACTCACCCCA
qPCR-CsPR1-R	GTTCTCGCCATACGGTCCTC
qPCR-CsPR5-F	AAGGCAGTTGGTGGTAAGGG
qPCR-CsPR5-R	GAAGCTCAGCGGGACAGTTA
qPCR-CsM2K6-F	TCATGTTCTCCTTCATCGTCCTC
qPCR-CsM2K6-R	TGACAAACCTCTCCTGCAACC
qPCR-CsABI5-F	TGGAAGCCGAACTGAACCAA
qPCR-CsABI5-R	GGCCTTCGTGTAGGGTTTCA
qPCR-CsKCS20-F	TGGCTAGTGGGAAGCAACAA
qPCR-CsKCS20-R	AAAGGAGTGGGACGAGCAAG
qPCR-CsSTP13-F	TTGGTGTTTCTGGGGGAGTG
qPCR-CsSTP13-R	GCCAAGCCTCCTAGTTGTGT
qPCR-CsPLY22-F	AGCACAACGAGAAGGCAACT
qPCR-CsPLY22-R	TTGCGTCCAAATCCAACTGC
PBI121-RFP-SDE2470-F	AGAGAACACGGGGGACTCTAGAATGCTTAATTGCAACGAAACTTTAAT	Subcellular localization/Co-IP/WB assays
PBI121-RFP-SDE2470-R	CCTCGGAGAAGGCCATctcgagATTATTTATAAATGGGCAGAGCAGAT
pCV-BFP-SDE2470-F	TGGAGAGAACACGGGGGACTCTAGAATGCTTAATTGCAACGAAACTTTAATGCA
pCV-BFP-SDE2470-R	ATCGGGGAAATTCGAGCTCTCACTTGTACAGCTCGTCCATGCC
pCV-GFP-CsVOZ2-F	TGGAGAGAACACGGGGGACTCTAGAATGCAGAGTGGTTCAAAGAGCA
pCV-GFP-CsVOZ2-R	TCCTCGCCCTTGCTCACCATGTCGACATACTTGTGATAATAGTCAGCCGAATTG
pCV-CsBTS1E3-GFP-F	TGGAGAGAACACGGGGGACTCTAGAGCCACCATGGCGGCGCCATTTGCGGAGGGAGGCGGA
pCV-CsBTS1E3-GFP-R	TCCTCGCCCTTGCTCACCATGTCGACTTACTCAAATGGGATGGGTAAATGCAATAC
pCV-Flag-CsVOZ2-F	AGAGAACACGGGGGACTCTAGAGCCACCATGGATTACAAGGATGACGACGA
pCV-Flag-CsVOZ2-R	TTGAACGATCGGGGAAATTCGAGCTCATACTTGTGATA
pCV-HA-SDE2470-GFP-F	GCTGGCGGAGGTTCTGTCGACCTTAATTGCAACGAAACTTTAATGCA
pCV-HA-SDE2470-GFP-R	CTCGCCCTTGCTCACGTCGACATTATTTATAAATGGGCAGAGCAGAT
pART27-Myc-SDE2470-F	GGAAGACTTGAACGGTGAATTCATGCTTAATTGCAACGAAACTT
pART27-Myc-SDE2470-R	CTCATTAAAGCAGGACTCTAGATCAATTATTTATAAATGGGCAGAGCA
pART27-Myc-CsBTS1E3-F	GAGGAAGACTTGAACGGTGAATTCATGTGTAAATCCATTAGAG
pART27-Myc-CsBTS1E3-R	atctcattaaagcaggacTCTAGATTACTCAAATGGGATGGGT
CsBTS1E3M-F	ATCTGAATaCATGAAGTaGCCACA
CsBTS1E3M-R	CTGTGGCtACTTCATGtATTCAGA
pART27-Myc-pGUS-F	GAAGACTTGAACGGTGAATTCATGTTACGTCCTGTAGAAACCC
pART27-Myc-pGUS-R	TCATTAAAGCAGGACTCTAGATCAATCGTCCACCCAGGTG
pCV-nYFP-SDE2470-F	AACATCGAGGACTCCGGAGTCGACATGCTTAATTGCAACGAAACTTT	BiFC assays
pCV-nYFP-SDE2470-R	GAATTCGAGCTCGCCTGGGGATCCTCAATTATTTATAAATGGGCAGAGCAG
pCV-cYFP-CsVOZ2-F	gggggacgagctcgggtaccATGCAGAGTGGTTCAAA GAGC
pCV-cYFP-CsVOZ2-R	aattcgagctcgcctggggatccATACTTGTGATAATAGTCAGC CGAATTG
pCV-cYFP-CsBTS1E3-F	gagctgtacaagtccggagtcgacGAGCTGTACAAGTCCGGAGTCGAC
pCV-cYFP-CsBTS1E3-R	aattcgagctcgcctggggatccAATTCGAGCTCGCCTGGGGATCC
pCV-nYFP-CsBTS1E3-F	aacatcgaggactccggagtcgacATGTGTAAATCCATTAGAGTAACAC
pCV-nYFP-CsBTS1E3-R	aattcgagctcgcctggggatccTTACTCAAATGGGATGGGTAAATG
pHNL-NLuc-SDE2470-F	ACGGGGGACGAGCTCGGTACCATGCTTAATTGCAACGAAACTTTAAT	LCA assays
pHNL-NLuc-SDE2470-R	AACATCGTATGGGTAGTCGACATTATTTATAAATGGGCAGAGCAGAT
pHNL-NLuc-CsBTS1E3-F	CGGGGGACGAGCTCGATGTGTAAATCCATTAGAGTAACACTGGATCAACAT
pHNL-NLuc-CsBTS1E3-R	GGTAGTCGACTCTAGACTCAAATGGGATGGGTAAATGCA
pCCL-CLuc-SDE2470-F	ACGGGGGACGAGCTCGGTACCATGCTTAATTGCAACGAAACTTTAAT
pCCL-CLuc-SDE2470-R	CGCGTACGAGATCTGGTCGACATTATTTATAAATGGGCAGAGCAGATC
pCCL-CLuc-CsVOZ2-F	acgggggacgagctcggtaccATGCAGAGTGGTTCAA AGAGCA
pCCL-CLuc-CsVOZ2-R	cgcgtacgagatctggtcgacATACTTGTGATAATAGTC AGCCGAATTG
pET28a-SDE2470-3Flag-GFP-F	tggtgccgcgcggcagccatATGCTTAATTGCAACGAAACT	Protein prokaryotic expression in E. coil BL21 or Rossta strains
pET28a-SDE2470-3Flag-GFP-R	catccttgtaatcgtctccggatccATTATTTATAAATGGGCA
pET28a-SDE2470-His-F	tggtgccgcgcggcagccatATGCTTAATTGCAACGAAACTTTAA
pET28a-SDE2470-His-R	GGTGGTGGTGGTGGTGCTCGAGATTATTTATAAATGGGCAGAGCAGAT
pGEX6P-GST-SDE2470-F	TTCCAGGGGCCCCTGGGATCCGGCGGAGGTTCTGTCGACC
pGEX6P-GST-SDE2470-R	GATGCGGCCGCTCGAGTCGACTCAATTATTTATAAATGGGCAGAGCAG
pMAL-MBP-CsVOZ2-F	atcgagggaaggatttcacatatgATGCAGAGTGGTTCAA AGAGCA
pMAL-MBP-CsVOZ2-R	ttacctgcagggaattcggatccATACTTGTGATAATAGTC AGCCGAATTG
pGEX6P-GST-CsVOZ2-F	ctgttccaggggcccctgggatccATGCAGAGTGGTTCAA AGAGCA
pGEX6P-GST-CsVOZ2-R	cacgatgcggccgctcgagtcgacATACTTGTGATAATAGTC AGCCGAATTG
pET28a-CsVOZ2-His-F	GCCTGGTGCCGCGCGGCAGCCATATGATGCAGAGTGGTTCAAAGAG
pET28a-CsVOZ2-His-R	AGTGGTGGTGGTGGTGGTGCTCGAGATACTTGTGATAATAGTCAGCCGAATTG
pGEX6P-GST-CsBTS1-r-F	GTTCCAGGGGCCCCTGGGATCCATGGTTGGGAGGGGC
pGEX6P-GST-CsBTS1-r-R	CGATGCGGCCGCTCGAGTCGACACAAAGTATTTCCTGGCAGCGA
pGEX6P-GST-CsBTS1E3-F	TTCTGTTCCAGGGGCCCCTGGGATCCATGTGTAAATCCATTAGAGTAACACTGGATCAAC
pGEX6P-GST-CsBTS1E3-R	GTCACGATGCGGCCGCTCGAGTCGACTTACTCAAATGGGATGGGTAAATGCAA
pACYCDuet-CsBTS1E3-myc-F	CATCATCACCAAGCCAGGGATCCATGTGTAAATCCATTAGA
pACYCDuet-CsBTS1E3-myc-R	GGAGATGAGCTTCTGCTCAGGCCTCTCAAATGGGATGGGTAA
pCDFDuet-MBP-CsVOZ2-F	ATCGAGGGAAGGATTTCAGAATTCATGCAGAGTGGTTCAAA
pCDFDuet-MBP-CsVOZ2-R	TGGAACGTCGTATGGGTAAGGCCTATACTTGTGATAATAGTC
pNmGFP-Flag-CsVOZ2-F	AGGACAGGGTACCCGGGGATCCTATGGATTACAAGGATGACGACGATAAGGACT	Transgenic plants/hairy roots generation
pNmGFP-Flag-CsVOZ2-R	CAGGGAATTCCTGCAGGTCGATCATACTTGTGATAATAGTCAGCCGAA
pNmGFP-CsVOZ2-RNAiB-F	gatgatatcccatggggcgcgccatgGGCACAATGATGGCATTT
pNmGFP-CsVOZ2-RNAiB-R	ataagaaattcttacacatttaaatCCAAAGTGCACATTTTGGC
pNmGFP-CsVOZ2-RNAiB-FF	ataagaaattcttacacatttaaatCCAAAGTGCACATTTTGGC
pNmGFP-CsVOZ2-RNAiB-RR	gatgatatcccatggggcgcgccatgGGCACAATGATGGCATTT
pNmGFP-myc-CsBTS1E3-F	ttcatttggagaggacagggtaccGCCACCATGGGGTTAATTAACGGTG
pNmGFP-myc-CsBTS1E3-R	agcagggaattcctgcaggtcgacTTACTCAAATGGGATGGG
pLGN-EGFP-SDE2470-F	gggtacccggggatccATGGTGAGCAAGGGCG
pLGN-EGFP-SDE2470-R	ttaaagcagggaattcTCAATTATTTATAAATGGGCAGAGCAGA TCG
pLGN-EGFP-CsVOZ2-F	GCTGTACAAGcctaggATGCAGAGTGGTTCAAAGAGC
pLGN-EGFP-CsVOZ2-R	ttaaagcagggaattcTCAATACTTGTGATAATAGTCAGCCGAA T
OI1	CCCCTTCTACTCCGATTCCTGA	CLas conventional PCR detection, (Jagoueix et al. 1996)
OI2c	GCCTCGCGACTTCGCAACCCAT
HLBasf	TCGAGCGCGTATGCAATACG	CLas qPCR detection, (Li et al. 2006)
HLBasr	GCGTTATCCCGTAGAAAAAGGTAG
HLBp	6-FAM-AGACGGGTGAGTAACGCG-BHQ1
