# Supplementary material for: A ‘Candidatus Liberibacter asiaticus’ effector SDE2470 facilitates citrus transcription factor CsVOZ2 degradation via BRUTUS E3 ligases
Source: PLoS Pathog. 2025 Dec 19;21(12):e1013797. doi: 10.1371/journal.ppat.1013797 (PMC12753073; doi:10.1371/journal.ppat.1013797)
Supplement: S4 Table — (XLSX) [file ppat.1013797.s011.xlsx]

## Sheet: Fig 1
Fig 1B		INF1			P value		BAX			P value
	Buffer	70	65.38	55	<0.0001		58	68.73	69.9	<0.0001
	GFP	60	54.04	62	<0.0001		63	59.01	65	<0.0001
	SDE2470	33.87	35.46	34.93			23.37	23.64	23.62
Fig 1D		2 dpi			P value		4 dpi			P value
	WT	8.5	8.7	8.4	<0.0001		0.5	0.4	0.3	0.2512
	SDE02470-OE	11.1	11.2	11.5			0.6	0.7	0.5
Fig 1F	WT	SDE2470-OE #4	P value				Fig 1G	WT	SDE2470-OE #4	P value
	3.09	8.57	<0.0001					4.5	5.8	0.0029
	3.18	8.57						4.3	5.5
	4.91	6.65						4.8	5.6
	3.67	6.6
	2.97	7.55
	2.86	10.02
	2.32	9.09
	4.07	6.71
	1.9	7.61
	4.49	8.33
	5.15	6.97
	1.55	13.56
	2.97	6.26
	3.08	8.27
	3.39	4.82
	1.67	8.77
	0.77	5.83
	3.21	6.84
	3.57	8.27
	3.33	9.83
	3.51	6.14
	2.25	6.6
	1.55	8.98
	3.87	9.52
	2.19	7.61
	2.02	11
	1.43	5.49
	1.87	6.84
	2.47	9.81
	2.07	7.6
	1.43	9.64
	2.63	9.16
	1.67	9.93
	2.86	10.26
	3.57	8.45

## Sheet: Fig 3
Fig 3B		1 mpi			P value	2 mpi			P value	3 mpi			P value
	WT	0	0	0		8.88	9	8.97		9.88	10	9.97
	CsVOZ2-OE #1	0	0	0	>0.9999	4.79	5.04	5.1	<0.0001	7.21	7.19	7.19	<0.0001
	CsVOZ2-OE #2	0	0	0	>0.9999	6.14	6.08	6.24	<0.0001	6.96	6.99	6.77	<0.0001
Fig 3C	EV	#B9	#B1	#B8
	6.73668	6.26952	8.09516	7.28982
	6.79973	6.74528	8.16395	7.2325
	6.54466	6.65643	8.11809	7.13792
	6.52173	6.77394	8.03211	7.20957
P value		0.9598	<0.0001	0.0003
		Ave. CsVOZ2-OE #1 and #2
Fig 3D-1	WT	CsRbohD	CsFLS2	CsAPX2	CsM2K6	CsTGA2	CsWRKY29	CsWRKY33	CsPAD4	CsEDS1	CsNPR1	CsPR5	CsABI5	CsKCS20	CsGASA6	CsSTP13
	1.03	29.77	5.66	20.15	8.07	1.19	1.65	2.78	2.57	2.78	3.55	1.43	1.62	22.39	8.67	21.31
	0.99	21.46	5.64	22.3	8.08	1.25	1.68	2.6	2.42	2.82	3.36	1.39	1.6	23.91	8.88	24.98
	0.98	26.98	5.53	21.73	8.13	1.25	1.6	2.65	2.43	2.86	3.4	1.37	1.67	22.25	8.18	21.46
P value		<0.0001	<0.0001	<0.0001	<0.0001	0.9996	0.9597	0.0189	0.0623	0.0076	<0.0001	0.9991	0.9661	<0.0001	<0.0001	<0.0001
		Ave. CsVOZ2-RNAi #B1 and #B8
Fig 3D-2	WT	CsRbohD	CsFLS2	CsAPX2	CsM2K6	CsTGA2	CsWRKY29	CsWRKY33	CsPAD4	CsEDS1	CsNPR1	CsPR5	CsABI5	CsKCS20	CsGASA6	CsSTP13
	0.99	0.52	0.28	0.52	0.42	0.62	0.89	0.53	0.69	0.47	0.35	0.35	0.28	0.04	0.03	0.4
	0.98	0.47	0.26	0.61	0.4	0.52	0.74	0.53	0.65	0.49	0.38	0.31	0.24	0.05	0.03	0.38
	1.06	0.45	0.23	0.58	0.4	0.5	0.66	0.45	0.66	0.42	0.4	0.38	0.22	0.04	0.04	0.4
P value		<0.0001	<0.0001	<0.0001	<0.0001	<0.0001	<0.0001	<0.0001	<0.0001	<0.0001	<0.0001	<0.0001	<0.0001	<0.0001	<0.0001	<0.0001
Fig 3E	WT	#1	#2
	715.3	910	1210.1
	683.6	1169.9	1257.1
	771.7	1039.9	1163.1
P value		0.0065	0.0007
Fig 3F	WT	#1	#2
	339	533.4	554.9
	383.4	524.8	607.7
	319.3	542.1	522.1
P value		0.0007	0.0003

## Sheet: Fig 4
Fig 4A		Target protein	Treatment	Area	Mean	IntDen	Ratio (CsVOZ2/Csactin)	Ratio normalization
	1	CsVOZ2	myc-GUS/DMSO	2176	90.098	196053	0.641722	1
	1	actin	myc-GUS/DMSO	2016	151.543	305511
	2	CsVOZ2	HA-SDE2470-GFP/DMSO	2176	13.739	29896	0.0891247	0.138884
	2	actin	HA-SDE2470-GFP/DMSO	2016	166.389	335440
	3	CsVOZ2	myc-GUS/MG132	2176	157.414	342533	1.09497	1.7063
	3	actin	myc-GUS/MG132	2016	155.171	312824
	4	CsVOZ2	HA-SDE2470-GFP/MG132	2176	75.167	163564	0.630693	0.982815
	4	actin	HA-SDE2470-GFP/MG132	2016	128.166	259340
Fig 4E		Target protein	Treatment	Area	Mean	IntDen	Ratio (CsVOZ2/Csactin)	Ratio normalization
	1	CsVOZ2	myc-CsBTS1E3M/DMSO	1740	139.899	243425	1.2826	1
	1	actin	myc-CsBTS1E3M/DMSO	1740	109.075	189790
	2	CsVOZ2	myc-CsBTS1E3/DMSO	1740	78.84	137181	0.501409	0.390931
	2	actin	myc-CsBTS1E3/DMSO	1943	140.809	273591
	3	CsVOZ2	myc-CsBTS1E3M/MG132	1740	182.721	317934	2.29984	1.7931
	3	actin	myc-CsBTS1E3M/MG132	1943	71.149	138242
	4	CsVOZ2	myc-CsBTS1E3/MG132	1740	192.474	334905	2.02604	1.57964
	4	actin	myc-CsBTS1E3/MG132	1943	85.075	165300

## Sheet: Fig 5
		CsBTS1E3-OE					CsBTS1E3M-OE
Fig 5C	EV	#2	#3	#4	#5	#6	#M1	#M2	#M3	#M4	#M5
	1.02	2.63	1.19	1.72	3.04	1.89	2.9	3.48	3.27	2.81	3.55
	1.08	2.11	1.81	1.74	2.8	1.93	2.84	3.22	2.86	3.11	3.45
	0.97	2.58	1.89	1.71	3.09	1.79	2.95	2.99	3.63	3.03	3.34
	0.958			1.71		1.7	2.62	2.97	3.63	2.88	3.75
	1.244					1.81	2.73	2.92	3.45	3.09	3.81
	1.314
P value		<0.0001	0.011	0.0006	<0.0001	<0.0001	<0.0001	<0.0001	<0.0001	<0.0001	<0.0001
		CsBTS1E3-OE					CsBTS1E3M-OE
Fig 5D	EV	#2	#3	#4	#5	#6	#M1	#M2	#M3	#M4	#M5
	7.78195	9.72	7.39	8.03761	8.36777	8.68151	8.35616	8.39944	9.29097	9.81516	8.1805
	7.76912	9.79	7.67	7.99733	8.26521	8.52303	8.48402	8.3363	9.32484	9.84416	8.32878
	7.79561	9.8	7.78	8.03543	8.32606	8.6415	8.31432	8.27326	9.34828	9.7966	8.26136
P value		<0.0001	0.1097	0.0102	<0.0001	<0.0001	<0.0001	<0.0001	<0.0001	<0.0001	<0.0001
Fig 5E		EV			CsBTS1E3-OE			CsBTS1E3M-OE			P value1 (CsBTS1E3-OE vs. EV)	P value2 (CsBTS1E3M-OE vs. EV)
	CsRbohD	0.98	0.98	1.04	0.37	0.51	0.47	0.85	0.81	0.77	<0.0001	<0.0001
	CsEDS1	1.05	0.94	1.01	0.68	0.65	0.63	0.271	0.274	0.27	<0.0001	<0.0001
	CsNPR1	0.98	0.98	1.04	0.37	0.51	0.47	0.85	0.81	0.77	<0.0001	<0.0001
	CsPR1	1.04	1	0.96	0.29	0.28	0.26	0.131	0.134	0.132	<0.0001	<0.0001
	CsWRKY29	0.98	1	1.02	0.69	0.68	0.66	0.94	0.96	0.98	<0.0001	0.3767
	CsWRKY33	1.04	1	0.96	0.23	0.22	0.21	0.13	0.14	0.16	<0.0001	<0.0001

## Sheet: Fig 6
Fig 6E	myc-GUS	myc-SDE2470	P value
	0.650852	1.04623	0.044
	0.632603	1.618
	0.225061	0.541363
	1.28346	2.08029
	2.20803	4.27616

## Sheet: Fig 7
Fig 7A		Target protein	Treatment	Area	Mean	IntDen	Ratio (CsVOZ2/Csactin)	Ratio normalization
	1	CsVOZ2	DMSO	1682	125.631	211312	1.28483	1
	1	actin	DMSO	1682	97.781	164467
	2	CsVOZ2	HA-SDE2470-GFP/DMSO	1682	23.383	39330	0.161232	0.125489
	2	actin	HA-SDE2470-GFP/DMSO	1682	145.026	243934
	3	CsVOZ2	MG132	1682	158.077	265885	1.43049	1.11337
	3	actin	MG132	1682	120.093	185870
	4	CsVOZ2	HA-SDE2470-GFP/MG132	1682	82.056	138018	0.509914	0.396873
	4	actin	HA-SDE2470-GFP/MG132	1682	160.921	270669

## Sheet: Fig S1
		SDE2470-OE
Fig S1C	WT	#2	#4
	0.673334	158.34	337.65
	1.03482	105.924	335.318
	1.29184	194.94	470.935
P value		0.0201	0.0002

## Sheet: Fig S5
		CsVOZ2-OE
Fig S5C	WT	#1	#2
	1.00231	3.24901	2
	1.00463	3.45815	2.25012
	0.997692	3.63008	2.18859
P value		<0.0001	<0.0001
Fig S5E		CsVOZ2-RNAiB
	EV	#1	#8	#9
	0.980267	0.338288	0.453614	0.206048
	0.980267	0.419016	0.426704	0.29754
	1.03947	0.471297	0.426704	0.379036
			0.412096	0.398257
P value		<0.0001	<0.0001	<0.0001

## Sheet: Fig S7
		SDE2470-OE
Fig S7A	WT	#2	#4
	0.798096	0.923271	0.936712
	0.886306	0.898068	1.18538
	1.3156	0.455335	0.867824
P value		0.4169	0.9998
Fig S7C		CsBTS1			P value	CsBTS2			P value
	WT	0.874379	0.880461	1.24516		1.14992	0.960287	0.88979
	#2	1.92697	2.19821	2.61413	0.0021	0.790884	1.10308	1.17409	0.9895
	#4	2.70632	2.96151	3.13036	0.0002	0.683748	1.07292	1.31179	0.9893
